# Supplementary material for: Evidence suggesting that reindeer mothers allonurse according to the direct reciprocity and generalized reciprocity decision rules
Source: PLoS One. 2023 Dec 14;18(12):e0295497. doi: 10.1371/journal.pone.0295497 (PMC10721201; doi:10.1371/journal.pone.0295497)
Supplement: S1 Data — (CSV) [file pone.0295497.s001.csv]

year	GROUP	id1	id2	PAIRS	givencount	receivedcount	receivedcount_3_3	RAFI	RANKMOTHER1	RANKMOTHER2	ABSOLUTERANKDIFFERENCE	LRM	LRM_3_3	offspringsex_id1	offspringsex_id2	sexsimilarity	offspringbirthmass_id1	offspringbirthmass_id2	birthmassdiff	birthmassdiff_3_3	birthmassdiff_abs	id1_factor	id2_factor	PAIRSALT	sexsimilarity2	ageoffspring_id1_onMay30_indays	calf_id1	ageoffspring_id2_onMay30_indays	calf_id2	ageofmother_id1	ageofmother_id2	ageoffspringonMay30_diff	abs_ageoffspringonMay30_diff	ageofmother_diff	abs_ageofmother_diff	rank_diff	receivedcount_scale	LRM_scale	ABSOLUTERANKDIFFERENCE_scale	birthmassdiff_scale	abs_ageoffspringonMay30_diff_scale	abs_ageofmother_diff_scale	X	abs_ageoffspringonMay30_diff_3_3	RAFI_100_integer
2012	2012	G6	V1	G6V1	4	3	3	0.857142857	1	25	24	-0.087528273	-0.087528273	F	F	1	5.2	6.1	-0.9	-0.9	0.9	G6	V1	V1G6	FF	20	6	21	135	3	11	-1	1	-8	8	-24	0.626356164	-1.332568101	2.558745315	-0.824647868	-0.827896184	1.863958487	1	1	86
2012	2012	P5	V6	P5V6	3	12	9	0.4	24	12	12	0.06359826	0.06359826	F	M	0	7.9	5.2	2.7	2.7	2.7	P5	V6	V6P5	FM	20	5	27	117	10	11	-7	7	-1	1	12	4.429590789	1.170310477	0.533627803	2.78983374	2.378089548	-0.864198935	2	7	40
2012	2012	9V	10	9V10	3	3	3	1	8	15	7	0.065528117	0.065528117	M	M	1	6.2	5.6	0.6	0.6	0.6	9V	10	109V	MM	23	7	22	65	11	5	1	1	6	6	-7	0.626356164	1.202271759	-0.310171161	0.681386135	-0.827896184	1.084484938	3	1	100
2012	2012	B2	B1	B2B1	2	3	3	0.8	4	2	2	-0.020394742	-0.020394742	M	M	1	5.5	6.3	-0.8	-0.8	0.8	B2	B1	B1B2	MM	23	119	24	84	5	5	-1	1	0	0	2	0.626356164	-0.220737681	-1.153970124	-0.724245601	-0.827896184	-1.253935709	4	1	80
2012	2012	P4	V1	P4V1	5	2	2	0.571428571	11	25	14	-0.017644325	-0.017644325	F	F	1	5.5	6.1	-0.6	-0.6	0.6	P4	V1	V1P4	FF	26	157	21	135	10	11	5	5	-1	1	-14	0.203774539	-0.175186714	0.871147388	-0.523441067	1.309427638	-0.864198935	5	5	57
2012	2012	P5	9V	P59V	8	15	9	0.695652174	24	8	16	0.015816012	0.015816012	F	M	0	7.9	6.2	1.7	1.7	1.7	P5	9V	9VP5	FM	20	5	23	7	10	11	-3	3	-1	1	16	5.697335664	0.378965883	1.208666974	1.785811071	0.240765727	-0.864198935	6	3	70
2012	2012	W6	9V	W69V	2	2	2	1	19	8	11	-0.02022429	-0.02022429	F	M	0	5.7	6.2	-0.5	-0.5	0.5	W6	9V	9VW6	FM	21	415	23	7	7	11	-2	2	-4	4	11	0.203774539	-0.217914744	0.36486801	-0.4230388	-0.293565228	0.305011389	7	2	100
2012	2012	G6	V2	G6V2	3	5	5	0.75	1	3	2	0.056640394	0.056640394	F	F	1	5.2	6	-0.8	-0.8	0.8	G6	V2	V2G6	FF	20	6	20	0	3	11	0	0	-8	8	-2	1.471519414	1.055077941	-1.153970124	-0.724245601	-1.362227139	1.863958487	8	0	75
2012	2012	9V	G6	9VG6	1	2	2	0.666666667	8	1	7	-0.006916516	-0.006916516	M	F	0	6.2	5.2	1	1	1	9V	G6	G69V	MF	23	7	20	6	11	3	3	3	8	8	7	0.203774539	0.002481647	-0.310171161	1.082995203	0.240765727	1.863958487	9	3	67
2012	2012	P4	10	P410	4	4	4	1	11	15	4	0.045269683	0.045269683	F	M	0	5.5	5.6	-0.1	-0.1	0.1	P4	10	10P4	FM	26	157	22	65	10	5	4	4	5	5	-4	1.048937789	0.866762174	-0.816450539	-0.021429733	0.775096682	0.694748163	10	4	100
2012	2012	BL	W5	BLW5	4	5	5	0.888888889	5	23	18	0.035597119	0.035597119	M	F	0	6.7	4.9	1.8	1.8	1.8	BL	W5	W5BL	MF	22	9	25	163	13	8	-3	3	5	5	-18	1.471519414	0.706570229	1.546186559	1.886213338	0.240765727	0.694748163	11	3	89
2012	2012	P5	W5	P5W5	7	13	9	0.7	24	23	1	0.094440863	0.094440863	F	F	1	7.9	4.9	3	3	3	P5	W5	W5P5	FF	20	5	25	163	10	8	-5	5	2	2	1	4.852172414	1.681109533	-1.322729917	3.091040541	1.309427638	-0.47446216	12	5	70
2012	2012	B2	BL	B2BL	3	4	4	0.857142857	4	5	1	-0.088804714	-0.088804714	M	M	1	5.5	6.7	-1.2	-1.2	1.2	B2	BL	BLB2	MM	23	119	22	9	5	13	1	1	-8	8	-1	1.048937789	-1.353707849	-1.322729917	-1.125854669	-0.827896184	1.863958487	13	1	86
2012	2012	BL	10	BL10	6	3	3	0.666666667	5	15	10	-0.049770191	-0.049770191	M	M	1	6.7	5.6	1.1	1.1	1.1	BL	10	10BL	MM	22	9	22	65	13	5	0	0	8	8	-10	0.626356164	-0.7072385	0.196108218	1.18339747	-1.362227139	1.863958487	14	0	67
2012	2012	V2	10	V210	5	4	4	0.888888889	3	15	12	0.088706508	0.088706508	F	M	0	6	5.6	0.4	0.4	0.4	V2	10	10V2	FM	20	0	22	65	11	5	-2	2	6	6	-12	1.048937789	1.586140145	0.533627803	0.480581602	-0.293565228	1.084484938	15	2	89
2012	2012	P1	10	P110	2	1	1	0.666666667	20	15	5	0.024404157	0.024404157	M	M	1	5.5	5.6	-0.1	-0.1	0.1	P1	10	10P1	MM	19	160	22	65	10	5	-3	3	5	5	5	-0.218807086	0.521198248	-0.647690746	-0.021429733	0.240765727	0.694748163	16	3	67
2012	2012	9V	V6	9VV6	9	4	4	0.615384615	8	12	4	-0.001343056	-0.001343056	M	M	1	6.2	5.2	1	1	1	9V	V6	V69V	MM	23	7	27	117	11	11	-4	4	0	0	-4	1.048937789	0.094786376	-0.816450539	1.082995203	0.775096682	-1.253935709	17	4	62
2012	2012	B2	B8	B2B8	2	2	2	1	4	16	12	-0.049451109	-0.049451109	M	F	0	5.5	6.1	-0.6	-0.6	0.6	B2	B8	B8B2	MF	23	119	22	8	5	6	1	1	-1	1	-12	0.203774539	-0.701954031	0.533627803	-0.523441067	-0.827896184	-0.864198935	18	1	100
2012	2012	P3	BL	P3BL	4	3	3	0.857142857	21	5	16	-0.019906614	-0.019906614	M	M	1	5.2	6.7	-1.5	-1.5	1.5	P3	BL	BLP3	MM	23	76	22	9	10	13	1	1	-3	3	16	0.626356164	-0.212653561	1.208666974	-1.427061469	-0.827896184	-0.084725386	19	1	86
2012	2012	V2	V1	V2V1	11	3	3	0.428571429	3	25	22	0.044211701	0.044211701	F	F	1	6	6.1	-0.1	-0.1	0.1	V2	V1	V1V2	FF	20	0	21	135	11	11	-1	1	0	0	-22	0.626356164	0.849240429	2.22122573	-0.021429733	-0.827896184	-1.253935709	20	1	43
2012	2012	W6	V1	W6V1	4	2	2	0.666666667	19	25	6	-0.001642753	-0.001642753	F	F	1	5.7	6.1	-0.4	-0.4	0.4	W6	V1	V1W6	FF	21	415	21	135	7	11	0	0	-4	4	-6	0.203774539	0.089822951	-0.478930953	-0.322636534	-1.362227139	0.305011389	21	0	67
2012	2012	W6	10	W610	4	3	3	0.857142857	19	15	4	-0.031127095	-0.031127095	F	M	0	5.7	5.6	0.1	0.1	0.1	W6	10	10W6	FM	21	415	22	65	7	5	-1	1	2	2	4	0.626356164	-0.398481297	-0.816450539	0.179374801	-0.827896184	-0.47446216	22	1	86
2012	2012	P5	Y2	P5Y2	3	3	3	1	24	9	15	0.034773476	0.034773476	F	M	0	7.9	5.6	2.3	2.3	2.3	P5	Y2	Y2P5	FM	20	5	18	1	10	2	2	2	8	8	15	0.626356164	0.692929484	1.039907181	2.388224672	-0.293565228	1.863958487	23	2	100
2012	2012	B8	P2	B8P2	4	2	2	0.666666667	16	22	6	-0.031952675	-0.031952675	F	M	0	6.1	5.5	0.6	0.6	0.6	B8	P2	P2B8	FM	22	8	23	2	6	10	-1	1	-4	4	-6	0.203774539	-0.412154121	-0.478930953	0.681386135	-0.827896184	0.305011389	24	1	67
2012	2012	P5	10	P510	2	9	9	0.363636364	24	15	9	-0.060790583	-0.060790583	F	M	0	7.9	5.6	2.3	2.3	2.3	P5	10	10P5	FM	20	5	22	65	10	5	-2	2	5	5	9	3.161845914	-0.889752467	0.027348425	2.388224672	-0.293565228	0.694748163	25	2	36
2012	2012	P3	B8	P3B8	2	1	1	0.666666667	21	16	5	-0.086287186	-0.086287186	M	F	0	5.2	6.1	-0.9	-0.9	0.9	P3	B8	B8P3	MF	23	76	22	8	10	6	1	1	4	4	5	-0.218807086	-1.312013867	-0.647690746	-0.824647868	-0.827896184	0.305011389	26	1	67
2012	2012	W5	G6	W5G6	8	2	2	0.4	23	1	22	-0.043172874	-0.043172874	F	F	1	4.9	5.2	-0.3	-0.3	0.3	W5	G6	G6W5	FF	25	163	20	6	8	3	5	5	5	5	22	0.203774539	-0.597977187	2.22122573	-0.222234267	1.309427638	0.694748163	27	5	40
2012	2012	B2	9V	B29V	4	3	3	0.857142857	4	8	4	-0.043569922	-0.043569922	M	M	1	5.5	6.2	-0.7	-0.7	0.7	B2	9V	9VB2	MM	23	119	23	7	5	11	0	0	-6	6	-4	0.626356164	-0.604552888	-0.816450539	-0.623843334	-1.362227139	1.084484938	28	0	86
2012	2012	B8	G6	B8G6	7	1	1	0.25	16	1	15	-0.110330991	-0.110330991	F	F	1	6.1	5.2	0.9	0.9	0.9	B8	G6	G6B8	FF	22	8	20	6	6	3	2	2	3	3	15	-0.218807086	-1.710214787	1.039907181	0.982592936	-0.293565228	-0.084725386	29	2	25
2012	2012	BL	V6	BLV6	4	1	1	0.4	5	12	7	-0.03625197	-0.03625197	M	M	1	6.7	5.2	1.5	1.5	1.5	BL	V6	V6BL	MM	22	9	27	117	13	11	-5	5	2	2	-7	-0.218807086	-0.483356796	-0.310171161	1.585006537	1.309427638	-0.47446216	30	5	40
2012	2012	15	V1	15V1	2	2	2	1	18	25	7	-0.013649316	-0.013649316	M	F	0	5.8	6.1	-0.3	-0.3	0.3	15	V1	V115	MF	20	3	21	135	10	11	-1	1	-1	1	-7	0.203774539	-0.109023465	-0.310171161	-0.222234267	-0.827896184	-0.864198935	31	1	100
2012	2012	V9	10	V910	4	1	1	0.4	7	15	8	0.032348085	0.032348085	M	M	1	6.3	5.6	0.7	0.7	0.7	V9	10	10V9	MM	22	112	22	65	11	5	0	0	6	6	-8	-0.218807086	0.652761427	-0.141411368	0.781788402	-1.362227139	1.084484938	32	0	40
2012	2012	P5	B8	P5B8	5	9	9	0.714285714	24	16	8	-0.069518216	-0.069518216	F	F	1	7.9	6.1	1.8	1.8	1.8	P5	B8	B8P5	FF	20	5	22	8	10	6	-2	2	4	4	8	3.161845914	-1.034294959	-0.141411368	1.886213338	-0.293565228	0.305011389	33	2	71
2012	2012	G6	P1	G6P1	2	1	1	0.666666667	1	20	19	0.081268758	0.081268758	F	M	0	5.2	5.5	-0.3	-0.3	0.3	G6	P1	P1G6	FM	20	6	19	160	3	10	1	1	-7	7	-19	-0.218807086	1.462960021	1.714946352	-0.222234267	-0.827896184	1.474221712	34	1	67
2012	2012	P3	9V	P39V	7	3	3	0.6	21	8	13	-0.010361056	-0.010361056	M	M	1	5.2	6.2	-1	-1	1	P3	9V	9VP3	MM	23	76	23	7	10	11	0	0	-1	1	13	0.626356164	-0.054565023	0.702387596	-0.925050135	-1.362227139	-0.864198935	35	0	60
2012	2012	V9	W5	V9W5	5	1	1	0.333333333	7	23	16	0.060833234	0.060833234	M	F	0	6.3	4.9	1.4	1.4	1.4	V9	W5	W5V9	MF	22	112	25	163	11	8	-3	3	3	3	-16	-0.218807086	1.124517563	1.208666974	1.48460427	0.240765727	-0.084725386	36	3	33
2012	2012	P3	P5	P3P5	17	1	1	0.111111111	21	24	3	-0.047099527	-0.047099527	M	F	0	5.2	7.9	-2.7	-2.7	2.7	P3	P5	P5P3	MF	23	76	20	5	10	10	3	3	0	0	-3	-0.218807086	-0.66300836	-0.985210331	-2.631888672	0.240765727	-1.253935709	37	3	11
2012	2012	B2	V1	B2V1	3	1	1	0.5	4	25	21	-0.04883394	-0.04883394	M	F	0	5.5	6.1	-0.6	-0.6	0.6	B2	V1	V1B2	MF	23	119	21	135	5	11	2	2	-6	6	-21	-0.218807086	-0.691732801	2.052465937	-0.523441067	-0.293565228	1.084484938	38	2	50
2012	2012	10	W5	10W5	3	2	2	0.8	15	23	8	-0.014283121	-0.014283121	M	F	0	5.6	4.9	0.7	0.7	0.7	10	W5	W510	MF	22	65	25	163	5	8	-3	3	-3	3	-8	0.203774539	-0.119520211	-0.141411368	0.781788402	0.240765727	-0.084725386	39	3	80
2012	2012	P3	G6	P3G6	7	2	2	0.444444444	21	1	20	-0.003766511	-0.003766511	M	F	0	5.2	5.2	0	0	0	P3	G6	G6P3	MF	23	76	20	6	10	3	3	3	7	7	20	0.203774539	0.054650382	1.883706145	0.078972534	0.240765727	1.474221712	40	3	44
2012	2012	W6	P1	W6P1	1	3	3	0.5	19	20	1	0.000829273	0.000829273	F	M	0	5.7	5.5	0.2	0.2	0.2	W6	P1	P1W6	FM	21	415	19	160	7	10	2	2	-3	3	-1	0.626356164	0.130763352	-1.322729917	0.279777068	-0.293565228	-0.084725386	41	2	50
2012	2012	22	W5	22W5	8	1	1	0.222222222	17	23	6	-0.036806338	-0.036806338	M	F	0	5	4.9	0.1	0.1	0.1	22	W5	W522	MF	23	355	25	163	11	8	-2	2	3	3	-6	-0.218807086	-0.492537948	-0.478930953	0.179374801	-0.293565228	-0.084725386	42	2	22
2012	2012	V2	P5	V2P5	8	5	5	0.769230769	3	24	21	-0.083351649	-0.083351649	F	F	1	6	7.9	-1.9	-1.9	1.9	V2	P5	P5V2	FF	20	0	20	5	11	10	0	0	1	1	-21	1.471519414	-1.263397039	2.052465937	-1.828670537	-1.362227139	-0.864198935	43	0	77
2012	2012	B2	P5	B2P5	12	1	1	0.153846154	4	24	20	-0.010808621	-0.010808621	M	F	0	5.5	7.9	-2.4	-2.4	2.4	B2	P5	P5B2	MF	23	119	20	5	5	10	3	3	-5	5	-20	-0.218807086	-0.06197736	1.883706145	-2.330681871	0.240765727	0.694748163	44	3	15
2012	2012	P3	P2	P3P2	8	5	5	0.769230769	21	22	1	-0.037222754	-0.037222754	M	M	1	5.2	5.5	-0.3	-0.3	0.3	P3	P2	P2P3	MM	23	76	23	2	10	10	0	0	0	0	-1	1.471519414	-0.499434412	-1.322729917	-0.222234267	-1.362227139	-1.253935709	45	0	77
2012	2012	V2	W5	V2W5	6	3	3	0.666666667	3	23	20	0.027004434	0.027004434	F	F	1	6	4.9	1.1	1.1	1.1	V2	W5	W5V2	FF	20	0	25	163	11	8	-5	5	3	3	-20	0.626356164	0.564262675	1.883706145	1.18339747	1.309427638	-0.084725386	46	5	67
2012	2012	P2	V6	P2V6	3	1	1	0.5	22	12	10	-0.033239163	-0.033239163	M	M	1	5.5	5.2	0.3	0.3	0.3	P2	V6	V6P2	MM	23	2	27	117	10	11	-4	4	-1	1	10	-0.218807086	-0.433460262	0.196108218	0.380179335	0.775096682	-0.864198935	47	4	50
2012	2012	9V	BL	9VBL	2	2	2	1	8	5	3	0.09565486	0.09565486	M	M	1	6.2	6.7	-0.5	-0.5	0.5	9V	BL	BL9V	MM	23	7	22	9	11	13	1	1	-2	2	3	0.203774539	1.701215116	-0.985210331	-0.4230388	-0.827896184	-0.47446216	48	1	100
2012	2012	10	V6	10V6	4	1	1	0.4	15	12	3	-0.045759875	-0.045759875	M	M	1	5.6	5.2	0.4	0.4	0.4	10	V6	V610	MM	22	65	27	117	5	11	-5	5	-6	6	3	-0.218807086	-0.640821744	-0.985210331	0.480581602	1.309427638	1.084484938	49	5	40
2012	2012	W6	BL	W6BL	2	4	4	0.666666667	19	5	14	0.01101248	0.01101248	F	M	0	5.7	6.7	-1	-1	1	W6	BL	BLW6	FM	21	415	22	9	7	13	-1	1	-6	6	14	1.048937789	0.299412299	0.871147388	-0.925050135	-0.827896184	1.084484938	50	1	67
2012	2012	B8	B1	B8B1	1	1	1	1	16	2	14	0.068256371	0.068256371	F	M	0	6.1	6.3	-0.2	-0.2	0.2	B8	B1	B1B8	FM	22	8	24	84	6	5	-2	2	1	1	14	-0.218807086	1.247455675	0.871147388	-0.121832	-0.293565228	-0.864198935	51	2	100
2012	2012	P4	BL	P4BL	3	10	9	0.461538462	11	5	6	-0.013027911	-0.013027911	F	M	0	5.5	6.7	-1.2	-1.2	1.2	P4	BL	BLP4	FM	26	157	22	9	10	13	4	4	-3	3	6	3.584427539	-0.09873208	-0.478930953	-1.125854669	0.775096682	-0.084725386	52	4	46
2012	2012	22	BL	22BL	1	1	1	1	17	5	12	0.078039326	0.078039326	M	M	1	5	6.7	-1.7	-1.7	1.7	22	BL	BL22	MM	23	355	22	9	11	13	1	1	-2	2	12	-0.218807086	1.409475858	0.533627803	-1.627866003	-0.827896184	-0.47446216	53	1	100
2012	2012	V6	W5	V6W5	6	5	5	0.909090909	12	23	11	-0.026577504	-0.026577504	M	F	0	5.2	4.9	0.3	0.3	0.3	V6	W5	W5V6	MF	27	117	25	163	11	8	2	2	3	3	-11	1.471519414	-0.323133351	0.36486801	0.380179335	-0.293565228	-0.084725386	54	2	91
2012	2012	B8	V6	B8V6	5	4	4	0.888888889	16	12	4	0.010329659	0.010329659	F	M	0	6.1	5.2	0.9	0.9	0.9	B8	V6	V6B8	FM	22	8	27	117	6	11	-5	5	-5	5	4	1.048937789	0.288103775	-0.816450539	0.982592936	1.309427638	0.694748163	55	5	89
2012	2012	B8	W5	B8W5	3	6	6	0.666666667	16	23	7	-0.060061369	-0.060061369	F	F	1	6.1	4.9	1.2	1.2	1.2	B8	W5	W5B8	FF	22	8	25	163	6	8	-3	3	-2	2	-7	1.894101039	-0.877675606	-0.310171161	1.283799737	0.240765727	-0.47446216	56	3	67
2012	2012	W6	G6	W6G6	4	2	2	0.666666667	19	1	18	-0.017853916	-0.017853916	F	F	1	5.7	5.2	0.5	0.5	0.5	W6	G6	G6W6	FF	21	415	20	6	7	3	1	1	4	4	18	0.203774539	-0.17865785	1.546186559	0.580983868	-0.827896184	0.305011389	57	1	67
2012	2012	W5	P4	W5P4	10	4	4	0.571428571	23	11	12	-0.015703246	-0.015703246	F	F	1	4.9	5.5	-0.6	-0.6	0.6	W5	P4	P4W5	FF	25	163	26	157	8	10	-1	1	-2	2	12	1.048937789	-0.143039579	0.533627803	-0.523441067	-0.827896184	-0.47446216	58	1	57
2012	2012	V2	BL	V2BL	4	8	8	0.666666667	3	5	2	-0.060376313	-0.060376313	F	M	0	6	6.7	-0.7	-0.7	0.7	V2	BL	BLV2	FM	20	0	22	9	11	13	-2	2	-2	2	-2	2.739264289	-0.882891544	-1.153970124	-0.623843334	-0.293565228	-0.47446216	59	2	67
2012	2012	W6	B8	W6B8	4	2	2	0.666666667	19	16	3	0.026329139	0.026329139	F	F	1	5.7	6.1	-0.4	-0.4	0.4	W6	B8	B8W6	FF	21	415	22	8	7	6	-1	1	1	1	3	0.203774539	0.553078792	-0.985210331	-0.322636534	-0.827896184	-0.864198935	60	1	67
2012	2012	P3	10	P310	6	2	2	0.5	21	15	6	0.037835315	0.037835315	M	M	1	5.2	5.6	-0.4	-0.4	0.4	P3	10	10P3	MM	23	76	22	65	10	5	1	1	5	5	6	0.203774539	0.74363806	-0.478930953	-0.322636534	-0.827896184	0.694748163	61	1	50
2012	2012	P3	P1	P3P1	3	1	1	0.5	21	20	1	0.062019564	0.062019564	M	M	1	5.2	5.5	-0.3	-0.3	0.3	P3	P1	P1P3	MM	23	76	19	160	10	10	4	4	0	0	1	-0.218807086	1.14416494	-1.322729917	-0.222234267	0.775096682	-1.253935709	62	4	50
2012	2012	B2	W5	B2W5	6	2	2	0.5	4	23	19	0.038501333	0.038501333	M	F	0	5.5	4.9	0.6	0.6	0.6	B2	W5	W5B2	MF	23	119	25	163	5	8	-2	2	-3	3	-19	0.203774539	0.754668302	1.714946352	0.681386135	-0.293565228	-0.084725386	63	2	50
2012	2012	W6	V6	W6V6	5	3	3	0.75	19	12	7	-0.087477542	-0.087477542	F	M	0	5.7	5.2	0.5	0.5	0.5	W6	V6	V6W6	FM	21	415	27	117	7	11	-6	6	-4	4	7	0.626356164	-1.331727921	-0.310171161	0.580983868	1.843758593	0.305011389	64	6	75
2012	2012	9V	V1	9VV1	3	1	1	0.5	8	25	17	-0.06776388	-0.06776388	M	F	0	6.2	6.1	0.1	0.1	0.1	9V	V1	V19V	MF	23	7	21	135	11	11	2	2	0	0	-17	-0.218807086	-1.005240564	1.377426767	0.179374801	-0.293565228	-1.253935709	65	2	50
2012	2012	BL	P1	BLP1	1	1	1	1	5	20	15	-0.100937046	-0.100937046	M	M	1	6.7	5.5	1.2	1.2	1.2	BL	P1	P1BL	MM	22	9	19	160	13	10	3	3	3	3	-15	-0.218807086	-1.554637184	1.039907181	1.283799737	0.240765727	-0.084725386	66	3	100
2012	2012	G6	P5	G6P5	7	5	5	0.833333333	1	24	23	-0.006864619	-0.006864619	F	F	1	5.2	7.9	-2.7	-2.7	2.7	G6	P5	P5G6	FF	20	6	20	5	3	10	0	0	-7	7	-23	1.471519414	0.003341138	2.389985523	-2.631888672	-1.362227139	1.474221712	67	0	83
2012	2012	G6	V6	G6V6	5	3	3	0.75	1	12	11	-0.061351363	-0.061351363	F	M	0	5.2	5.2	0	0	0	G6	V6	V6G6	FM	20	6	27	117	3	11	-7	7	-8	8	-11	0.626356164	-0.899039812	0.36486801	0.078972534	2.378089548	1.863958487	68	7	75
2012	2012	V1	V6	V1V6	2	2	2	1	25	12	13	-0.049728163	-0.049728163	F	M	0	6.1	5.2	0.9	0.9	0.9	V1	V6	V6V1	FM	21	135	27	117	11	11	-6	6	0	0	13	0.203774539	-0.706542454	0.702387596	0.982592936	1.843758593	-1.253935709	69	6	100
2012	2012	B5	P5	B5P5	13	1	1	0.142857143	13	24	11	-0.081208616	-0.081208616	F	F	1	5.7	7.9	-2.2	-2.2	2.2	B5	P5	P5B5	FF	20	150	20	5	6	10	0	0	-4	4	-11	-0.218807086	-1.227905248	0.36486801	-2.129877338	-1.362227139	0.305011389	70	0	14
2012	2012	BL	B8	BLB8	3	1	1	0.5	5	16	11	0.05866091	0.05866091	M	F	0	6.7	6.1	0.6	0.6	0.6	BL	B8	B8BL	MF	22	9	22	8	13	6	0	0	7	7	-11	-0.218807086	1.08854067	0.36486801	0.681386135	-1.362227139	1.474221712	71	0	50
2012	2012	B2	V6	B2V6	7	6	6	0.923076923	4	12	8	0.069034912	0.069034912	M	M	1	5.5	5.2	0.3	0.3	0.3	B2	V6	V6B2	MM	23	119	27	117	5	11	-4	4	-6	6	-8	1.894101039	1.260349463	-0.141411368	0.380179335	0.775096682	1.084484938	72	4	92
2012	2012	P5	P2	P5P2	2	6	6	0.5	24	22	2	-0.091207899	-0.091207899	F	M	0	7.9	5.5	2.4	2.4	2.4	P5	P2	P2P5	FM	20	5	23	2	10	10	-3	3	0	0	2	1.894101039	-1.393508142	-1.153970124	2.488626939	0.240765727	-1.253935709	73	3	50
2012	2012	P3	P4	P3P4	9	4	4	0.615384615	21	11	10	0.058035798	0.058035798	M	F	0	5.2	5.5	-0.3	-0.3	0.3	P3	P4	P4P3	MF	23	76	26	157	10	10	-3	3	0	0	10	1.048937789	1.078187892	0.196108218	-0.222234267	0.240765727	-1.253935709	74	3	62
2012	2012	W6	W5	W6W5	6	1	1	0.285714286	19	23	4	0.106262289	0.106262289	F	F	1	5.7	4.9	0.8	0.8	0.8	W6	W5	W5W6	FF	21	415	25	163	7	8	-4	4	-1	1	-4	-0.218807086	1.876889806	-0.816450539	0.882190669	0.775096682	-0.864198935	75	4	29
2012	2012	P4	P5	P4P5	12	6	6	0.666666667	11	24	13	-0.025403213	-0.025403213	F	F	1	5.5	7.9	-2.4	-2.4	2.4	P4	P5	P5P4	FF	26	157	20	5	10	10	6	6	0	0	-13	1.894101039	-0.303685358	0.702387596	-2.330681871	1.843758593	-1.253935709	76	6	67
2012	2012	V2	B8	V2B8	3	4	4	0.857142857	3	16	13	-0.064258464	-0.064258464	F	F	1	6	6.1	-0.1	-0.1	0.1	V2	B8	B8V2	FF	20	0	22	8	11	6	-2	2	5	5	-13	1.048937789	-0.947185698	0.702387596	-0.021429733	-0.293565228	0.694748163	77	2	86
2012	2012	P5	B1	P5B1	1	5	5	0.333333333	24	2	22	-0.074104354	-0.074104354	F	M	0	7.9	6.3	1.6	1.6	1.6	P5	B1	B1P5	FM	20	5	24	84	10	5	-4	4	5	5	22	1.471519414	-1.110248177	2.22122573	1.685408804	0.775096682	0.694748163	78	4	33
2012	2012	V9	P5	V9P5	8	1	1	0.222222222	7	24	17	0.038992122	0.038992122	M	F	0	6.3	7.9	-1.6	-1.6	1.6	V9	P5	P5V9	MF	22	112	20	5	11	10	2	2	1	1	-17	-0.218807086	0.762796492	1.377426767	-1.527463736	-0.293565228	-0.864198935	79	2	22
2012	2012	9V	W5	9VW5	6	2	2	0.5	8	23	15	-0.003010939	-0.003010939	M	F	0	6.2	4.9	1.3	1.3	1.3	9V	W5	W59V	MF	23	7	25	163	11	8	-2	2	3	3	-15	0.203774539	0.06716377	1.039907181	1.384202004	-0.293565228	-0.084725386	80	2	50
2012	2012	G6	BL	G6BL	1	4	4	0.4	1	5	4	-0.075027213	-0.075027213	F	M	0	5.2	6.7	-1.5	-1.5	1.5	G6	BL	BLG6	FM	20	6	22	9	3	13	-2	2	-10	10	-4	1.048937789	-1.125532085	-0.816450539	-1.427061469	-0.293565228	2.643432036	81	2	40
2012	2012	G6	P4	G6P4	13	4	4	0.470588235	1	11	10	0.028358845	0.028358845	F	F	1	5.2	5.5	-0.3	-0.3	0.3	G6	P4	P4G6	FF	20	6	26	157	3	10	-6	6	-7	7	-10	1.048937789	0.586693721	0.196108218	-0.222234267	1.843758593	1.474221712	82	6	47
2012	2012	P2	W5	P2W5	2	3	3	0.8	22	23	1	-0.088010602	-0.088010602	M	F	0	5.5	4.9	0.6	0.6	0.6	P2	W5	W5P2	MF	23	2	25	163	10	8	-2	2	2	2	-1	0.626356164	-1.340556181	-1.322729917	0.681386135	-0.293565228	-0.47446216	83	2	80
2012	2012	P2	W6	P2W6	1	2	2	0.666666667	22	19	3	-0.091328546	-0.091328546	M	F	0	5.5	5.7	-0.2	-0.2	0.2	P2	W6	W6P2	MF	23	2	21	415	10	7	2	2	3	3	3	0.203774539	-1.395506234	-0.985210331	-0.121832	-0.293565228	-0.084725386	84	2	67
2012	2012	W5	V1	W5V1	2	2	2	1	23	25	2	-0.051740713	-0.051740713	F	F	1	4.9	6.1	-1.2	-1.2	1.2	W5	V1	V1W5	FF	25	163	21	135	8	11	4	4	-3	3	-2	0.203774539	-0.739873254	-1.153970124	-1.125854669	0.775096682	-0.084725386	85	4	100
2012	2012	V1	P5	V1P5	6	2	2	0.5	25	24	1	-0.066352516	-0.066352516	F	F	1	6.1	7.9	-1.8	-1.8	1.8	V1	P5	P5V1	FF	21	135	20	5	11	10	1	1	1	1	1	0.203774539	-0.981866291	-1.322729917	-1.72826827	-0.827896184	-0.864198935	86	1	50
2012	2012	P4	9V	P49V	4	7	7	0.727272727	11	8	3	-0.014942806	-0.014942806	F	M	0	5.5	6.2	-0.7	-0.7	0.7	P4	9V	9VP4	FM	26	157	23	7	10	11	3	3	-1	1	3	2.316682664	-0.130445569	-0.985210331	-0.623843334	0.240765727	-0.864198935	87	3	73
2012	2012	B2	P3	B2P3	4	2	2	0.666666667	4	21	17	0.044572424	0.044572424	M	M	1	5.5	5.2	0.3	0.3	0.3	B2	P3	P3B2	MM	23	119	23	76	5	10	0	0	-5	5	-17	0.203774539	0.855214535	1.377426767	0.380179335	-1.362227139	0.694748163	88	0	67
2012	2012	B2	P4	B2P4	11	3	3	0.428571429	4	11	7	-0.049385302	-0.049385302	M	F	0	5.5	5.5	0	0	0	B2	P4	P4B2	MF	23	119	26	157	5	10	-3	3	-5	5	-7	0.626356164	-0.70086417	-0.310171161	0.078972534	0.240765727	0.694748163	89	3	43
2012	2012	P1	W5	P1W5	4	2	2	0.666666667	20	23	3	-0.017701587	-0.017701587	M	F	0	5.5	4.9	0.6	0.6	0.6	P1	W5	W5P1	MF	19	160	25	163	10	8	-6	6	2	2	-3	0.203774539	-0.176135057	-0.985210331	0.681386135	1.843758593	-0.47446216	90	6	67
2012	2012	V2	P2	V2P2	4	5	5	0.888888889	3	22	19	0.171215624	0.171215624	F	M	0	6	5.5	0.5	0.5	0.5	V2	P2	P2V2	FM	20	0	23	2	11	10	-3	3	1	1	-19	1.471519414	2.95261296	1.714946352	0.580983868	0.240765727	-0.864198935	91	3	89
2012	2012	V9	P2	V9P2	3	1	1	0.5	7	22	15	-0.034255531	-0.034255531	M	M	1	6.3	5.5	0.8	0.8	0.8	V9	P2	P2V9	MM	22	112	23	2	11	10	-1	1	1	1	-15	-0.218807086	-0.450292817	1.039907181	0.882190669	-0.827896184	-0.864198935	92	1	50
2012	2012	V6	P4	V6P4	11	6	6	0.705882353	12	11	1	0.043915261	0.043915261	M	F	0	5.2	5.5	-0.3	-0.3	0.3	V6	P4	P4V6	MF	27	117	26	157	11	10	1	1	1	1	1	1.894101039	0.844330945	-1.322729917	-0.222234267	-0.827896184	-0.864198935	93	1	71
2012	2012	W6	P4	W6P4	9	3	3	0.5	19	11	8	0.038872954	0.038872954	F	F	1	5.7	5.5	0.2	0.2	0.2	W6	P4	P4W6	FF	21	415	26	157	7	10	-5	5	-3	3	8	0.626356164	0.760822894	-0.141411368	0.279777068	1.309427638	-0.084725386	94	5	50
2012	2012	P3	V2	P3V2	4	3	3	0.857142857	21	3	18	0.004672078	0.004672078	M	F	0	5.2	6	-0.8	-0.8	0.8	P3	V2	V2P3	MF	23	76	20	0	10	11	3	3	-1	1	18	0.626356164	0.194405878	1.546186559	-0.724245601	0.240765727	-0.864198935	95	3	86
2012	2012	10	V1	10V1	4	3	3	0.857142857	15	25	10	-0.046236977	-0.046236977	M	F	0	5.6	6.1	-0.5	-0.5	0.5	10	V1	V110	MF	22	65	21	135	5	11	1	1	-6	6	-10	0.626356164	-0.648723258	0.196108218	-0.4230388	-0.827896184	1.084484938	96	1	86
2012	2012	B5	G6	B5G6	6	2	2	0.5	13	1	12	-0.009928313	-0.009928313	F	F	1	5.7	5.2	0.5	0.5	0.5	B5	G6	G6B5	FF	20	150	20	6	6	3	0	0	3	3	12	0.203774539	-0.04739816	0.533627803	0.580983868	-1.362227139	-0.084725386	97	0	50
2012	2012	P2	P4	P2P4	4	7	7	0.727272727	22	11	11	-0.072359778	-0.072359778	M	F	0	5.5	5.5	0	0	0	P2	P4	P4P2	MF	23	2	26	157	10	10	-3	3	0	0	11	2.316682664	-1.081355422	0.36486801	0.078972534	0.240765727	-1.253935709	98	3	73
2012	2012	B8	9V	B89V	5	4	4	0.888888889	16	8	8	0.032719783	0.032719783	F	M	0	6.1	6.2	-0.1	-0.1	0.1	B8	9V	9VB8	FM	22	8	23	7	6	11	-1	1	-5	5	8	1.048937789	0.658917295	-0.141411368	-0.021429733	-0.827896184	0.694748163	99	1	89
2012	2012	10	B1	10B1	2	1	1	0.666666667	15	2	13	-0.034163233	-0.034163233	M	M	1	5.6	6.3	-0.7	-0.7	0.7	10	B1	B110	MM	22	65	24	84	5	5	-2	2	0	0	13	-0.218807086	-0.448764226	0.702387596	-0.623843334	-0.293565228	-1.253935709	100	2	67
2012	2012	B5	P4	B5P4	3	1	1	0.5	13	11	2	-0.098969005	-0.098969005	F	F	1	5.7	5.5	0.2	0.2	0.2	B5	P4	P4B5	FF	20	150	26	157	6	10	-6	6	-4	4	2	-0.218807086	-1.522043519	-1.153970124	0.279777068	1.843758593	0.305011389	101	6	50
2012	2012	V2	P4	V2P4	14	4	4	0.444444444	3	11	8	0.068609335	0.068609335	F	F	1	6	5.5	0.5	0.5	0.5	V2	P4	P4V2	FF	20	0	26	157	11	10	-6	6	1	1	-8	1.048937789	1.25330128	-0.141411368	0.580983868	1.843758593	-0.864198935	102	6	44
2012	2012	BL	V1	BLV1	4	1	1	0.4	5	25	20	0.054968964	0.054968964	M	F	0	6.7	6.1	0.6	0.6	0.6	BL	V1	V1BL	MF	22	9	21	135	13	11	1	1	2	2	-20	-0.218807086	1.027396591	1.883706145	0.681386135	-0.827896184	-0.47446216	103	1	40
2012	2012	V9	B6	V9B6	1	1	1	1	7	6	1	-0.017107703	-0.017107703	M	F	0	6.3	6.5	-0.2	-0.2	0.2	V9	B6	B6V9	MF	22	112	23	132	11	6	-1	1	5	5	1	-0.218807086	-0.166299461	-1.322729917	-0.121832	-0.827896184	0.694748163	104	1	100
2012	2012	B2	10	B210	1	1	1	1	4	15	11	0.030087795	0.030087795	M	M	1	5.5	5.6	-0.1	-0.1	0.1	B2	10	10B2	MM	23	119	22	65	5	5	1	1	0	0	-11	-0.218807086	0.615327687	0.36486801	-0.021429733	-0.827896184	-1.253935709	105	1	100
2012	2012	V2	B5	V2B5	1	6	6	0.285714286	3	13	10	-0.065490626	-0.065490626	F	F	1	6	5.7	0.3	0.3	0.3	V2	B5	B5V2	FF	20	0	20	150	11	6	0	0	5	5	-10	1.894101039	-0.96759212	0.196108218	0.380179335	-1.362227139	0.694748163	106	0	29
2012	2012	W6	B2	W6B2	3	2	2	0.8	19	4	15	-0.036176406	-0.036176406	F	M	0	5.7	5.5	0.2	0.2	0.2	W6	B2	B2W6	FM	21	415	23	119	7	5	-2	2	2	2	15	0.203774539	-0.482105344	1.039907181	0.279777068	-0.293565228	-0.47446216	107	2	80
2012	2012	P2	G6	P2G6	2	1	1	0.666666667	22	1	21	0.020899432	0.020899432	M	F	0	5.5	5.2	0.3	0.3	0.3	P2	G6	G6P2	MF	23	2	20	6	10	3	3	3	7	7	21	-0.218807086	0.463154826	2.052465937	0.380179335	0.240765727	1.474221712	108	3	67
2012	2012	V9	B2	V9B2	2	1	1	0.666666667	7	4	3	-0.009846597	-0.009846597	M	M	1	6.3	5.5	0.8	0.8	0.8	V9	B2	B2V9	MM	22	112	23	119	11	5	-1	1	6	6	3	-0.218807086	-0.046044822	-0.985210331	0.882190669	-0.827896184	1.084484938	109	1	67
2012	2012	V2	P1	V2P1	1	3	3	0.5	3	20	17	-0.006537132	-0.006537132	F	M	0	6	5.5	0.5	0.5	0.5	V2	P1	P1V2	FM	20	0	19	160	11	10	1	1	1	1	-17	0.626356164	0.008764806	1.377426767	0.580983868	-0.827896184	-0.864198935	110	1	50
2012	2012	B8	B6	B8B6	1	3	3	0.5	16	6	10	-0.016108131	-0.016108131	F	F	1	6.1	6.5	-0.4	-0.4	0.4	B8	B6	B6B8	FF	22	8	23	132	6	6	-1	1	0	0	10	0.626356164	-0.149745072	0.196108218	-0.322636534	-0.827896184	-1.253935709	111	1	50
2012	2012	V9	W6	V9W6	5	2	2	0.571428571	7	19	12	-0.000834581	-0.000834581	M	F	0	6.3	5.7	0.6	0.6	0.6	V9	W6	W6V9	MF	22	112	21	415	11	7	1	1	4	4	-12	0.203774539	0.103207472	0.533627803	0.681386135	-0.827896184	0.305011389	112	1	57
2012	2012	V2	V6	V2V6	8	4	4	0.666666667	3	12	9	-0.017179888	-0.017179888	F	M	0	6	5.2	0.8	0.8	0.8	V2	V6	V6V2	FM	20	0	27	117	11	11	-7	7	0	0	-9	1.048937789	-0.167494951	0.027348425	0.882190669	2.378089548	-1.253935709	113	7	67
2012	2012	V2	W6	V2W6	1	7	7	0.25	3	19	16	-0.07672216	-0.07672216	F	F	1	6	5.7	0.3	0.3	0.3	V2	W6	W6V2	FF	20	0	21	415	11	7	-1	1	4	4	-16	2.316682664	-1.15360291	1.208666974	0.380179335	-0.827896184	0.305011389	114	1	25
2012	2012	G6	B2	G6B2	4	2	2	0.666666667	1	4	3	-0.054036483	-0.054036483	F	M	0	5.2	5.5	-0.3	-0.3	0.3	G6	B2	B2G6	FM	20	6	23	119	3	5	-3	3	-2	2	-3	0.203774539	-0.777894596	-0.985210331	-0.222234267	0.240765727	-0.47446216	115	3	67
2012	2012	W6	B5	W6B5	1	2	2	0.666666667	19	13	6	-0.046721023	-0.046721023	F	F	1	5.7	5.7	0	0	0	W6	B5	B5W6	FF	21	415	20	150	7	6	1	1	1	1	6	0.203774539	-0.656739775	-0.478930953	0.078972534	-0.827896184	-0.864198935	116	1	67
2012	2012	P3	W6	P3W6	5	1	1	0.333333333	21	19	2	-0.038753152	-0.038753152	M	F	0	5.2	5.7	-0.5	-0.5	0.5	P3	W6	W6P3	MF	23	76	21	415	10	7	2	2	3	3	2	-0.218807086	-0.524780063	-1.153970124	-0.4230388	-0.293565228	-0.084725386	117	2	33
2012	2012	B2	P2	B2P2	3	1	1	0.5	4	22	18	-0.014181785	-0.014181785	M	M	1	5.5	5.5	0	0	0	B2	P2	P2B2	MM	23	119	23	2	5	10	0	0	-5	5	-18	-0.218807086	-0.117841938	1.546186559	0.078972534	-1.362227139	0.694748163	118	0	50
2012	2012	Y2	V2	Y2V2	2	3	3	0.8	9	3	6	-0.006334771	-0.006334771	M	F	0	5.6	6	-0.4	-0.4	0.4	Y2	V2	V2Y2	MF	18	1	20	0	2	11	-2	2	-9	9	6	0.626356164	0.012116203	-0.478930953	-0.322636534	-0.293565228	2.253695261	119	2	80
2012	2012	V2	B2	V2B2	2	2	2	1	3	4	1	-0.055255972	-0.055255972	F	M	0	6	5.5	0.5	0.5	0.5	V2	B2	B2V2	FM	20	0	23	119	11	5	-3	3	6	6	-1	0.203774539	-0.798091135	-1.322729917	0.580983868	0.240765727	1.084484938	120	3	100
2012	2012	15	V9	15V9	2	1	1	0.666666667	18	7	11	-0.074999012	-0.074999012	M	M	1	5.8	6.3	-0.5	-0.5	0.5	15	V9	V915	MM	20	3	22	112	10	11	-2	2	-1	1	11	-0.218807086	-1.125065035	0.36486801	-0.4230388	-0.293565228	-0.864198935	121	2	67
2012	2012	V9	V1	V9V1	6	0	0	0	7	25	18	0.001060483	0.001060483	M	F	0	6.3	6.1	0.2	0.2	0.2	V9	V1	V1V9	MF	22	112	21	135	11	11	1	1	0	0	-18	-0.641388712	0.134592531	1.546186559	0.279777068	-0.827896184	-1.253935709	122	1	0
2012	2012	22	9V	229V	4	0	0	0	17	8	9	0.122961231	0.122961231	M	M	1	5	6.2	-1.2	-1.2	1.2	22	9V	9V22	MM	23	355	23	7	11	11	0	0	0	0	9	-0.641388712	2.153448947	0.027348425	-1.125854669	-1.362227139	-1.253935709	123	0	0
2012	2012	B5	V1	B5V1	3	0	0	0	13	25	12	-0.017765481	-0.017765481	F	F	1	5.7	6.1	-0.4	-0.4	0.4	B5	V1	V1B5	FF	20	150	21	135	6	11	-1	1	-5	5	-12	-0.641388712	-0.177193236	0.533627803	-0.322636534	-0.827896184	0.694748163	124	1	0
2012	2012	22	V6	22V6	5	0	0	0	17	12	5	-0.039142046	-0.039142046	M	M	1	5	5.2	-0.2	-0.2	0.2	22	V6	V622	MM	23	355	27	117	11	11	-4	4	0	0	5	-0.641388712	-0.531220722	-0.647690746	-0.121832	0.775096682	-1.253935709	125	4	0
2012	2012	B5	9V	B59V	3	0	0	0	13	8	5	-0.087733775	-0.087733775	F	M	0	5.7	6.2	-0.5	-0.5	0.5	B5	9V	9VB5	FM	20	150	23	7	6	11	-3	3	-5	5	5	-0.641388712	-1.335971517	-0.647690746	-0.4230388	0.240765727	0.694748163	126	3	0
2012	2012	22	10	2210	6	0	0	0	17	15	2	0.033951964	0.033951964	M	M	1	5	5.6	-0.6	-0.6	0.6	22	10	1022	MM	23	355	22	65	11	5	1	1	6	6	2	-0.641388712	0.679324032	-1.153970124	-0.523441067	-0.827896184	1.084484938	127	1	0
2012	2012	B8	V1	B8V1	2	0	0	0	16	25	9	0.049661905	0.049661905	F	F	1	6.1	6.1	0	0	0	B8	V1	V1B8	FF	22	8	21	135	6	11	1	1	-5	5	-9	-0.641388712	0.939503857	0.027348425	0.078972534	-0.827896184	0.694748163	128	1	0
2012	2012	B6	P4	B6P4	10	0	0	0	6	11	5	-0.02632683	-0.02632683	F	F	1	6.5	5.5	1	1	1	B6	P4	P4B6	FF	23	132	26	157	6	10	-3	3	-4	4	-5	-0.641388712	-0.318981819	-0.647690746	1.082995203	0.240765727	0.305011389	129	3	0
2012	2012	6V	9V	6V9V	2	0	0	0	10	8	2	-0.004419431	-0.004419431	F	M	0	4.4	6.2	-1.8	-1.8	1.8	6V	9V	9V6V	FM	26	58	23	7	11	11	3	3	0	0	2	-0.641388712	0.043837062	-1.153970124	-1.72826827	0.240765727	-1.253935709	130	3	0
2012	2012	22	B1	22B1	2	0	0	0	17	2	15	-0.018343674	-0.018343674	M	M	1	5	6.3	-1.3	-1.3	1.3	22	B1	B122	MM	23	355	24	84	11	5	-1	1	6	6	15	-0.641388712	-0.186768966	1.039907181	-1.226256936	-0.827896184	1.084484938	131	1	0
2012	2012	P3	W5	P3W5	13	0	0	0	21	23	2	0.054436952	0.054436952	M	F	0	5.2	4.9	0.3	0.3	0.3	P3	W5	W5P3	MF	23	76	25	163	10	8	-2	2	2	2	-2	-0.641388712	1.018585687	-1.153970124	0.380179335	-0.293565228	-0.47446216	132	2	0
2012	2012	B6	V1	B6V1	3	0	0	0	6	25	19	0.008236918	0.008236918	F	F	1	6.5	6.1	0.4	0.4	0.4	B6	V1	V1B6	FF	23	132	21	135	6	11	2	2	-5	5	-19	-0.641388712	0.253444893	1.714946352	0.480581602	-0.293565228	0.694748163	133	2	0
2012	2012	B6	W5	B6W5	2	0	0	0	6	23	17	-0.001000026	-0.001000026	F	F	1	6.5	4.9	1.6	1.6	1.6	B6	W5	W5B6	FF	23	132	25	163	6	8	-2	2	-2	2	-17	-0.641388712	0.100467459	1.377426767	1.685408804	-0.293565228	-0.47446216	134	2	0
2012	2012	6V	10	6V10	7	0	0	0	10	15	5	-0.01598501	-0.01598501	F	M	0	4.4	5.6	-1.2	-1.2	1.2	6V	10	106V	FM	26	58	22	65	11	5	4	4	6	6	-5	-0.641388712	-0.147706007	-0.647690746	-1.125854669	0.775096682	1.084484938	135	4	0
2012	2012	6V	W5	6VW5	6	0	0	0	10	23	13	0.015510353	0.015510353	F	F	1	4.4	4.9	-0.5	-0.5	0.5	6V	W5	W56V	FF	26	58	25	163	11	8	1	1	3	3	-13	-0.641388712	0.373903719	0.702387596	-0.4230388	-0.827896184	-0.084725386	136	1	0
2012	2012	15	G6	15G6	5	0	0	0	18	1	17	0.025358846	0.025358846	M	F	0	5.8	5.2	0.6	0.6	0.6	15	G6	G615	MF	20	3	20	6	10	3	0	0	7	7	17	-0.641388712	0.537009307	1.377426767	0.681386135	-1.362227139	1.474221712	137	0	0
2012	2012	B5	W5	B5W5	6	0	0	0	13	23	10	-0.027880965	-0.027880965	F	F	1	5.7	4.9	0.8	0.8	0.8	B5	W5	W5B5	FF	20	150	25	163	6	8	-5	5	-2	2	-10	-0.641388712	-0.34472059	0.196108218	0.882190669	1.309427638	-0.47446216	138	5	0
2012	2012	22	B8	22B8	5	0	0	0	17	16	1	-0.016954375	-0.016954375	M	F	0	5	6.1	-1.1	-1.1	1.1	22	B8	B822	MF	23	355	22	8	11	6	1	1	5	5	1	-0.641388712	-0.163760123	-1.322729917	-1.025452402	-0.827896184	0.694748163	139	1	0
2012	2012	V9	Y2	V9Y2	4	0	0	0	7	9	2	-0.026523443	-0.026523443	M	M	1	6.3	5.6	0.7	0.7	0.7	V9	Y2	Y2V9	MM	22	112	18	1	11	2	4	4	9	9	-2	-0.641388712	-0.322238021	-1.153970124	0.781788402	0.775096682	2.253695261	140	4	0
2012	2012	15	9V	159V	3	0	0	0	18	8	10	-0.084054612	-0.084054612	M	M	1	5.8	6.2	-0.4	-0.4	0.4	15	9V	9V15	MM	20	3	23	7	10	11	-3	3	-1	1	10	-0.641388712	-1.275039145	0.196108218	-0.322636534	0.240765727	-0.864198935	141	3	0
2012	2012	P1	V1	P1V1	3	0	0	0	20	25	5	-0.049065381	-0.049065381	M	F	0	5.5	6.1	-0.6	-0.6	0.6	P1	V1	V1P1	MF	19	160	21	135	10	11	-2	2	-1	1	-5	-0.641388712	-0.695565805	-0.647690746	-0.523441067	-0.293565228	-0.864198935	142	2	0
2012	2012	6V	V1	6VV1	4	0	0	0	10	25	15	0.025254551	0.025254551	F	F	1	4.4	6.1	-1.7	-1.7	1.7	6V	V1	V16V	FF	26	58	21	135	11	11	5	5	0	0	-15	-0.641388712	0.535282028	1.039907181	-1.627866003	1.309427638	-1.253935709	143	5	0
2012	2012	15	W5	15W5	10	0	0	0	18	23	5	-0.049896322	-0.049896322	M	F	0	5.8	4.9	0.9	0.9	0.9	15	W5	W515	MF	20	3	25	163	10	8	-5	5	2	2	-5	-0.641388712	-0.709327415	-0.647690746	0.982592936	1.309427638	-0.47446216	144	5	0
2012	2012	6V	G6	6VG6	3	0	0	0	10	1	9	-0.010061461	-0.010061461	F	F	1	4.4	5.2	-0.8	-0.8	0.8	6V	G6	G66V	FF	26	58	20	6	11	3	6	6	8	8	9	-0.641388712	-0.049603287	0.027348425	-0.724245601	1.843758593	1.863958487	145	6	0
2012	2012	V9	9V	V99V	3	0	0	0	7	8	1	0.177825019	0.177825019	M	M	1	6.3	6.2	0.1	0.1	0.1	V9	9V	9VV9	MM	22	112	23	7	11	11	-1	1	0	0	-1	-0.641388712	3.062074302	-1.322729917	0.179374801	-0.827896184	-1.253935709	146	1	0
2012	2012	14	P2	14P2	1	0	0	0	14	22	8	0.014886391	0.014886391	M	M	1	5.6	5.5	0.1	0.1	0.1	14	P2	P214	MM	19	13	23	2	10	10	-4	4	0	0	-8	-0.641388712	0.363569986	-0.141411368	0.179374801	0.775096682	-1.253935709	147	4	0
2012	2012	15	P5	15P5	9	0	0	0	18	24	6	-0.064341992	-0.064341992	M	F	0	5.8	7.9	-2.1	-2.1	2.1	15	P5	P515	MF	20	3	20	5	10	10	0	0	0	0	-6	-0.641388712	-0.948569045	-0.478930953	-2.029475071	-1.362227139	-1.253935709	148	0	0
2012	2012	15	V6	15V6	8	0	0	0	18	12	6	-0.043184645	-0.043184645	M	M	1	5.8	5.2	0.6	0.6	0.6	15	V6	V615	MM	20	3	27	117	10	11	-7	7	-1	1	6	-0.641388712	-0.598172132	-0.478930953	0.681386135	2.378089548	-0.864198935	149	7	0
2012	2012	B5	B1	B5B1	1	0	0	0	13	2	11	0.019571651	0.019571651	F	M	0	5.7	6.3	-0.6	-0.6	0.6	B5	B1	B1B5	FM	20	150	24	84	6	5	-4	4	1	1	11	-0.641388712	0.441164811	0.36486801	-0.523441067	0.775096682	-0.864198935	150	4	0
2012	2012	15	B8	15B8	5	0	0	0	18	16	2	-0.041555695	-0.041555695	M	F	0	5.8	6.1	-0.3	-0.3	0.3	15	B8	B815	MF	20	3	22	8	10	6	-2	2	4	4	2	-0.641388712	-0.571194314	-1.153970124	-0.222234267	-0.293565228	0.305011389	151	2	0
2012	2012	B6	BL	B6BL	2	0	0	0	6	5	1	0.139895052	0.139895052	F	M	0	6.5	6.7	-0.2	-0.2	0.2	B6	BL	BLB6	FM	23	132	22	9	6	13	1	1	-7	7	1	-0.641388712	2.433898032	-1.322729917	-0.121832	-0.827896184	1.474221712	152	1	0
2012	2012	14	P5	14P5	8	0	0	0	14	24	10	-0.014614535	-0.014614535	M	F	0	5.6	7.9	-2.3	-2.3	2.3	14	P5	P514	MF	19	13	20	5	10	10	-1	1	0	0	-10	-0.641388712	-0.125008917	0.196108218	-2.230279604	-0.827896184	-1.253935709	153	1	0
2012	2012	14	V1	14V1	1	0	0	0	14	25	11	-0.02422516	-0.02422516	M	F	0	5.6	6.1	-0.5	-0.5	0.5	14	V1	V114	MF	19	13	21	135	10	11	-2	2	-1	1	-11	-0.641388712	-0.28417506	0.36486801	-0.4230388	-0.293565228	-0.864198935	154	2	0
2012	2012	10	G6	10G6	4	0	0	0	15	1	14	-0.005922863	-0.005922863	M	F	0	5.6	5.2	0.4	0.4	0.4	10	G6	G610	MF	22	65	20	6	5	3	2	2	2	2	14	-0.641388712	0.018938008	0.871147388	0.480581602	-0.293565228	-0.47446216	155	2	0
2012	2012	14	BL	14BL	1	0	0	0	14	5	9	-0.056811534	-0.056811534	M	M	1	5.6	6.7	-1.1	-1.1	1.1	14	BL	BL14	MM	19	13	22	9	10	13	-3	3	-3	3	9	-0.641388712	-0.823853539	0.027348425	-1.025452402	0.240765727	-0.084725386	156	3	0
2012	2012	22	V1	22V1	2	0	0	0	17	25	8	-0.0748711	-0.0748711	M	F	0	5	6.1	-1.1	-1.1	1.1	22	V1	V122	MF	23	355	21	135	11	11	2	2	0	0	-8	-0.641388712	-1.122946623	-0.141411368	-1.025452402	-0.293565228	-1.253935709	157	2	0
2012	2012	B6	P5	B6P5	14	0	0	0	6	24	18	0.00677135	0.00677135	F	F	1	6.5	7.9	-1.4	-1.4	1.4	B6	P5	P5B6	FF	23	132	20	5	6	10	3	3	-4	4	-18	-0.641388712	0.229172923	1.546186559	-1.326659202	0.240765727	0.305011389	158	3	0
2012	2012	B1	G6	B1G6	4	0	0	0	2	1	1	0.02299292	0.02299292	M	F	0	6.3	5.2	1.1	1.1	1.1	B1	G6	G6B1	MF	24	84	20	6	5	3	4	4	2	2	1	-0.641388712	0.497826079	-1.322729917	1.18339747	0.775096682	-0.47446216	159	4	0
2012	2012	P3	V6	P3V6	4	0	0	0	21	12	9	-0.039731089	-0.039731089	M	M	1	5.2	5.2	0	0	0	P3	V6	V6P3	MM	23	76	27	117	10	11	-4	4	-1	1	9	-0.641388712	-0.540976144	0.027348425	0.078972534	0.775096682	-0.864198935	160	4	0
2012	2012	6V	V6	6VV6	4	0	0	0	10	12	2	0.112917483	0.112917483	F	M	0	4.4	5.2	-0.8	-0.8	0.8	6V	V6	V66V	FM	26	58	27	117	11	11	-1	1	0	0	-2	-0.641388712	1.987109647	-1.153970124	-0.724245601	-0.827896184	-1.253935709	161	1	0
2012	2012	B2	P1	B2P1	1	0	0	0	4	20	16	0.006233464	0.006233464	M	M	1	5.5	5.5	0	0	0	B2	P1	P1B2	MM	23	119	19	160	5	10	4	4	-5	5	-16	-0.641388712	0.220264736	1.208666974	0.078972534	0.775096682	0.694748163	162	4	0
2012	2012	P2	P1	P2P1	1	0	0	0	22	20	2	0.058306664	0.058306664	M	M	1	5.5	5.5	0	0	0	P2	P1	P1P2	MM	23	2	19	160	10	10	4	4	0	0	2	-0.641388712	1.082673833	-1.153970124	0.078972534	0.775096682	-1.253935709	163	4	0
2012	2012	P1	P5	P1P5	4	0	0	0	20	24	4	-0.010783106	-0.010783106	M	F	0	5.5	7.9	-2.4	-2.4	2.4	P1	P5	P5P1	MF	19	160	20	5	10	10	-1	1	0	0	-4	-0.641388712	-0.061554794	-0.816450539	-2.330681871	-0.827896184	-1.253935709	164	1	0
2012	2012	BL	P5	BLP5	8	0	0	0	5	24	19	-0.047008876	-0.047008876	M	F	0	6.7	7.9	-1.2	-1.2	1.2	BL	P5	P5BL	MF	22	9	20	5	13	10	2	2	3	3	-19	-0.641388712	-0.661507045	1.714946352	-1.125854669	-0.293565228	-0.084725386	165	2	0
2012	2012	B5	V6	B5V6	2	0	0	0	13	12	1	-0.066902928	-0.066902928	F	M	0	5.7	5.2	0.5	0.5	0.5	B5	V6	V6B5	FM	20	150	27	117	6	11	-7	7	-5	5	1	-0.641388712	-0.990981927	-1.322729917	0.580983868	2.378089548	0.694748163	166	7	0
2012	2012	22	P5	22P5	11	0	0	0	17	24	7	-0.04756235	-0.04756235	M	F	0	5	7.9	-2.9	-2.9	2.9	22	P5	P522	MF	23	355	20	5	11	10	3	3	1	1	-7	-0.641388712	-0.670673392	-0.310171161	-2.832693206	0.240765727	-0.864198935	167	3	0
2012	2012	W6	P5	W6P5	10	0	0	0	19	24	5	0.029953219	0.029953219	F	F	1	5.7	7.9	-2.2	-2.2	2.2	W6	P5	P5W6	FF	21	415	20	5	7	10	1	1	-3	3	-5	-0.641388712	0.61309891	-0.647690746	-2.129877338	-0.827896184	-0.084725386	168	1	0
2012	2012	B8	P4	B8P4	12	0	0	0	16	11	5	0.011780486	0.011780486	F	F	1	6.1	5.5	0.6	0.6	0.6	B8	P4	P4B8	FF	22	8	26	157	6	10	-4	4	-4	4	5	-0.641388712	0.312131613	-0.647690746	0.681386135	0.775096682	0.305011389	169	4	0
2012	2012	Y2	P4	Y2P4	6	0	0	0	9	11	2	-0.069720499	-0.069720499	M	F	0	5.6	5.5	0.1	0.1	0.1	Y2	P4	P4Y2	MF	18	1	26	157	2	10	-8	8	-8	8	-2	-0.641388712	-1.037645064	-1.153970124	0.179374801	2.912420504	1.863958487	170	8	0
2012	2012	V2	9V	V29V	6	0	0	0	3	8	5	0.037874054	0.037874054	F	M	0	6	6.2	-0.2	-0.2	0.2	V2	9V	9VV2	FM	20	0	23	7	11	11	-3	3	0	0	-5	-0.641388712	0.744279635	-0.647690746	-0.121832	0.240765727	-1.253935709	171	3	0
2012	2012	B5	P1	B5P1	1	0	0	0	13	20	7	-0.011763013	-0.011763013	F	M	0	5.7	5.5	0.2	0.2	0.2	B5	P1	P1B5	FM	20	150	19	160	6	10	1	1	-4	4	-7	-0.641388712	-0.077783501	-0.310171161	0.279777068	-0.827896184	0.305011389	172	1	0
2012	2012	10	P2	10P2	2	0	0	0	15	22	7	-0.061221711	-0.061221711	M	M	1	5.6	5.5	0.1	0.1	0.1	10	P2	P210	MM	22	65	23	2	5	10	-1	1	-5	5	-7	-0.641388712	-0.896892583	-0.310171161	0.179374801	-0.827896184	0.694748163	173	1	0
2012	2012	P1	B8	P1B8	1	0	0	0	20	16	4	-0.110568851	-0.110568851	M	F	0	5.5	6.1	-0.6	-0.6	0.6	P1	B8	B8P1	MF	19	160	22	8	10	6	-3	3	4	4	4	-0.641388712	-1.7141541	-0.816450539	-0.523441067	0.240765727	0.305011389	174	3	0
2012	2012	14	B8	14B8	2	0	0	0	14	16	2	-0.024206005	-0.024206005	M	F	0	5.6	6.1	-0.5	-0.5	0.5	14	B8	B814	MF	19	13	22	8	10	6	-3	3	4	4	-2	-0.641388712	-0.283857825	-1.153970124	-0.4230388	0.240765727	0.305011389	175	3	0
2012	2012	P1	9V	P19V	1	0	0	0	20	8	12	0.157686502	0.157686502	M	M	1	5.5	6.2	-0.7	-0.7	0.7	P1	9V	9VP1	MM	19	160	23	7	10	11	-4	4	-1	1	12	-0.641388712	2.728550719	0.533627803	-0.623843334	0.775096682	-0.864198935	176	4	0
2012	2012	14	G6	14G6	2	0	0	0	14	1	13	-0.03770566	-0.03770566	M	F	0	5.6	5.2	0.4	0.4	0.4	14	G6	G614	MF	19	13	20	6	10	3	-1	1	7	7	13	-0.641388712	-0.507432049	0.702387596	0.480581602	-0.827896184	1.474221712	177	1	0
2012	2012	6V	P5	6VP5	10	0	0	0	10	24	14	-0.003161899	-0.003161899	F	F	1	4.4	7.9	-3.5	-2.9	3.5	6V	P5	P56V	FF	26	58	20	5	11	10	6	6	1	1	-14	-0.641388712	0.064663649	0.871147388	-3.435106807	1.843758593	-0.864198935	178	6	0
2012	2012	Y2	B8	Y2B8	1	0	0	0	9	16	7	0.037077814	0.037077814	M	F	0	5.6	6.1	-0.5	-0.5	0.5	Y2	B8	B8Y2	MF	18	1	22	8	2	6	-4	4	-4	4	-7	-0.641388712	0.731092725	-0.310171161	-0.4230388	0.775096682	0.305011389	179	4	0
2012	2012	V9	B8	V9B8	1	0	0	0	7	16	9	0.036492005	0.036492005	M	F	0	6.3	6.1	0.2	0.2	0.2	V9	B8	B8V9	MF	22	112	22	8	11	6	0	0	5	5	-9	-0.641388712	0.721390863	0.027348425	0.279777068	-1.362227139	0.694748163	180	0	0
2012	2012	V9	V6	V9V6	1	0	0	0	7	12	5	0.147046834	0.147046834	M	M	1	6.3	5.2	1.1	1.1	1.1	V9	V6	V6V9	MM	22	112	27	117	11	11	-5	5	0	0	-5	-0.641388712	2.552342104	-0.647690746	1.18339747	1.309427638	-1.253935709	181	5	0
2012	2012	14	9V	149V	3	0	0	0	14	8	6	-0.045312636	-0.045312636	M	M	1	5.6	6.2	-0.6	-0.6	0.6	14	9V	9V14	MM	19	13	23	7	10	11	-4	4	-1	1	6	-0.641388712	-0.633414806	-0.478930953	-0.523441067	0.775096682	-0.864198935	182	4	0
2012	2012	P3	V1	P3V1	4	0	0	0	21	25	4	-0.020476956	-0.020476956	M	F	0	5.2	6.1	-0.9	-0.9	0.9	P3	V1	V1P3	MF	23	76	21	135	10	11	2	2	-1	1	-4	-0.641388712	-0.222099266	-0.816450539	-0.824647868	-0.293565228	-0.864198935	183	2	0
2012	2012	22	P1	22P1	2	0	0	0	17	20	3	-0.032367375	-0.032367375	M	M	1	5	5.5	-0.5	-0.5	0.5	22	P1	P122	MM	23	355	19	160	11	10	4	4	1	1	-3	-0.641388712	-0.419022165	-0.985210331	-0.4230388	0.775096682	-0.864198935	184	4	0
2012	2012	6V	P4	6VP4	12	0	0	0	10	11	1	-0.09507063	-0.09507063	F	F	1	4.4	5.5	-1.1	-1.1	1.1	6V	P4	P46V	FF	26	58	26	157	11	10	0	0	1	1	-1	-0.641388712	-1.457480672	-1.322729917	-1.025452402	-1.362227139	-0.864198935	185	0	0
2012	2012	9V	P2	9VP2	2	0	0	0	8	22	14	-0.028658852	-0.028658852	M	M	1	6.2	5.5	0.7	0.7	0.7	9V	P2	P29V	MM	23	7	23	2	11	10	0	0	1	1	-14	-0.641388712	-0.357603548	0.871147388	0.781788402	-1.362227139	-0.864198935	186	0	0
2012	2012	22	P4	22P4	9	0	0	0	17	11	6	-0.022915272	-0.022915272	M	F	0	5	5.5	-0.5	-0.5	0.5	22	P4	P422	MF	23	355	26	157	11	10	-3	3	1	1	6	-0.641388712	-0.26248138	-0.478930953	-0.4230388	0.240765727	-0.864198935	187	3	0
2012	2012	B6	P3	B6P3	4	0	0	0	6	21	15	-0.026830345	-0.026830345	F	M	0	6.5	5.2	1.3	1.3	1.3	B6	P3	P3B6	FM	23	132	23	76	6	10	0	0	-4	4	-15	-0.641388712	-0.327320771	1.039907181	1.384202004	-1.362227139	0.305011389	188	0	0
2012	2012	6V	P3	6VP3	4	0	0	0	10	21	11	-0.020777069	-0.020777069	F	M	0	4.4	5.2	-0.8	-0.8	0.8	6V	P3	P36V	FM	26	58	23	76	11	10	3	3	1	1	-11	-0.641388712	-0.227069581	0.36486801	-0.724245601	0.240765727	-0.864198935	189	3	0
2012	2012	14	P4	14P4	3	0	0	0	14	11	3	-0.109246753	-0.109246753	M	F	0	5.6	5.5	0.1	0.1	0.1	14	P4	P414	MF	19	13	26	157	10	10	-7	7	0	0	3	-0.641388712	-1.692258205	-0.985210331	0.179374801	2.378089548	-1.253935709	190	7	0
2012	2012	14	W5	14W5	1	0	0	0	14	23	9	-0.022198517	-0.022198517	M	F	0	5.6	4.9	0.7	0.7	0.7	14	W5	W514	MF	19	13	25	163	10	8	-6	6	2	2	-9	-0.641388712	-0.250610859	0.027348425	0.781788402	1.843758593	-0.47446216	191	6	0
2012	2012	10	B8	10B8	1	0	0	0	15	16	1	0.005694752	0.005694752	M	F	0	5.6	6.1	-0.5	-0.5	0.5	10	B8	B810	MF	22	65	22	8	5	6	0	0	-1	1	-1	-0.641388712	0.21134287	-1.322729917	-0.4230388	-1.362227139	-0.864198935	192	0	0
2012	2012	B6	9V	B69V	4	0	0	0	6	8	2	0.034151867	0.034151867	F	M	0	6.5	6.2	0.3	0.3	0.3	B6	9V	9VB6	FM	23	132	23	7	6	11	0	0	-5	5	-2	-0.641388712	0.682634721	-1.153970124	0.380179335	-1.362227139	0.694748163	193	0	0
2012	2012	B6	10	B610	5	0	0	0	6	15	9	0.011509097	0.011509097	F	M	0	6.5	5.6	0.9	0.9	0.9	B6	10	10B6	FM	23	132	22	65	6	5	1	1	1	1	-9	-0.641388712	0.30763701	0.027348425	0.982592936	-0.827896184	-0.864198935	194	1	0
2012	2012	B6	V2	B6V2	2	0	0	0	6	3	3	0.073314071	0.073314071	F	F	1	6.5	6	0.5	0.5	0.5	B6	V2	V2B6	FF	23	132	20	0	6	11	3	3	-5	5	3	-0.641388712	1.331218656	-0.985210331	0.580983868	0.240765727	0.694748163	195	3	0
2012	2012	V9	V2	V9V2	3	0	0	0	7	3	4	0.032470305	0.032470305	M	F	0	6.3	6	0.3	0.3	0.3	V9	V2	V2V9	MF	22	112	20	0	11	11	2	2	0	0	4	-0.641388712	0.654785571	-0.816450539	0.380179335	-0.293565228	-1.253935709	196	2	0
2012	2012	B5	B8	B5B8	3	0	0	0	13	16	3	-0.023719475	-0.023719475	F	F	1	5.7	6.1	-0.4	-0.4	0.4	B5	B8	B8B5	FF	20	150	22	8	6	6	-2	2	0	0	-3	-0.641388712	-0.27580017	-0.985210331	-0.322636534	-0.293565228	-1.253935709	197	2	0
2012	2012	Y2	B2	Y2B2	1	0	0	0	9	4	5	-0.056773871	-0.056773871	M	M	1	5.6	5.5	0.1	0.1	0.1	Y2	B2	B2Y2	MM	18	1	23	119	2	5	-5	5	-3	3	5	-0.641388712	-0.823229784	-0.647690746	0.179374801	1.309427638	-0.084725386	198	5	0
2012	2012	22	B2	22B2	4	0	0	0	17	4	13	-0.041696887	-0.041696887	M	M	1	5	5.5	-0.5	-0.5	0.5	22	B2	B222	MM	23	355	23	119	11	5	0	0	6	6	13	-0.641388712	-0.573532662	0.702387596	-0.4230388	-1.362227139	1.084484938	199	0	0
2012	2012	B5	P3	B5P3	3	0	0	0	13	21	8	-0.052475512	-0.052475512	F	M	0	5.7	5.2	0.5	0.5	0.5	B5	P3	P3B5	FM	20	150	23	76	6	10	-3	3	-4	4	-8	-0.641388712	-0.752042611	-0.141411368	0.580983868	0.240765727	0.305011389	200	3	0
2012	2012	22	P2	22P2	2	0	0	0	17	22	5	0.06762664	0.06762664	M	M	1	5	5.5	-0.5	-0.5	0.5	22	P2	P222	MM	23	355	23	2	11	10	0	0	1	1	-5	-0.641388712	1.237026399	-0.647690746	-0.4230388	-1.362227139	-0.864198935	201	0	0
2012	2012	B1	V1	B1V1	1	0	0	0	2	25	23	-0.037178814	-0.037178814	M	F	0	6.3	6.1	0.2	0.2	0.2	B1	V1	V1B1	MF	24	84	21	135	5	11	3	3	-6	6	-23	-0.641388712	-0.498706701	2.389985523	0.279777068	0.240765727	1.084484938	202	3	0
2012	2012	B6	B2	B6B2	5	0	0	0	6	4	2	-0.051502503	-0.051502503	F	M	0	6.5	5.5	1	1	1	B6	B2	B2B6	FM	23	132	23	119	6	5	0	0	1	1	2	-0.641388712	-0.735928145	-1.153970124	1.082995203	-1.362227139	-0.864198935	203	0	0
2012	2012	22	V2	22V2	5	0	0	0	17	3	14	0.099129766	0.099129766	M	F	0	5	6	-1	-1	1	22	V2	V222	MF	23	355	20	0	11	11	3	3	0	0	14	-0.641388712	1.758764691	0.871147388	-0.925050135	0.240765727	-1.253935709	204	3	0
2012	2012	B5	B2	B5B2	3	0	0	0	13	4	9	-0.01326545	-0.01326545	F	M	0	5.7	5.5	0.2	0.2	0.2	B5	B2	B2B5	FM	20	150	23	119	6	5	-3	3	1	1	9	-0.641388712	-0.102666077	0.027348425	0.279777068	0.240765727	-0.864198935	205	3	0
2012	2012	B1	V6	B1V6	2	0	0	0	2	12	10	-0.008251117	-0.008251117	M	M	1	6.3	5.2	1.1	1.1	1.1	B1	V6	V6B1	MM	24	84	27	117	5	11	-3	3	-6	6	-10	-0.641388712	-0.019621317	0.196108218	1.18339747	0.240765727	1.084484938	206	3	0
2012	2012	B6	P1	B6P1	2	0	0	0	6	20	14	0.028661277	0.028661277	F	M	0	6.5	5.5	1	1	1	B6	P1	P1B6	FM	23	132	19	160	6	10	4	4	-4	4	-14	-0.641388712	0.591702442	0.871147388	1.082995203	0.775096682	0.305011389	207	4	0
2012	2012	6V	B5	6VB5	2	0	0	0	10	13	3	-0.074072555	-0.074072555	F	F	1	4.4	5.7	-1.3	-1.3	1.3	6V	B5	B56V	FF	26	58	20	150	11	6	6	6	5	5	-3	-0.641388712	-1.109721539	-0.985210331	-1.226256936	1.843758593	0.694748163	208	6	0
2012	2012	B5	P2	B5P2	1	0	0	0	13	22	9	0.012873723	0.012873723	F	M	0	5.7	5.5	0.2	0.2	0.2	B5	P2	P2B5	FM	20	150	23	2	6	10	-3	3	-4	4	-9	-0.641388712	0.330237232	0.027348425	0.279777068	0.240765727	0.305011389	209	3	0
2012	2012	15	B2	15B2	6	0	0	0	18	4	14	-0.037166867	-0.037166867	M	M	1	5.8	5.5	0.3	0.3	0.3	15	B2	B215	MM	20	3	23	119	10	5	-3	3	5	5	14	-0.641388712	-0.498508841	0.871147388	0.380179335	0.240765727	0.694748163	210	3	0
2012	2012	22	P3	22P3	2	0	0	0	17	21	4	0.041984677	0.041984677	M	M	1	5	5.2	-0.2	-0.2	0.2	22	P3	P322	MM	23	355	23	76	11	10	0	0	1	1	-4	-0.641388712	0.812357623	-0.816450539	-0.121832	-1.362227139	-0.864198935	211	0	0
2012	2012	15	W6	15W6	4	0	0	0	18	19	1	-0.088035807	-0.088035807	M	F	0	5.8	5.7	0.1	0.1	0.1	15	W6	W615	MF	20	3	21	415	10	7	-1	1	3	3	-1	-0.641388712	-1.340973613	-1.322729917	0.179374801	-0.827896184	-0.084725386	212	1	0
2012	2012	B5	10	B510	2	0	0	0	13	15	2	-0.090391919	-0.090391919	F	M	0	5.7	5.6	0.1	0.1	0.1	B5	10	10B5	FM	20	150	22	65	6	5	-2	2	1	1	-2	-0.641388712	-1.379994308	-1.153970124	0.179374801	-0.293565228	-0.864198935	213	2	0
2012	2012	BL	Y2	BLY2	3	0	0	0	5	9	4	0.035595641	0.035595641	M	M	1	6.7	5.6	1.1	1.1	1.1	BL	Y2	Y2BL	MM	22	9	18	1	13	2	4	4	11	11	-4	-0.641388712	0.706545751	-0.816450539	1.18339747	0.775096682	3.03316881	214	4	0
2012	2012	6V	V2	6VV2	3	0	0	0	10	3	7	0.094325848	0.094325848	F	F	1	4.4	6	-1.6	-1.6	1.6	6V	V2	V26V	FF	26	58	20	0	11	11	6	6	0	0	7	-0.641388712	1.679204715	-0.310171161	-1.527463736	1.843758593	-1.253935709	215	6	0
2012	2012	B6	B5	B6B5	2	0	0	0	6	13	7	0.060043901	0.060043901	F	F	1	6.5	5.7	0.8	0.8	0.8	B6	B5	B5B6	FF	23	132	20	150	6	6	3	3	0	0	-7	-0.641388712	1.111445043	-0.310171161	0.882190669	0.240765727	-1.253935709	216	3	0
2012	2012	6V	W6	6VW6	3	0	0	0	10	19	9	-0.083851948	-0.083851948	F	F	1	4.4	5.7	-1.3	-1.3	1.3	6V	W6	W66V	FF	26	58	21	415	11	7	5	5	4	4	-9	-0.641388712	-1.271682729	0.027348425	-1.226256936	1.309427638	0.305011389	217	5	0
2012	2012	Y2	V1	Y2V1	1	0	0	0	9	25	16	0.068064831	0.068064831	M	F	0	5.6	6.1	-0.5	-0.5	0.5	Y2	V1	V1Y2	MF	18	1	21	135	2	11	-3	3	-9	9	-16	-0.641388712	1.244283489	1.208666974	-0.4230388	0.240765727	2.253695261	218	3	0
2012	2012	V2	B1	V2B1	1	0	0	0	3	2	1	-0.016199257	-0.016199257	F	M	0	6	6.3	-0.3	-0.3	0.3	V2	B1	B1V2	FM	20	0	24	84	11	5	-4	4	6	6	1	-0.641388712	-0.151254253	-1.322729917	-0.222234267	0.775096682	1.084484938	219	4	0
2012	2012	6V	B8	6VB8	1	0	0	0	10	16	6	-0.029184081	-0.029184081	F	F	1	4.4	6.1	-1.7	-1.7	1.7	6V	B8	B86V	FF	26	58	22	8	11	6	4	4	5	5	-6	-0.641388712	-0.366302116	-0.478930953	-1.627866003	0.775096682	0.694748163	220	4	0
2012	2012	B1	9V	B19V	1	0	0	0	2	8	6	-0.071381234	-0.071381234	M	M	1	6.3	6.2	0.1	0.1	0.1	B1	9V	9VB1	MM	24	84	23	7	5	11	1	1	-6	6	-6	-0.641388712	-1.065149288	-0.478930953	0.179374801	-0.827896184	1.084484938	221	1	0
2012	2012	V9	G6	V9G6	3	0	0	0	7	1	6	-0.009976307	-0.009976307	M	F	0	6.3	5.2	1.1	1.1	1.1	V9	G6	G6V9	MF	22	112	20	6	11	3	2	2	8	8	6	-0.641388712	-0.048193011	-0.478930953	1.18339747	-0.293565228	1.863958487	222	2	0
2012	2012	V9	P4	V9P4	6	0	0	0	7	11	4	-4.54E-05	-4.54E-05	M	F	0	6.3	5.5	0.8	0.8	0.8	V9	P4	P4V9	MF	22	112	26	157	11	10	-4	4	1	1	-4	-0.641388712	0.116277475	-0.816450539	0.882190669	0.775096682	-0.864198935	223	4	0
2012	2012	15	P4	15P4	4	0	0	0	18	11	7	-0.072160944	-0.072160944	M	F	0	5.8	5.5	0.3	0.3	0.3	15	P4	P415	MF	20	3	26	157	10	10	-6	6	0	0	7	-0.641388712	-1.078062437	-0.310171161	0.380179335	1.843758593	-1.253935709	224	6	0
2012	2012	B5	BL	B5BL	1	0	0	0	13	5	8	0.004100647	0.004100647	F	M	0	5.7	6.7	-1	-1	1	B5	BL	BLB5	FM	20	150	22	9	6	13	-2	2	-7	7	8	-0.641388712	0.184942137	-0.141411368	-0.925050135	-0.293565228	1.474221712	225	2	0
2012	2012	15	P3	15P3	1	0	0	0	18	21	3	-0.000248055	-0.000248055	M	M	1	5.8	5.2	0.6	0.6	0.6	15	P3	P315	MM	20	3	23	76	10	10	-3	3	0	0	-3	-0.641388712	0.112921209	-0.985210331	0.681386135	0.240765727	-1.253935709	226	3	0
2012	2012	6V	B2	6VB2	2	0	0	0	10	4	6	0.223022774	0.177825019	F	M	0	4.4	5.5	-1.1	-1.1	1.1	6V	B2	B26V	FM	26	58	23	119	11	5	3	3	6	6	6	-0.641388712	3.810615876	-0.478930953	-1.025452402	0.240765727	1.084484938	227	3	0
2012	2012	B5	V9	B5V9	1	0	0	0	13	7	6	-0.099920698	-0.099920698	F	M	0	5.7	6.3	-0.6	-0.6	0.6	B5	V9	V9B5	FM	20	150	22	112	6	11	-2	2	-5	5	6	-0.641388712	-1.537804961	-0.478930953	-0.523441067	-0.293565228	0.694748163	228	2	0
2012	2012	B1	W6	B1W6	2	0	0	0	2	19	17	-0.028774772	-0.028774772	M	F	0	6.3	5.7	0.6	0.6	0.6	B1	W6	W6B1	MF	24	84	21	415	5	7	3	3	-2	2	-17	-0.641388712	-0.359523354	1.377426767	0.681386135	0.240765727	-0.47446216	229	3	0
2012	2012	B1	W5	B1W5	1	0	0	0	2	23	21	-0.044382982	-0.044382982	M	F	0	6.3	4.9	1.4	1.4	1.4	B1	W5	W5B1	MF	24	84	25	163	5	8	-1	1	-3	3	-21	-0.641388712	-0.618018363	2.052465937	1.48460427	-0.827896184	-0.084725386	230	1	0
2012	2012	22	W6	22W6	2	0	0	0	17	19	2	-0.083939575	-0.083939575	M	F	0	5	5.7	-0.7	-0.7	0.7	22	W6	W622	MF	23	355	21	415	11	7	2	2	4	4	-2	-0.641388712	-1.273133962	-1.153970124	-0.623843334	-0.293565228	0.305011389	231	2	0
2012	2012	B6	V6	B6V6	1	0	0	0	6	12	6	-0.071169771	-0.071169771	F	M	0	6.5	5.2	1.3	1.3	1.3	B6	V6	V6B6	FM	23	132	27	117	6	11	-4	4	-5	5	-6	-0.641388712	-1.061647149	-0.478930953	1.384202004	0.775096682	0.694748163	232	4	0
2012	2012	B1	P3	B1P3	1	0	0	0	2	21	19	-0.046298489	-0.046298489	M	M	1	6.3	5.2	1.1	1.1	1.1	B1	P3	P3B1	MM	24	84	23	76	5	10	1	1	-5	5	-19	-0.641388712	-0.649741987	1.714946352	1.18339747	-0.827896184	0.694748163	233	1	0
2012	2012	P3	V9	P3V9	2	0	0	0	21	7	14	-0.013397718	-0.013397718	M	M	1	5.2	6.3	-1.1	-1.1	1.1	P3	V9	V9P3	MM	23	76	22	112	10	11	1	1	-1	1	14	-0.641388712	-0.10485663	0.871147388	-1.025452402	-0.827896184	-0.864198935	234	1	0
2012	2012	14	V2	14V2	1	0	0	0	14	3	11	-0.066280551	-0.066280551	M	F	0	5.6	6	-0.4	-0.4	0.4	14	V2	V214	MF	19	13	20	0	10	11	-1	1	-1	1	11	-0.641388712	-0.980674445	0.36486801	-0.322636534	-0.827896184	-0.864198935	235	1	0
2012	2012	B1	Y2	B1Y2	1	0	0	0	2	9	7	0.00640913	0.00640913	M	M	1	6.3	5.6	0.7	0.7	0.7	B1	Y2	Y2B1	MM	24	84	18	1	5	2	6	6	3	3	-7	-0.641388712	0.223174025	-0.310171161	0.781788402	1.843758593	-0.084725386	236	6	0
2012	2012	B5	Y2	B5Y2	2	0	0	0	13	9	4	-0.015017275	-0.015017275	F	M	0	5.7	5.6	0.1	0.1	0.1	B5	Y2	Y2B5	FM	20	150	18	1	6	2	2	2	4	4	4	-0.641388712	-0.131678886	-0.816450539	0.179374801	-0.293565228	0.305011389	237	2	0
2012	2012	22	B5	22B5	1	0	0	0	17	13	4	-0.070219398	-0.070219398	M	F	0	5	5.7	-0.7	-0.7	0.7	22	B5	B522	MF	23	355	20	150	11	6	3	3	5	5	4	-0.641388712	-1.045907568	-0.816450539	-0.623843334	0.240765727	0.694748163	238	3	0
2012	2012	B6	Y2	B6Y2	2	0	0	0	6	9	3	0.113899373	0.113899373	F	M	0	6.5	5.6	0.9	0.9	0.9	B6	Y2	Y2B6	FM	23	132	18	1	6	2	5	5	4	4	-3	-0.641388712	2.003371196	-0.985210331	0.982592936	1.309427638	0.305011389	239	5	0
2012	2012	14	P3	14P3	1	0	0	0	14	21	7	-0.052509513	-0.052509513	M	M	1	5.6	5.2	0.4	0.4	0.4	14	P3	P314	MM	19	13	23	76	10	10	-4	4	0	0	-7	-0.641388712	-0.752605718	-0.310171161	0.480581602	0.775096682	-1.253935709	240	4	0
2012	2012	15	V2	15V2	2	0	0	0	18	3	15	-0.03464279	-0.03464279	M	F	0	5.8	6	-0.2	-0.2	0.2	15	V2	V215	MF	20	3	20	0	10	11	0	0	-1	1	15	-0.641388712	-0.456706398	1.039907181	-0.121832	-1.362227139	-0.864198935	241	0	0
2012	2012	B6	P2	B6P2	2	0	0	0	6	22	16	0.072157085	0.072157085	F	M	0	6.5	5.5	1	1	1	B6	P2	P2B6	FM	23	132	23	2	6	10	0	0	-4	4	-16	-0.641388712	1.312057259	1.208666974	1.082995203	-1.362227139	0.305011389	242	0	0
2012	2012	B6	G6	B6G6	3	0	0	0	6	1	5	-0.029694313	-0.029694313	F	F	1	6.5	5.2	1.3	1.3	1.3	B6	G6	G6B6	FF	23	132	20	6	6	3	3	3	3	3	5	-0.641388712	-0.374752311	-0.647690746	1.384202004	0.240765727	-0.084725386	243	3	0
2012	2012	15	B5	15B5	1	0	0	0	18	13	5	0.239371523	0.177825019	M	F	0	5.8	5.7	0.1	0.1	0.1	15	B5	B515	MF	20	3	20	150	10	6	0	0	4	4	5	-0.641388712	4.081375304	-0.647690746	0.179374801	-1.362227139	0.305011389	244	0	0
2012	2012	W6	Y2	W6Y2	1	0	0	0	19	9	10	-0.042378359	-0.042378359	F	M	0	5.7	5.6	0.1	0.1	0.1	W6	Y2	Y2W6	FM	21	415	18	1	7	2	3	3	5	5	10	-0.641388712	-0.584818845	0.196108218	0.179374801	0.240765727	0.694748163	245	3	0
2012	2012	V6	Y2	V6Y2	1	0	0	0	12	9	3	-0.028983181	-0.028983181	M	M	1	5.2	5.6	-0.4	-0.4	0.4	V6	Y2	Y2V6	MM	27	117	18	1	11	2	9	9	9	9	3	-0.641388712	-0.362974915	-0.985210331	-0.322636534	3.446751459	2.253695261	246	9	0
2012	2012	Y2	9V	Y29V	1	0	0	0	9	8	1	-0.021035815	-0.021035815	M	M	1	5.6	6.2	-0.6	-0.6	0.6	Y2	9V	9VY2	MM	18	1	23	7	2	11	-5	5	-9	9	1	-0.641388712	-0.231354797	-1.322729917	-0.523441067	1.309427638	2.253695261	247	5	0
2012	2012	22	G6	22G6	1	0	0	0	17	1	16	0.109026141	0.109026141	M	F	0	5	5.2	-0.2	-0.2	0.2	22	G6	G622	MF	23	355	20	6	11	3	3	3	8	8	16	-0.641388712	1.922663277	1.208666974	-0.121832	0.240765727	1.863958487	248	3	0
2012	2012	V1	P2	V1P2	1	0	0	0	25	22	3	0.09818656	0.09818656	F	M	0	6.1	5.5	0.6	0.6	0.6	V1	P2	P2V1	FM	21	135	23	2	11	10	-2	2	1	1	3	-0.641388712	1.743143807	-0.985210331	0.681386135	-0.293565228	-0.864198935	249	2	0
2012	2012	P1	V9	P1V9	1	0	0	0	20	7	13	-0.091733739	-0.091733739	M	M	1	5.5	6.3	-0.8	-0.8	0.8	P1	V9	V9P1	MM	19	160	22	112	10	11	-3	3	-1	1	13	-0.641388712	-1.402216829	0.702387596	-0.724245601	0.240765727	-0.864198935	250	3	0
2012	2012	B1	P4	B1P4	1	0	0	0	2	11	9	0.010967609	0.010967609	M	F	0	6.3	5.5	0.8	0.8	0.8	B1	P4	P4B1	MF	24	84	26	157	5	10	-2	2	-5	5	-9	-0.641388712	0.298669169	0.027348425	0.882190669	-0.293565228	0.694748163	251	2	0
2012	2012	V9	BL	V9BL	1	0	0	0	7	5	2	0.157052293	0.157052293	M	M	1	6.3	6.7	-0.4	-0.4	0.4	V9	BL	BLV9	MM	22	112	22	9	11	13	0	0	-2	2	2	-0.641388712	2.718047282	-1.153970124	-0.322636534	-1.362227139	-0.47446216	252	0	0
2012	2012	6V	P2	6VP2	1	0	0	0	10	22	12	-0.002057947	-0.002057947	F	M	0	4.4	5.5	-1.1	-1.1	1.1	6V	P2	P26V	FM	26	58	23	2	11	10	3	3	1	1	-12	-0.641388712	0.082946725	0.533627803	-1.025452402	0.240765727	-0.864198935	253	3	0
