# Supplementary material for: Evidence suggesting that reindeer mothers allonurse according to the direct reciprocity and generalized reciprocity decision rules
Source: PLoS One. 2023 Dec 14;18(12):e0295497. doi: 10.1371/journal.pone.0295497 (PMC10721201; doi:10.1371/journal.pone.0295497)
Supplement: S2 Data — (CSV) [file pone.0295497.s002.csv]

year	GROUP	id1	id2	PAIRS	givencount	receivedcount	receivedcount_3_3	RAFI	RANKMOTHER1	RANKMOTHER2	ABSOLUTERANKDIFFERENCE	LRM	LRM_3_3	offspringsex_id1	offspringsex_id2	sexsimilarity	offspringbirthmass_id1	offspringbirthmass_id2	birthmassdiff	birthmassdiff_3_3	birthmassdiff_abs	id1_factor	id2_factor	PAIRSALT	sexsimilarity2	ageoffspring_id1_onMay30_indays	calf_id1	ageoffspring_id2_onMay30_indays	calf_id2	ageofmother_id1	ageofmother_id2	ageoffspringonMay30_diff	abs_ageoffspringonMay30_diff	ageofmother_diff	abs_ageofmother_diff	rank_diff	receivedcount_scale	LRM_scale	ABSOLUTERANKDIFFERENCE_scale	birthmassdiff_scale	abs_ageoffspringonMay30_diff_scale	abs_ageofmother_diff_scale	X	RAFI_100_integer
2013	CR	NE24	RU7	NE24RU7	2	10	6	0.333333333	1	7	6	-0.020475317	-0.020475317	M	M	1	5.2	6.4	-1.2	-1.2	1.2	NE24	RU7	RU7NE24	MM	17	10	13	15	3	7	4	4	-4	4	-6	3.389289652	-0.728297106	1.685854461	-1.789649959	0.797950291	0.507556178	1	33
2013	CR	NE24	VA60	NE24VA60	2	4	4	0.666666667	1	5	4	-0.030706653	-0.030706653	M	F	0	5.2	6.1	-0.9	-0.9	0.9	NE24	VA60	VA60NE24	MF	17	10	16	12	3	8	1	1	-5	5	-4	0.991207351	-0.909880967	0.561951487	-1.431719967	-0.864446149	0.945104607	2	67
2013	CR	NE24	VA66	NE24VA66	1	3	3	0.5	1	2	1	-0.014251741	-0.014251741	M	F	0	5.2	5.6	-0.4	-0.4	0.4	NE24	VA66	VA66NE24	MF	17	10	16	13	3	8	1	1	-5	5	-1	0.591526968	-0.617842228	-1.123902974	-0.835169981	-0.864446149	0.945104607	3	50
2013	CR	NE27	RU7	NE27RU7	1	1	1	1	4	7	3	-0.03002221	-0.03002221	M	M	1	6.1	6.4	-0.3	-0.3	0.3	NE27	RU7	RU7NE27	MM	15	66	13	15	3	7	2	2	-4	4	-3	-0.207833799	-0.897733599	0	-0.715859984	-0.310314002	0.507556178	4	100
2013	CR	NE27	VA60	NE27VA60	3	3	3	1	4	5	1	-0.033681504	-0.033681504	M	F	0	6.1	6.1	0	0	0	NE27	VA60	VA60NE27	MF	15	66	16	12	3	8	-1	1	-5	5	-1	0.591526968	-0.962678073	-1.123902974	-0.357929992	-0.864446149	0.945104607	5	100
2013	CR	NE27	VA63	NE27VA63	3	0	0	0	4	6	2	8.29E-05	8.29E-05	M	F	0	6.1	5.8	0.3	0.3	0.3	NE27	VA63	VA63NE27	MF	15	66	16	57	3	8	-1	1	-5	5	-2	-0.607514183	-0.363433668	-0.561951487	0	-0.864446149	0.945104607	6	0
2013	CR	NE27	VA66	NE27VA66	1	0	0	0	4	2	2	-0.044231702	-0.044231702	M	F	0	6.1	5.6	0.5	0.5	0.5	NE27	VA66	VA66NE27	MF	15	66	16	13	3	8	-1	1	-5	5	2	-0.607514183	-1.149921039	-0.561951487	0.238619995	-0.864446149	0.945104607	7	0
2013	CR	NE29	NE24	NE29NE24	4	0	0	0	3	1	2	-0.056370847	-0.056370847	F	M	0	4.7	5.2	-0.5	-0.5	0.5	NE29	NE24	NE24NE29	FM	20	18	17	10	3	3	3	3	0	0	2	-0.607514183	-1.365364342	-0.561951487	-0.954479978	0.243818145	-1.242637539	8	0
2013	CR	NE29	VA60	NE29VA60	3	0	0	0	3	5	2	0.024091108	0.024091108	F	F	1	4.7	6.1	-1.4	-1.4	1.4	NE29	VA60	VA60NE29	FF	20	18	16	12	3	8	4	4	-5	5	-2	-0.607514183	0.062659573	-0.561951487	-2.028269953	0.797950291	0.945104607	9	0
2013	CR	NE29	VA66	NE29VA66	2	0	0	0	3	2	1	-0.053096119	-0.053096119	F	F	1	4.7	5.6	-0.9	-0.9	0.9	NE29	VA66	VA66NE29	FF	20	18	16	13	3	8	4	4	-5	5	1	-0.607514183	-1.307245074	-1.123902974	-1.431719967	0.797950291	0.945104607	10	0
2013	CR	RU7	NE29	RU7NE29	1	0	0	0	7	3	4	0.049989995	0.049989995	M	F	0	6.4	4.7	1.7	1.7	1.7	RU7	NE29	NE29RU7	MF	13	15	20	18	7	3	-7	7	4	4	4	-0.607514183	0.522308236	0.561951487	1.670339962	2.460346731	0.507556178	11	0
2013	CR	RU7	VA60	RU7VA60	3	5	5	0.75	7	5	2	0.131268039	0.131268039	M	F	0	6.4	6.1	0.3	0.3	0.3	RU7	VA60	VA60RU7	MF	13	15	16	12	7	8	-3	3	-1	1	2	1.390887735	1.964815949	-0.561951487	0	0.243818145	-0.80508911	12	75
2013	CR	RU7	VA63	RU7VA63	1	3	3	0.5	7	6	1	0.033997431	0.033997431	M	F	0	6.4	5.8	0.6	0.6	0.6	RU7	VA63	VA63RU7	MF	13	15	16	57	7	8	-3	3	-1	1	1	0.591526968	0.238475164	-1.123902974	0.357929992	0.243818145	-0.80508911	13	50
2013	CR	RU7	VA66	RU7VA66	1	1	1	1	7	2	5	0.053118978	0.053118978	M	F	0	6.4	5.6	0.8	0.8	0.8	RU7	VA66	VA66RU7	MF	13	15	16	13	7	8	-3	3	-1	1	5	-0.207833799	0.577840849	1.123902974	0.596549986	0.243818145	-0.80508911	14	100
2013	CR	VA60	VA63	VA60VA63	3	6	6	0.666666667	5	6	1	0.020348838	0.020348838	F	F	1	6.1	5.8	0.3	0.3	0.3	VA60	VA63	VA63VA60	FF	16	12	16	57	8	8	0	0	0	0	-1	1.790568118	-0.003757543	-1.123902974	0	-1.418578296	-1.242637539	15	67
2013	CR	VA60	VA66	VA60VA66	1	1	1	1	5	2	3	0.077591352	0.077591352	F	F	1	6.1	5.6	0.5	0.5	0.5	VA60	VA66	VA66VA60	FF	16	12	16	13	8	8	0	0	0	0	3	-0.207833799	1.012172022	0	0.238619995	-1.418578296	-1.242637539	16	100
2013	CR	VA63	NE24	VA63NE24	6	0	0	0	6	1	5	0.005570885	0.005570885	F	M	0	5.8	5.2	0.6	0.6	0.6	VA63	NE24	NE24VA63	FM	16	57	17	10	8	3	-1	1	5	5	5	-0.607514183	-0.266033924	1.123902974	0.357929992	-0.864446149	0.945104607	17	0
2013	CR	VA63	NE29	VA63NE29	1	0	0	0	6	3	3	0.058164015	0.058164015	F	F	1	5.8	4.7	1.1	1.1	1.1	VA63	NE29	NE29VA63	FF	16	57	20	18	8	3	-4	4	5	5	3	-0.607514183	0.667379233	0	0.954479978	0.797950291	0.945104607	18	0
2013	CR	VA63	VA66	VA63VA66	5	1	1	0.333333333	6	2	4	-0.071512692	-0.071512692	F	F	1	5.8	5.6	0.2	0.2	0.2	VA63	VA66	VA66VA63	FF	16	57	16	13	8	8	0	0	0	0	4	-0.207833799	-1.63409901	0.561951487	-0.119309997	-1.418578296	-1.242637539	19	33
2013	CR	VA64	NE24	VA64NE24	10	0	0	0	8	1	7	0.096878253	0.096878253	M	M	1	6.9	5.2	1.7	1.7	1.7	VA64	NE24	NE24VA64	MM	12	33	17	10	8	3	-5	5	5	5	7	-0.607514183	1.354472379	2.247805948	1.670339962	1.352082438	0.945104607	20	0
2013	CR	VA64	NE27	VA64NE27	3	0	0	0	8	4	4	0.070685975	0.070685975	M	M	1	6.9	6.1	0.8	0.8	0.8	VA64	NE27	NE27VA64	MM	12	33	15	66	8	3	-3	3	5	5	4	-0.607514183	0.889616667	0.561951487	0.596549986	0.243818145	0.945104607	21	0
2013	CR	VA64	RU7	VA64RU7	7	0	0	0	8	7	1	0.001502802	0.001502802	M	M	1	6.9	6.4	0.5	0.5	0.5	VA64	RU7	RU7VA64	MM	12	33	13	15	8	7	-1	1	1	1	1	-0.607514183	-0.338233509	-1.123902974	0.238619995	-0.864446149	-0.80508911	22	0
2013	CR	VA64	VA60	VA64VA60	7	0	0	0	8	5	3	0.085582085	0.085582085	M	F	0	6.9	6.1	0.8	0.8	0.8	VA64	VA60	VA60VA64	MF	12	33	16	12	8	8	-4	4	0	0	3	-0.607514183	1.153990075	0	0.596549986	0.797950291	-1.242637539	23	0
2013	CR	VA64	VA63	VA64VA63	1	0	0	0	8	6	2	0.107407406	0.107407406	M	F	0	6.9	5.8	1.1	1.1	1.1	VA64	VA63	VA63VA64	MF	12	33	16	57	8	8	-4	4	0	0	2	-0.607514183	1.541341841	-0.561951487	0.954479978	0.797950291	-1.242637539	24	0
2013	CR	VA64	VA66	VA64VA66	3	0	0	0	8	2	6	0.052082639	0.052082639	M	F	0	6.9	5.6	1.3	1.3	1.3	VA64	VA66	VA66VA64	MF	12	33	16	13	8	8	-4	4	0	0	6	-0.607514183	0.559448095	1.685854461	1.193099973	0.797950291	-1.242637539	25	0
