# Supplementary material for: Evidence suggesting that reindeer mothers allonurse according to the direct reciprocity and generalized reciprocity decision rules
Source: PLoS One. 2023 Dec 14;18(12):e0295497. doi: 10.1371/journal.pone.0295497 (PMC10721201; doi:10.1371/journal.pone.0295497)
Supplement: S3 Data — (CSV) [file pone.0295497.s003.csv]

year	GROUP	id1	id2	PAIRS	givencount	receivedcount	receivedcount_3_3	RAFI	RANKMOTHER1	RANKMOTHER2	ABSOLUTERANKDIFFERENCE	LRM	LRM_3_3	offspringsex_id1	offspringsex_id2	sexsimilarity	offspringbirthmass_id1	offspringbirthmass_id2	birthmassdiff	birthmassdiff_3_3	birthmassdiff_abs	id1_factor	id2_factor	PAIRSALT	sexsimilarity2	ageoffspring_id1_onMay30_indays	calf_id1	ageoffspring_id2_onMay30_indays	calf_id2	ageofmother_id1	ageofmother_id2	ageoffspringonMay30_diff	abs_ageoffspringonMay30_diff	ageofmother_diff	abs_ageofmother_diff	rank_diff	receivedcount_scale	LRM_scale	ABSOLUTERANKDIFFERENCE_scale	birthmassdiff_scale	abs_ageoffspringonMay30_diff_scale	abs_ageofmother_diff_scale	X	RAFI_100_integer
2013	DR	P14	P5	P14P5	3	0	0	0	3	6	3	-0.014614535	-0.014614535	M	F	0	6.5	7.9	-1.4	-1.4	1.4	P14	P5	P5P14	MF	13	1	11	7	11	11	2	2	0	0	-3	-0.348452219	1.102737813	0	-0.943948076	-1.135455112	-1.668221047	1	0
2013	DR	P14	RU1	P14RU1	1	1	1	1	3	5	2	-0.051138166	-0.051138166	M	M	1	6.5	6.5	0	0	0	P14	RU1	RU1P14	MM	13	1	17	5	11	7	-4	4	4	4	-2	0.107216068	-0.727130848	-0.603022689	0.190696581	-0.591716044	0.646861222	2	100
2013	DR	P19	P14	P19P14	3	0	0	0	8	3	5	-0.048571534	-0.048571534	M	M	1	6.3	6.5	-0.2	-0.2	0.2	P19	P14	P14P19	MM	23	4	13	1	10	11	10	10	-1	1	5	-0.348452219	-0.598540143	1.206045378	0.028604487	1.039501159	-1.089450479	3	0
2013	DR	P19	P5	P19P5	2	0	0	0	8	6	2	-0.054460429	-0.054460429	M	F	0	6.3	7.9	-1.6	-1.6	1.6	P19	P5	P5P19	MF	23	4	11	7	10	11	12	12	-1	1	2	-0.348452219	-0.893579385	-0.603022689	-1.10604017	1.583240227	-1.089450479	4	0
2013	DR	P19	RU1	P19RU1	1	0	0	0	8	5	3	-0.063716397	-0.063716397	M	M	1	6.3	6.5	-0.2	-0.2	0.2	P19	RU1	RU1P19	MM	23	4	17	5	10	7	6	6	3	3	3	-0.348452219	-1.357312188	0	0.028604487	-0.047976977	0.068090655	5	0
2013	DR	P19	VA61	P19VA61	1	1	1	1	8	7	1	-0.010892541	-0.010892541	M	F	0	6.3	6.3	0	0	0	P19	VA61	VA61P19	MF	23	4	12	0	10	8	11	11	2	2	1	0.107216068	1.289213253	-1.206045378	0.190696581	1.311370693	-0.510679912	6	100
2013	DR	P5	RU1	P5RU1	1	0	0	0	6	5	1	-0.045414522	-0.045414522	F	M	0	7.9	6.5	1.4	1.4	1.4	P5	RU1	RU1P5	FM	11	7	17	5	11	7	-6	6	4	4	1	-0.348452219	-0.440370838	-1.206045378	1.325341238	-0.047976977	0.646861222	7	0
2013	DR	P5	VA61	P5VA61	1	2	2	0.666666667	6	7	1	-0.060036078	-0.060036078	F	F	1	7.9	6.3	1.6	1.6	1.6	P5	VA61	VA61P5	FF	11	7	12	0	11	8	-1	1	3	3	-1	0.562884355	-1.172924704	-1.206045378	1.487433332	-1.407324646	0.068090655	8	67
2013	DR	RU1	VA61	RU1VA61	3	9	2	0.5	5	7	2	-0.046068672	-0.046068672	M	F	0	6.5	6.3	0.2	0.2	0.2	RU1	VA61	VA61RU1	MF	17	5	12	0	7	8	5	5	-1	1	-2	3.752562364	-0.473144375	-0.603022689	0.352788675	-0.319846511	-1.089450479	9	50
2013	DR	RU1	VI3	RU1VI3	1	0	0	0	5	1	4	-0.033409957	-0.033409957	M	M	1	6.5	4.8	1.7	1.7	1.7	RU1	VI3	VI3RU1	MM	17	5	8	2	7	5	9	9	2	2	4	-0.348452219	0.161069289	0.603022689	1.568479379	0.767631625	-0.510679912	10	0
2013	DR	VA61	P14	VA61P14	5	0	0	0	7	3	4	-0.005174019	-0.005174019	F	M	0	6.3	6.5	-0.2	-0.2	0.2	VA61	P14	P14VA61	FM	12	0	13	1	8	11	-1	1	-3	3	4	-0.348452219	1.575716646	0.603022689	0.028604487	-1.407324646	0.068090655	11	0
2013	DR	VA61	VI3	VA61VI3	1	0	0	0	7	1	6	-0.022980368	-0.022980368	F	M	0	6.3	4.8	1.5	1.5	1.5	VA61	VI3	VI3VA61	FM	12	0	8	2	8	5	4	4	3	3	6	-0.348452219	0.683601621	1.809068067	1.406387285	-0.591716044	0.068090655	12	0
2013	DR	VI2	P14	VI2P14	1	0	0	0	2	3	1	-0.025511663	-0.025511663	M	M	1	5.5	6.5	-1	-1	1	VI2	P14	P14VI2	MM	21	6	13	1	5	11	8	8	-6	6	-1	-0.348452219	0.556781333	-1.206045378	-0.619763888	0.495762091	1.804402357	13	0
2013	DR	VI2	P19	VI2P19	1	0	0	0	2	8	6	-0.021986885	-0.021986885	M	M	1	5.5	6.3	-0.8	-0.8	0.8	VI2	P19	P19VI2	MM	21	6	23	4	5	10	-2	2	-5	5	-6	-0.348452219	0.733376064	1.809068067	-0.457671794	-1.135455112	1.225631789	14	0
2013	DR	VI2	P5	VI2P5	1	0	0	0	2	6	4	-0.071233727	-0.071233727	M	F	0	5.5	7.9	-2.4	-2.4	2.4	VI2	P5	P5VI2	MF	21	6	11	7	5	11	10	10	-6	6	-4	-0.348452219	-1.733937572	0.603022689	-1.754408545	1.039501159	1.804402357	15	0
2013	DR	VI2	RU1	VI2RU1	8	0	0	0	2	5	3	-0.028839834	-0.028839834	M	M	1	5.5	6.5	-1	-1	1	VI2	RU1	RU1VI2	MM	21	6	17	5	5	7	4	4	-2	2	-3	-0.348452219	0.390036799	0	-0.619763888	-0.591716044	-0.510679912	16	0
2013	DR	VI3	VA65	VI3VA65	1	0	0	0	1	4	3	-0.018573154	-0.018573154	M	F	0	4.8	6.4	-1.6	-1.6	1.6	VI3	VA65	VA65VI3	MF	8	2	18	3	5	8	-10	10	-3	3	-3	-0.348452219	0.904407235	0	-1.10604017	1.039501159	0.068090655	17	0
