# Supplementary material for: Evidence suggesting that reindeer mothers allonurse according to the direct reciprocity and generalized reciprocity decision rules
Source: PLoS One. 2023 Dec 14;18(12):e0295497. doi: 10.1371/journal.pone.0295497 (PMC10721201; doi:10.1371/journal.pone.0295497)
Supplement: S4 Data — (CSV) [file pone.0295497.s004.csv]

	date	obsdays	year	group	calfdob	ageofcalfindays	doeageyears	observer	timestart	doeid_long	doeid_short	doeid	calfid	sex	filiality	motherofcalf_short	motherofcalf	pairmothers	pairmothers_short	relatednessLRM	relatednessLRM_3_3	rankofdoe	rankofmother	absrankdifference	offspringsex_doe	offspringsex_motherofcalf	sexsimilarity	offspringbirthmass_doe	offspringbirthmass_motherofcalf	birthmassdiff	response	RAFI	scale_RAFI_3_3	scale_relatednessLRM_3_3	scale_absrankdifference_3_3	scale_birthmassdiff_3_3	ageoffspring_doe_onMay30_indays	ageoffspring_motherofcalf_onMay30_indays	ageoffspringonMay30_diff	abs_ageoffspringonMay30_diff	ageofmotherofcalf	ageofmother_diff	abs_ageofmother_diff	scale_abs_ageoffspringonMay30_diff_3_3	scale_abs_ageofmother_diff_3_3
1	9/5/2012	5	2012	2012	5/5/2012	5	8	SACHA	18:39:00	W50	W5	W 50	58	F	NF	6V	V 6	W 50V 6	W56V	0.015510353	0.015510353	23	10	13	F	F	1	4.9	4.4	0.5	0	0	-1.12439746769374	0.422002090133292	0.622605236947329	0.582681976425653	25	26	-1	1	11	-3	3	-1.12439746769374	-0.0412717432044436
2	11/5/2012	7	2012	2012	6/5/2012	6	11	SACHA	15:15:00	V19	V9	V 19	163	F	NF	W5	W 50	V 19W 50	V9W5	0.060833234	0.060833234	7	23	16	M	F	0	6.3	4.9	1.4	0	0.333333333	-0.167957667528858	1.23317647603981	1.11503128870907	1.34499261051406	22	25	-3	3	8	3	3	-0.167957667528858	-0.0412717432044436
3	12/5/2012	8	2012	2012	4/5/2012	9	11	SACHA	11:42:00	V22	22	V 22	117	M	NF	V6	V 16	V 22V 16	22V6	-0.039142046	-0.039142046	17	12	5	M	M	1	5	5.2	-0.2	0	0	-1.12439746769374	-0.556149016305481	-0.690530901083973	-0.0102262945319975	23	27	-4	4	11	0	0	-1.12439746769374	-1.22585500121933
4	12/5/2012	8	2012	2012	6/5/2012	7	10	SACHA	13:25:00	P4	P4	P 4	163	F	NF	W5	W 50	P 4W 50	P4W5	-0.015703246	-0.015703246	11	23	12	F	F	1	5.5	4.9	0.6	0	0.571428571	0.515213618713106	-0.136648892375018	0.458463219693416	0.667383157991031	26	25	1	1	8	2	2	0.515213618713106	-0.436132829209405
5	14/05/2012	9	2012	2012	8/5/2012	7	11	SACHA	17:26:00	V6	6V	V 6	76	M	NF	P3	P 3	V 6P 3	6VP3	-0.020777069	-0.020777069	10	21	11	F	M	0	4.4	5.2	-0.8	0	0	-1.12439746769374	-0.227458548897589	0.294321202439503	-0.518433383924269	26	23	3	3	10	1	1	-1.12439746769374	-0.830993915214367
6	14/05/2012	9	2012	2012	10/5/2012	5	11	SACHA	17:43:00	V16	V6	V 16	135	F	NF	V1	V 11	V 16V 11	V6V1	-0.049728163	-0.049728163	12	25	13	M	F	0	5.2	6.1	-0.9	0	1	1.74492193567023	-0.745615942660174	0.622605236947329	-0.603134565489648	27	21	6	6	11	0	0	1.74492193567023	-1.22585500121933
7	16/05/2012	10	2012	2012	5/5/2012	12	11	SACHA	7:08:00	V9	9V	V 9	157	F	NF	P4	P 4	V 9P 4	9VP4	-0.014942806	-0.014942806	8	11	3	M	F	0	6.2	5.5	0.7	0	0.727272727	0.962380279424788	-0.123038781181541	-1.0188149355918	0.75208433955641	23	26	-3	3	10	1	1	0.962380279424788	-0.830993915214367
8	16/05/2012	10	2012	2012	8/5/2012	9	11	SACHA	7:40:00	V6	6V	V 6	76	M	NF	P3	P 3	V 6P 3	6VP3	-0.020777069	-0.020777069	10	21	11	F	M	0	4.4	5.2	-0.8	0	0	-1.12439746769374	-0.227458548897589	0.294321202439503	-0.518433383924269	26	23	3	3	10	1	1	-1.12439746769374	-0.830993915214367
9	16/05/2012	10	2012	2012	8/5/2012	9	10	SACHA	9:04:00	P3	P3	P 3	7	M	NF	9V	V 9	P 3V 9	P39V	-0.010361056	-0.010361056	21	8	13	M	M	1	5.2	6.2	-1	0	0.6	0.597194174324642	-0.0410360893705947	0.622605236947329	-0.687835747055026	23	23	0	0	11	-1	1	0.597194174324642	-0.830993915214367
10	17/05/2012	11	2012	2012	11/5/2012	7	11	SACHA	8:47:00	V19	V9	V 19	6	F	NF	G6	G 16	V 19G 16	V9G6	-0.009976307	-0.009976307	7	1	6	M	F	0	6.3	5.2	1.1	0	0	-1.12439746769374	-0.0341499751846243	-0.52638888383006	1.09088906581792	22	20	2	2	3	8	8	-1.12439746769374	1.93303368682037
11	17/05/2012	11	2012	2012	10/5/2012	8	11	SACHA	9:11:00	V19	V9	V 19	135	F	NF	V1	V 11	V 19V 11	V9V1	0.001060483	0.001060483	7	25	18	M	F	0	6.3	6.1	0.2	1	0	-1.12439746769374	0.163382951961582	1.44331532321689	0.328578431729517	22	21	1	1	11	0	0	-1.12439746769374	-1.22585500121933
12	17/05/2012	11	2012	2012	5/5/2012	13	3	SACHA	10:18:00	G16	G6	G 16	157	F	NF	P4	P 4	G 16P 4	G6P4	0.028358845	0.028358845	1	11	10	F	F	1	5.2	5.5	-0.3	0	0.470588235	0.225870485986563	0.651960278535409	0.13017918518559	-0.0949274760973761	20	26	-6	6	10	-7	7	0.225870485986563	1.5381726008154
13	17/05/2012	11	2012	2012	10/5/2012	8	3	SACHA	12:40:00	G16	G6	G 16	135	F	NF	V1	V 11	G 16V 11	G6V1	-0.087528273	-0.087528273	1	25	24	F	F	1	5.2	6.1	-0.9	1	0.857142857	1.33501916335119	-1.42215018628976	2.42816742674037	-0.603134565489648	20	21	-1	1	11	-8	8	1.33501916335119	1.93303368682037
14	19/05/2012	13	2012	2012	11/5/2012	9	13	SACHA	10:29:00	BL27	BL	BL 27	6	F	NF	G6	G 16	BL 27G 16	BLG6	-0.075027213	-0.075027213	5	1	4	M	F	0	6.7	5.2	1.5	0	0.4	0.0233302936518467	-1.19841022437779	-0.854672918337886	1.42969379207944	22	20	2	2	3	10	10	0.0233302936518467	2.72275585883029
15	19/05/2012	13	2012	2012	4/5/2012	16	5	SACHA	13:44:00	BR11	B1	BR 11	117	M	NF	V6	V 16	BR 11V 16	B1V6	-0.008251117	-0.008251117	2	12	10	M	M	1	6.3	5.2	1.1	0	0	-1.12439746769374	-0.00327307795423734	0.13017918518559	1.09088906581792	24	27	-3	3	11	-6	6	-1.12439746769374	1.14331151481044
16	19/05/2012	13	2012	2012	8/5/2012	12	11	SACHA	17:07:00	V19	V9	V 19	7	M	NF	9V	V 9	V 19V 9	V99V	0.177825019	0.171215624	7	8	1	M	M	1	6.3	6.2	0.1	0	0	-1.12439746769374	3.32705791648667	-1.34709897009962	0.243877250164138	22	23	-1	1	11	0	0	-1.12439746769374	-1.22585500121933
17	19/05/2012	13	2012	2012	10/5/2012	10	5	SACHA	17:35:00	BR12	B2	BR 12	415	F	NF	W6	W 63	BR 12W 63	B2W6	-0.036176406	-0.036176406	4	19	15	M	F	0	5.5	5.7	-0.2	0	0.8	1.17105805499744	-0.50307094287454	0.950889271455154	-0.0102262945319975	23	21	2	2	7	-2	2	1.17105805499744	-0.436132829209405
18	20/05/2012	14	2012	2012	9/5/2012	12	6	SACHA	11:18:00	BR5	B5	BR 5	65	M	NF	10	BR 10	BR 5BR 10	B510	-0.090391919	-0.090391919	13	15	2	F	M	0	5.7	5.6	0.1	0	0	-1.12439746769374	-1.47340280382534	-1.18295695284571	0.243877250164138	20	22	-2	2	5	1	1	-1.12439746769374	-0.830993915214367
19	21/05/2012	15	2012	2012	9/5/2012	13	6	SACHA	7:38:00	BR6	B6	BR 6	9	M	NF	BL	BL 27	BR 6BL 27	B6BL	0.139895052	0.139895052	6	5	1	F	M	0	6.5	6.7	-0.2	0	0	-1.12439746769374	2.64819953392535	-1.34709897009962	-0.0102262945319975	23	22	1	1	13	-7	7	-1.12439746769374	1.5381726008154
20	21/05/2012	15	2012	2012	8/5/2012	14	5	SACHA	7:39:00	BR12	B2	BR 12	132	F	NF	B6	BR 6	BR 12BR 6	B2B6	-0.051502503	-0.051502503	4	6	2	M	F	0	5.5	6.5	-1	0	0	-1.12439746769374	-0.777372510824703	-1.18295695284571	-0.687835747055026	23	23	0	0	6	-1	1	-1.12439746769374	-0.830993915214367
21	21/05/2012	15	2012	2012	11/5/2012	11	11	SACHA	8:43:00	V19	V9	V 19	0	F	NF	V2	V 12	V 19V 12	V9V2	0.032470305	0.032470305	7	3	4	M	F	0	6.3	6	0.3	0	0	-1.12439746769374	0.725545870781392	-0.854672918337886	0.413279613294895	22	20	2	2	11	0	0	-1.12439746769374	-1.22585500121933
22	21/05/2012	15	2012	2012	8/5/2012	14	7	SACHA	9:22:00	W63	W6	W 63	76	M	NF	P3	P 3	W 63P 3	W6P3	-0.038753152	-0.038753152	19	21	2	F	M	0	5.7	5.2	0.5	0	0.333333333	-0.167957667528858	-0.549188716239103	-1.18295695284571	0.582681976425653	21	23	-2	2	10	-3	3	-0.167957667528858	-0.0412717432044436
23	21/05/2012	15	2012	2012	9/5/2012	13	5	SACHA	10:49:00	BR12	B2	BR 12	8	F	NF	B8	BR 8	BR 12BR 8	B2B8	-0.049451109	-0.049451109	4	16	12	M	F	0	5.5	6.1	-0.6	0	1	1.74492193567023	-0.740657319038852	0.458463219693416	-0.349031020793512	23	22	1	1	6	-1	1	1.74492193567023	-0.830993915214367
24	21/05/2012	15	2012	2012	11/5/2012	11	11	SACHA	11:19:00	V22	22	V 22	6	F	NF	G6	G 16	V 22G 16	22G6	0.109026141	0.109026141	17	1	16	M	F	0	5	5.2	-0.2	0	0	-1.12439746769374	2.09571766667539	1.11503128870907	-0.0102262945319975	23	20	3	3	3	8	8	-1.12439746769374	1.93303368682037
25	21/05/2012	15	2012	2012	9/5/2012	13	10	SACHA	15:24:00	P3	P3	P 3	112	M	NF	V9	V 19	P 3V 19	P3V9	-0.013397718	-0.013397718	21	7	14	M	M	1	5.2	6.3	-1.1	0	0	-1.12439746769374	-0.0953852917757915	0.786747254201241	-0.772536928620405	23	22	1	1	11	-1	1	-1.12439746769374	-0.830993915214367
26	21/05/2012	15	2012	2012	9/5/2012	13	3	SACHA	15:32:00	G16	G6	G 16	112	M	NF	V9	V 19	G 16V 19	G6V9	-0.009976307	-0.009976307	1	7	6	F	M	0	5.2	6.3	-1.1	0	0	-1.12439746769374	-0.0341499751846243	-0.52638888383006	-0.772536928620405	20	22	-2	2	11	-8	8	-1.12439746769374	1.93303368682037
27	22/05/2012	16	2012	2012	10/5/2012	13	10	SACHA	10:02:00	P15	15	P 15	415	F	NF	W6	W 63	P 15W 63	15W6	-0.088035807	-0.088035807	18	19	1	M	F	0	5.8	5.7	0.1	0	0	-1.12439746769374	-1.43123386701995	-1.34709897009962	0.243877250164138	20	21	-1	1	7	3	3	-1.12439746769374	-0.0412717432044436
28	22/05/2012	16	2012	2012	4/5/2012	19	6	SACHA	10:38:00	BR8	B8	BR 8	117	M	NF	V6	V 16	BR 8V 16	B8V6	0.010329659	0.010329659	16	12	4	F	M	0	6.1	5.2	0.9	0	0.888888889	1.4261086689486	0.329279690733757	-0.854672918337886	0.921486702687167	22	27	-5	5	11	-5	5	1.4261086689486	0.74845042880548
29	22/05/2012	16	2012	2012	9/5/2012	14	13	SACHA	10:41:00	BL27	BL	BL 27	65	M	NF	10	BR 10	BL 27BR 10	BL10	-0.049770191	-0.049770191	5	15	10	M	M	1	6.7	5.6	1.1	0	0.666666667	0.788482135505347	-0.746368146322842	0.13017918518559	1.09088906581792	22	22	0	0	5	8	8	0.788482135505347	1.93303368682037
30	22/05/2012	16	2012	2012	4/5/2012	19	10	SACHA	10:51:00	P5	P5	P 5	117	M	NF	V6	V 16	P 5V 16	P5V6	0.06359826	0.06359826	24	12	12	F	M	0	7.9	5.2	2.7	0	0.4	0.0233302936518467	1.28266402444975	0.458463219693416	2.44610797086398	20	27	-7	7	11	-1	1	0.0233302936518467	-0.830993915214367
31	22/05/2012	16	2012	2012	9/5/2012	14	10	SACHA	11:54:00	P1	P1	P 1	65	M	NF	10	BR 10	P 1BR 10	P110	0.024404157	0.024404157	20	15	5	M	M	1	5.5	5.6	-0.1	0	0.666666667	0.788482135505347	0.581180541257634	-0.690530901083973	0.0744748870333811	19	22	-3	3	5	5	5	0.788482135505347	0.74845042880548
32	22/05/2012	16	2012	2012	9/5/2012	14	13	SACHA	11:57:00	BL27	BL	BL 27	65	M	NF	10	BR 10	BL 27BR 10	BL10	-0.049770191	-0.049770191	5	15	10	M	M	1	6.7	5.6	1.1	0	0.666666667	0.788482135505347	-0.746368146322842	0.13017918518559	1.09088906581792	22	22	0	0	5	8	8	0.788482135505347	1.93303368682037
33	22/05/2012	16	2012	2012	11/5/2012	12	6	SACHA	12:05:00	BR8	B8	BR 8	6	F	NF	G6	G 16	BR 8G 16	B8G6	-0.110330991	-0.110330991	16	1	15	F	F	1	6.1	5.2	0.9	0	0.25	-0.40706761685275	-1.8302659186204	0.950889271455154	0.921486702687167	22	20	2	2	3	3	3	-0.40706761685275	-0.0412717432044436
34	22/05/2012	16	2012	2012	9/5/2012	14	10	SACHA	12:53:00	P14	14	P 14	9	M	NF	BL	BL 27	P 14BL 27	14BL	-0.056811534	-0.056811534	14	5	9	M	M	1	5.6	6.7	-1.1	0	0	-1.12439746769374	-0.872391844683547	-0.0339628320683223	-0.772536928620405	19	22	-3	3	13	-3	3	-1.12439746769374	-0.0412717432044436
35	22/05/2012	16	2012	2012	4/5/2012	19	10	SACHA	13:01:00	P5	P5	P 5	117	M	NF	V6	V 16	P 5V 16	P5V6	0.06359826	0.06359826	24	12	12	F	M	0	7.9	5.2	2.7	1	0.4	0.0233302936518467	1.28266402444975	0.458463219693416	2.44610797086398	20	27	-7	7	11	-1	1	0.0233302936518467	-0.830993915214367
36	22/05/2012	16	2012	2012	4/5/2012	19	11	SACHA	13:01:00	V12	V2	V 12	117	M	NF	V6	V 16	V 12V 16	V2V6	-0.017179888	-0.017179888	3	12	9	F	M	0	6	5.2	0.8	0	0.666666667	0.788482135505347	-0.163077357228207	-0.0339628320683223	0.836785521121789	20	27	-7	7	11	0	0	0.788482135505347	-1.22585500121933
37	22/05/2012	16	2012	2012	8/5/2012	15	10	SACHA	13:33:00	P5	P5	P 5	76	M	NF	P3	P 3	P 5P 3	P5P3	-0.047099527	-0.047099527	24	21	3	F	M	0	7.9	5.2	2.7	0	0.111111111	-0.805584200972115	-0.698569458720378	-1.0188149355918	2.44610797086398	20	23	-3	3	10	0	0	-0.805584200972115	-1.22585500121933
38	22/05/2012	16	2012	2012	8/5/2012	15	10	SACHA	13:35:00	P4	P4	P 4	76	M	NF	P3	P 3	P 4P 3	P4P3	0.058035798	0.058035798	11	21	10	F	M	0	5.5	5.2	0.3	0	0.615384615	0.641337548657426	1.18310886384603	0.13017918518559	0.413279613294895	26	23	3	3	10	0	0	0.641337548657426	-1.22585500121933
39	22/05/2012	16	2012	2012	9/5/2012	14	10	SACHA	14:19:00	P1	P1	P 1	65	M	NF	10	BR 10	P 1BR 10	P110	0.024404157	0.024404157	20	15	5	M	M	1	5.5	5.6	-0.1	0	0.666666667	0.788482135505347	0.581180541257634	-0.690530901083973	0.0744748870333811	19	22	-3	3	5	5	5	0.788482135505347	0.74845042880548
40	22/05/2012	16	2012	2012	9/5/2012	14	11	SACHA	14:32:53	V9	9V	V 9	65	M	NF	10	BR 10	V 9BR 10	9V10	0.065528117	0.065528117	8	15	7	M	M	1	6.2	5.6	0.6	1	1	1.74492193567023	1.31720398599505	-0.362246866576148	0.667383157991031	23	22	1	1	5	6	6	1.74492193567023	1.14331151481044
41	22/05/2012	16	2012	2012	7/5/2012	16	5	SACHA	15:31:37	BR12	B2	BR 12	84	M	NF	B1	BR 11	BR 12BR 11	B2B1	-0.020394742	-0.020394742	4	2	2	M	M	1	5.5	6.3	-0.8	1	0.8	1.17105805499744	-0.220615782890713	-1.18295695284571	-0.518433383924269	23	24	-1	1	5	0	0	1.17105805499744	-1.22585500121933
42	22/05/2012	16	2012	2012	10/5/2012	13	10	SACHA	15:40:00	P3	P3	P 3	135	F	NF	V1	V 11	P 3V 11	P3V1	-0.020476956	-0.020476956	21	25	4	M	F	0	5.2	6.1	-0.9	0	0	-1.12439746769374	-0.222087222690908	-0.854672918337886	-0.603134565489648	23	21	2	2	11	-1	1	-1.12439746769374	-0.830993915214367
43	22/05/2012	16	2012	2012	8/5/2012	15	5	SACHA	16:27:00	BR10	10	BR 10	119	M	NF	B2	BR 12	BR 10BR 12	10B2	0.030087795	0.030087795	15	4	11	M	M	1	5.6	5.5	0.1	0	1	1.74492193567023	0.6829044710397	0.294321202439503	0.243877250164138	22	23	-1	1	5	0	0	1.74492193567023	-1.22585500121933
44	22/05/2012	16	2012	2012	7/5/2012	16	11	SACHA	17:26:00	V11	V1	V 11	84	M	NF	B1	BR 11	V 11BR 11	V1B1	-0.037178814	-0.037178814	25	2	23	F	M	0	6.1	6.3	-0.2	0	0	-1.12439746769374	-0.521011719715884	2.26402540948646	-0.0102262945319975	21	24	-3	3	5	6	6	-1.12439746769374	1.14331151481044
45	24/05/2012	17	2012	2012	11/5/2012	14	5	SACHA	10:33:00	BR11	B1	BR 11	5	F	NF	P5	P 5	BR 11P 5	B1P5	-0.074104354	-0.074104354	2	24	22	M	F	0	6.3	7.9	-1.6	0	0.333333333	-0.167957667528858	-1.1818931900215	2.09988339223254	-1.1960428364473	24	20	4	4	10	-5	5	-0.167957667528858	0.74845042880548
46	24/05/2012	17	2012	2012	10/5/2012	15	10	SACHA	10:53:00	P5	P5	P 5	135	F	NF	V1	V 11	P 5V 11	P5V1	-0.066352516	-0.066352516	24	25	1	F	F	1	7.9	6.1	1.8	0	0.5	0.310262233988244	-1.04315328005645	-1.34709897009962	1.68379733677557	20	21	-1	1	11	-1	1	0.310262233988244	-0.830993915214367
47	24/05/2012	17	2012	2012	9/5/2012	16	5	SACHA	11:07:00	BR12	B2	BR 12	8	F	NF	B8	BR 8	BR 12BR 8	B2B8	-0.049451109	-0.049451109	4	16	12	M	F	0	5.5	6.1	-0.6	0	1	1.74492193567023	-0.740657319038852	0.458463219693416	-0.349031020793512	23	22	1	1	6	-1	1	1.74492193567023	-0.830993915214367
48	24/05/2012	17	2012	2012	12/5/2012	13	11	SACHA	12:18:00	V11	V1	V 11	13	M	NF	14	P 14	V 11P 14	V114	-0.02422516	-0.02422516	25	14	11	F	M	0	6.1	5.6	0.5	0	0	-1.12439746769374	-0.289171375570606	0.294321202439503	0.582681976425653	21	19	2	2	10	1	1	-1.12439746769374	-0.830993915214367
49	24/05/2012	17	2012	2012	11/5/2012	14	10	SACHA	13:24:00	P15	15	P 15	6	F	NF	G6	G 16	P 15G 16	15G6	0.025358846	0.025358846	18	1	17	M	F	0	5.8	5.2	0.6	0	0	-1.12439746769374	0.598267258743813	1.27917330596298	0.667383157991031	20	20	0	0	3	7	7	-1.12439746769374	1.5381726008154
50	24/05/2012	17	2012	2012	7/5/2012	18	3	SACHA	15:28:00	G16	G6	G 16	84	M	NF	B1	BR 11	G 16BR 11	G6B1	0.02299292	0.02299292	1	2	1	F	M	0	5.2	6.3	-1.1	0	0	-1.12439746769374	0.555922674114468	-1.34709897009962	-0.772536928620405	20	24	-4	4	5	-2	2	-1.12439746769374	-0.436132829209405
51	24/05/2012	17	2012	2012	11/5/2012	14	10	SACHA	16:27:00	P15	15	P 15	5	F	NF	P5	P 5	P 15P 5	15P5	-0.064341992	-0.064341992	18	24	6	M	F	0	5.8	7.9	-2.1	0	0	-1.12439746769374	-1.00716956642072	-0.52638888383006	-1.61954874427419	20	20	0	0	10	0	0	-1.12439746769374	-1.22585500121933
52	24/05/2012	17	2012	2012	11/5/2012	14	11	SACHA	16:27:00	V6	6V	V 6	5	F	NF	P5	P 5	V 6P 5	6VP5	-0.003161899	-0.003161899	10	24	14	F	F	1	4.4	7.9	-3.5	0	0	-1.12439746769374	0.0878121133400756	0.786747254201241	-2.80536528618949	26	20	6	6	10	1	1	-1.12439746769374	-0.830993915214367
53	25/05/2012	18	2012	2012	5/5/2012	21	10	SACHA	7:40:00	P14	14	P 14	157	F	NF	P4	P 4	P 14P 4	14P4	-0.109246753	-0.109246753	14	11	3	M	F	0	5.6	5.5	0.1	0	0	-1.12439746769374	-1.81086057468768	-1.0188149355918	0.243877250164138	19	26	-7	7	10	0	0	-1.12439746769374	-1.22585500121933
54	25/05/2012	18	2012	2012	10/5/2012	16	10	SACHA	7:57:00	P15	15	P 15	415	F	NF	W6	W 63	P 15W 63	15W6	-0.088035807	-0.088035807	18	19	1	M	F	0	5.8	5.7	0.1	0	0	-1.12439746769374	-1.43123386701995	-1.34709897009962	0.243877250164138	20	21	-1	1	7	3	3	-1.12439746769374	-0.0412717432044436
55	25/05/2012	18	2012	2012	4/5/2012	22	10	SACHA	8:18:00	P15	15	P 15	117	M	NF	V6	V 16	P 15V 16	15V6	-0.043184645	-0.043184645	18	12	6	M	M	1	5.8	5.2	0.6	0	0	-1.12439746769374	-0.628502156462023	-0.52638888383006	0.667383157991031	20	27	-7	7	11	-1	1	-1.12439746769374	-0.830993915214367
56	25/05/2012	18	2012	2012	8/5/2012	18	11	SACHA	8:45:00	V22	22	V 22	7	M	NF	9V	V 9	V 22V 9	229V	0.122961231	0.122961231	17	8	9	M	M	1	5	6.2	-1.2	1	0	-1.12439746769374	2.3451234375332	-0.0339628320683223	-0.857238110185783	23	23	0	0	11	0	0	-1.12439746769374	-1.22585500121933
57	25/05/2012	18	2012	2012	10/5/2012	16	6	SACHA	8:47:00	BR5	B5	BR 5	135	F	NF	V1	V 11	BR 5V 11	B5V1	-0.017765481	-0.017765481	13	25	12	F	F	1	5.7	6.1	-0.4	1	0	-1.12439746769374	-0.173558112901399	0.458463219693416	-0.179628657662755	20	21	-1	1	11	-5	5	-1.12439746769374	0.74845042880548
58	25/05/2012	18	2012	2012	10/5/2012	16	10	SACHA	8:48:00	P4	P4	P 4	135	F	NF	V1	V 11	P 4V 11	P4V1	-0.017644325	-0.017644325	11	25	14	F	F	1	5.5	6.1	-0.6	1	0.571428571	0.515213618713106	-0.171389701676638	0.786747254201241	-0.349031020793512	26	21	5	5	11	-1	1	0.515213618713106	-0.830993915214367
59	25/05/2012	18	2012	2012	9/5/2012	17	3	SACHA	9:06:00	G16	G6	G 16	65	M	NF	10	BR 10	G 16BR 10	G610	-0.005922863	-0.005922863	1	15	14	F	M	0	5.2	5.6	-0.4	0	0	-1.12439746769374	0.0383972653031647	0.786747254201241	-0.179628657662755	20	22	-2	2	5	-2	2	-1.12439746769374	-0.436132829209405
60	25/05/2012	18	2012	2012	9/5/2012	17	3	SACHA	11:04:00	G16	G6	G 16	65	M	NF	10	BR 10	G 16BR 10	G610	-0.005922863	-0.005922863	1	15	14	F	M	0	5.2	5.6	-0.4	0	0	-1.12439746769374	0.0383972653031647	0.786747254201241	-0.179628657662755	20	22	-2	2	5	-2	2	-1.12439746769374	-0.436132829209405
61	25/05/2012	18	2012	2012	9/5/2012	17	11	SACHA	11:17:00	V6	6V	V 6	65	M	NF	10	BR 10	V 6BR 10	6V10	-0.01598501	-0.01598501	10	15	5	F	M	0	4.4	5.6	-1.2	0	0	-1.12439746769374	-0.141691814065512	-0.690530901083973	-0.857238110185783	26	22	4	4	5	6	6	-1.12439746769374	1.14331151481044
62	25/05/2012	18	2012	2012	11/5/2012	15	10	SACHA	14:09:00	P5	P5	P 5	6	F	NF	G6	G 16	P 5G 16	P5G6	-0.006864619	-0.006864619	24	1	23	F	F	1	7.9	5.2	2.7	0	0.833333333	1.26670203415313	0.0215420185024643	2.26402540948646	2.44610797086398	20	20	0	0	3	7	7	1.26670203415313	1.5381726008154
63	25/05/2012	18	2012	2012	4/5/2012	22	11	SACHA	15:04:00	V22	22	V 22	117	M	NF	V6	V 16	V 22V 16	22V6	-0.039142046	-0.039142046	17	12	5	M	M	1	5	5.2	-0.2	1	0	-1.12439746769374	-0.556149016305481	-0.690530901083973	-0.0102262945319975	23	27	-4	4	11	0	0	-1.12439746769374	-1.22585500121933
64	25/05/2012	18	2012	2012	7/5/2012	19	11	SACHA	15:18:00	V12	V2	V 12	84	M	NF	B1	BR 11	V 12BR 11	V2B1	-0.016199257	-0.016199257	3	2	1	F	M	0	6	6.3	-0.3	0	0	-1.12439746769374	-0.14552633814745	-1.34709897009962	-0.0949274760973761	20	24	-4	4	5	6	6	-1.12439746769374	1.14331151481044
65	25/05/2012	18	2012	2012	11/5/2012	15	10	SACHA	15:31:00	P1	P1	P 1	5	F	NF	P5	P 5	P 1P 5	P1P5	-0.010783106	-0.010783106	20	24	4	M	F	0	5.5	7.9	-2.4	0	0	-1.12439746769374	-0.0485898048895142	-0.854672918337886	-1.87365228897033	19	20	-1	1	10	0	0	-1.12439746769374	-1.22585500121933
66	26/05/2012	19	2012	2012	11/5/2012	16	10	SACHA	7:17:00	P5	P5	P 5	6	F	NF	G6	G 16	P 5G 16	P5G6	-0.006864619	-0.006864619	24	1	23	F	F	1	7.9	5.2	2.7	0	0.833333333	1.26670203415313	0.0215420185024643	2.26402540948646	2.44610797086398	20	20	0	0	3	7	7	1.26670203415313	1.5381726008154
67	26/05/2012	19	2012	2012	4/5/2012	23	10	SACHA	7:20:00	P5	P5	P 5	117	M	NF	V6	V 16	P 5V 16	P5V6	0.06359826	0.06359826	24	12	12	F	M	0	7.9	5.2	2.7	0	0.4	0.0233302936518467	1.28266402444975	0.458463219693416	2.44610797086398	20	27	-7	7	11	-1	1	0.0233302936518467	-0.830993915214367
68	26/05/2012	19	2012	2012	8/5/2012	19	10	SACHA	7:20:00	P5	P5	P 5	7	M	NF	9V	V 9	P 5V 9	P59V	0.015816012	0.015816012	24	8	16	F	M	0	7.9	6.2	1.7	0	0.695652174	0.871650813156789	0.42747267686898	1.11503128870907	1.5990961552102	20	23	-3	3	11	-1	1	0.871650813156789	-0.830993915214367
69	26/05/2012	19	2012	2012	8/5/2012	19	10	SACHA	7:24:00	P14	14	P 14	7	M	NF	9V	V 9	P 14V 9	149V	-0.045312636	-0.045312636	14	8	6	M	M	1	5.6	6.2	-0.6	0	0	-1.12439746769374	-0.666588256783836	-0.52638888383006	-0.349031020793512	19	23	-4	4	11	-1	1	-1.12439746769374	-0.830993915214367
70	26/05/2012	19	2012	2012	8/5/2012	19	6	SACHA	7:31:00	BR5	B5	BR 5	7	M	NF	9V	V 9	BR 5V 9	B59V	-0.087733775	-0.087733775	13	8	5	F	M	0	5.7	6.2	-0.5	1	0	-1.12439746769374	-1.42582819516683	-0.690530901083973	-0.264329839228133	20	23	-3	3	11	-5	5	-1.12439746769374	0.74845042880548
71	26/05/2012	19	2012	2012	9/5/2012	18	11	SACHA	11:09:00	V22	22	V 22	65	M	NF	10	BR 10	V 22BR 10	2210	0.033951964	0.033951964	17	15	2	M	M	1	5	5.6	-0.6	1	0	-1.12439746769374	0.752064128291277	-1.18295695284571	-0.349031020793512	23	22	1	1	5	6	6	-1.12439746769374	1.14331151481044
72	26/05/2012	19	2012	2012	8/5/2012	19	10	SACHA	11:11:00	P5	P5	P 5	7	M	NF	9V	V 9	P 5V 9	P59V	0.015816012	0.015816012	24	8	16	F	M	0	7.9	6.2	1.7	1	0.695652174	0.871650813156789	0.42747267686898	1.11503128870907	1.5990961552102	20	23	-3	3	11	-1	1	0.871650813156789	-0.830993915214367
73	26/05/2012	19	2012	2012	8/5/2012	19	7	SACHA	11:11:00	W63	W6	W 63	7	M	NF	9V	V 9	W 63V 9	W69V	-0.02022429	-0.02022429	19	8	11	F	M	0	5.7	6.2	-0.5	1	1	1.74492193567023	-0.217565087670642	0.294321202439503	-0.264329839228133	21	23	-2	2	11	-4	4	1.74492193567023	0.353589342800518
74	26/05/2012	19	2012	2012	13/05/2012	14	5	SACHA	11:35:00	BR12	B2	BR 12	1	M	NF	Y2	Y 28	BR 12Y 28	B2Y2	-0.056773871	-0.056773871	4	9	5	M	M	1	5.5	5.6	-0.1	0	0	-1.12439746769374	-0.871717764390717	-0.690530901083973	0.0744748870333811	23	18	5	5	2	3	3	-1.12439746769374	-0.0412717432044436
75	26/05/2012	19	2012	2012	8/5/2012	19	10	SACHA	11:38:00	P5	P5	P 5	7	M	NF	9V	V 9	P 5V 9	P59V	0.015816012	0.015816012	24	8	16	F	M	0	7.9	6.2	1.7	0	0.695652174	0.871650813156789	0.42747267686898	1.11503128870907	1.5990961552102	20	23	-3	3	11	-1	1	0.871650813156789	-0.830993915214367
76	26/05/2012	19	2012	2012	4/5/2012	23	6	SACHA	11:38:00	BR8	B8	BR 8	117	M	NF	V6	V 16	BR 8V 16	B8V6	0.010329659	0.010329659	16	12	4	F	M	0	6.1	5.2	0.9	0	0.888888889	1.4261086689486	0.329279690733757	-0.854672918337886	0.921486702687167	22	27	-5	5	11	-5	5	1.4261086689486	0.74845042880548
77	26/05/2012	19	2012	2012	13/05/2012	14	10	SACHA	11:45:00	P4	P4	P 4	1	M	NF	Y2	Y 28	P 4Y 28	P4Y2	-0.069720499	-0.069720499	11	9	2	F	M	0	5.5	5.6	-0.1	0	0	-1.12439746769374	-1.10343235944173	-1.18295695284571	0.0744748870333811	26	18	8	8	2	8	8	-1.12439746769374	1.93303368682037
78	26/05/2012	19	2012	2012	10/5/2012	17	6	SACHA	12:07:00	BR8	B8	BR 8	135	F	NF	V1	V 11	BR 8V 11	B8V1	0.049661905	0.049661905	16	25	9	F	F	1	6.1	6.1	0	1	0	-1.12439746769374	1.03323561302771	-0.0339628320683223	0.15917606859876	22	21	1	1	11	-5	5	-1.12439746769374	0.74845042880548
79	26/05/2012	19	2012	2012	5/5/2012	22	6	SACHA	13:33:00	BR6	B6	BR 6	157	F	NF	P4	P 4	BR 6P 4	B6P4	-0.02632683	-0.02632683	6	11	5	F	F	1	6.5	5.5	1	1	0	-1.12439746769374	-0.326786391077412	-0.690530901083973	1.00618788425255	23	26	-3	3	10	-4	4	-1.12439746769374	0.353589342800518
80	26/05/2012	19	2012	2012	10/5/2012	17	10	SACHA	14:34:00	P14	14	P 14	135	F	NF	V1	V 11	P 14V 11	14V1	-0.02422516	-0.02422516	14	25	11	M	F	0	5.6	6.1	-0.5	0	0	-1.12439746769374	-0.289171375570606	0.294321202439503	-0.264329839228133	19	21	-2	2	11	-1	1	-1.12439746769374	-0.830993915214367
81	26/05/2012	19	2012	2012	11/5/2012	16	3	SACHA	14:34:00	G16	G6	G 16	0	F	NF	V2	V 12	G 16V 12	G6V2	0.056640394	0.056640394	1	3	2	F	F	1	5.2	6	-0.8	1	0.75	1.02759208482924	1.15813437065811	-1.18295695284571	-0.518433383924269	20	20	0	0	11	-8	8	1.02759208482924	1.93303368682037
82	26/05/2012	19	2012	2012	8/5/2012	19	11	SACHA	15:27:00	V6	6V	V 6	7	M	NF	9V	V 9	V 6V 9	6V9V	-0.004419431	-0.004419431	10	8	2	F	M	0	4.4	6.2	-1.8	1	0	-1.12439746769374	0.065305208982919	-1.18295695284571	-1.36544519957805	26	23	3	3	11	0	0	-1.12439746769374	-1.22585500121933
83	26/05/2012	19	2012	2012	8/5/2012	19	10	SACHA	15:32:00	P14	14	P 14	2	M	NF	P2	P 2	P 14P 2	14P2	0.014886391	0.014886391	14	22	8	M	M	1	5.6	5.5	0.1	0	0	-1.12439746769374	0.410834618405733	-0.198104849322235	0.243877250164138	19	23	-4	4	10	0	0	-1.12439746769374	-1.22585500121933
84	27/05/2012	20	2012	2012	9/5/2012	19	8	SACHA	11:55:00	W50	W5	W 50	65	M	NF	10	BR 10	W 50BR 10	W510	-0.014283121	-0.014283121	23	15	8	F	M	0	4.9	5.6	-0.7	0	0.8	1.17105805499744	-0.111231950658857	-0.198104849322235	-0.43373220235889	25	22	3	3	5	3	3	1.17105805499744	-0.0412717432044436
85	27/05/2012	20	2012	2012	9/5/2012	19	8	SACHA	11:56:00	W50	W5	W 50	65	M	NF	10	BR 10	W 50BR 10	W510	-0.014283121	-0.014283121	23	15	8	F	M	0	4.9	5.6	-0.7	0	0.8	1.17105805499744	-0.111231950658857	-0.198104849322235	-0.43373220235889	25	22	3	3	5	3	3	1.17105805499744	-0.0412717432044436
86	27/05/2012	20	2012	2012	11/5/2012	17	10	SACHA	12:01:00	P14	14	P 14	6	F	NF	G6	G 16	P 14G 16	14G6	-0.03770566	-0.03770566	14	1	13	M	F	0	5.6	5.2	0.4	0	0	-1.12439746769374	-0.530441040427365	0.622605236947329	0.497980794860274	19	20	-1	1	3	7	7	-1.12439746769374	1.5381726008154
87	27/05/2012	20	2012	2012	11/5/2012	17	11	SACHA	12:29:00	V22	22	V 22	6	F	NF	G6	G 16	V 22G 16	22G6	0.109026141	0.109026141	17	1	16	M	F	0	5	5.2	-0.2	0	0	-1.12439746769374	2.09571766667539	1.11503128870907	-0.0102262945319975	23	20	3	3	3	8	8	-1.12439746769374	1.93303368682037
88	27/05/2012	20	2012	2012	7/5/2012	21	11	SACHA	12:29:00	V22	22	V 22	84	M	NF	B1	BR 11	V 22BR 11	22B1	-0.018343674	-0.018343674	17	2	15	M	M	1	5	6.3	-1.3	1	0	-1.12439746769374	-0.183906425748291	0.950889271455154	-0.941939291751162	23	24	-1	1	5	6	6	-1.12439746769374	1.14331151481044
89	27/05/2012	20	2012	2012	8/5/2012	20	11	SACHA	12:36:00	V22	22	V 22	7	M	NF	9V	V 9	V 22V 9	229V	0.122961231	0.122961231	17	8	9	M	M	1	5	6.2	-1.2	0	0	-1.12439746769374	2.3451234375332	-0.0339628320683223	-0.857238110185783	23	23	0	0	11	0	0	-1.12439746769374	-1.22585500121933
90	27/05/2012	20	2012	2012	10/5/2012	18	11	SACHA	14:17:00	V6	6V	V 6	135	F	NF	V1	V 11	V 6V 11	6VV1	0.025254551	0.025254551	10	25	15	F	F	1	4.4	6.1	-1.7	0	0	-1.12439746769374	0.596400620288546	0.950889271455154	-1.28074401801268	26	21	5	5	11	0	0	-1.12439746769374	-1.22585500121933
91	27/05/2012	20	2012	2012	7/5/2012	21	11	SACHA	14:32:00	V22	22	V 22	84	M	NF	B1	BR 11	V 22BR 11	22B1	-0.018343674	-0.018343674	17	2	15	M	M	1	5	6.3	-1.3	1	0	-1.12439746769374	-0.183906425748291	0.950889271455154	-0.941939291751162	23	24	-1	1	5	6	6	-1.12439746769374	1.14331151481044
92	27/05/2012	20	2012	2012	9/5/2012	19	11	SACHA	14:48:00	V19	V9	V 19	65	M	NF	10	BR 10	V 19BR 10	V910	0.032348085	0.032348085	7	15	8	M	M	1	6.3	5.6	0.7	0	0.4	0.0233302936518467	0.723358416425931	-0.198104849322235	0.75208433955641	22	22	0	0	5	6	6	0.0233302936518467	1.14331151481044
93	27/05/2012	20	2012	2012	6/5/2012	22	10	SACHA	15:25:00	P3	P3	P 3	163	F	NF	W5	W 50	P 3W 50	P3W5	0.054436952	0.054436952	21	23	2	M	F	0	5.2	4.9	0.3	1	0	-1.12439746769374	1.11869787254073	-1.18295695284571	0.413279613294895	23	25	-2	2	8	2	2	-1.12439746769374	-0.436132829209405
94	27/05/2012	20	2012	2012	11/5/2012	17	10	SACHA	15:36:00	P5	P5	P 5	6	F	NF	G6	G 16	P 5G 16	P5G6	-0.006864619	-0.006864619	24	1	23	F	F	1	7.9	5.2	2.7	0	0.833333333	1.26670203415313	0.0215420185024643	2.26402540948646	2.44610797086398	20	20	0	0	3	7	7	1.26670203415313	1.5381726008154
95	27/05/2012	20	2012	2012	5/5/2012	23	10	SACHA	15:41:00	P5	P5	P 5	157	F	NF	P4	P 4	P 5P 4	P5P4	-0.025403213	-0.025403213	24	11	13	F	F	1	7.9	5.5	2.4	0	0.666666667	0.788482135505347	-0.310255790280261	0.622605236947329	2.19200442616785	20	26	-6	6	10	0	0	0.788482135505347	-1.22585500121933
96	27/05/2012	20	2012	2012	11/5/2012	17	11	SACHA	15:48:00	V9	9V	V 9	6	F	NF	G6	G 16	V 9G 16	9VG6	-0.006916516	-0.006916516	8	1	7	M	F	0	6.2	5.2	1	1	0.666666667	0.788482135505347	0.0206131826434775	-0.362246866576148	1.00618788425255	23	20	3	3	3	8	8	0.788482135505347	1.93303368682037
97	27/05/2012	20	2012	2012	11/5/2012	17	11	SACHA	15:49:00	V22	22	V 22	6	F	NF	G6	G 16	V 22G 16	22G6	0.109026141	0.109026141	17	1	16	M	F	0	5	5.2	-0.2	0	0	-1.12439746769374	2.09571766667539	1.11503128870907	-0.0102262945319975	23	20	3	3	3	8	8	-1.12439746769374	1.93303368682037
98	27/05/2012	20	2012	2012	9/5/2012	19	11	SACHA	16:17:00	V22	22	V 22	65	M	NF	10	BR 10	V 22BR 10	2210	0.033951964	0.033951964	17	15	2	M	M	1	5	5.6	-0.6	1	0	-1.12439746769374	0.752064128291277	-1.18295695284571	-0.349031020793512	23	22	1	1	5	6	6	-1.12439746769374	1.14331151481044
99	27/05/2012	20	2012	2012	8/5/2012	20	5	SACHA	16:21:00	BR10	10	BR 10	7	M	NF	9V	V 9	BR 10V 9	109V	0.065528117	0.065528117	15	8	7	M	M	1	5.6	6.2	-0.6	0	1	1.74492193567023	1.31720398599505	-0.362246866576148	-0.349031020793512	22	23	-1	1	11	-6	6	1.74492193567023	1.14331151481044
100	27/05/2012	20	2012	2012	8/5/2012	20	5	SACHA	16:23:00	BR10	10	BR 10	119	M	NF	B2	BR 12	BR 10BR 12	10B2	0.030087795	0.030087795	15	4	11	M	M	1	5.6	5.5	0.1	0	1	1.74492193567023	0.6829044710397	0.294321202439503	0.243877250164138	22	23	-1	1	5	0	0	1.74492193567023	-1.22585500121933
101	27/05/2012	20	2012	2012	11/5/2012	17	13	SACHA	17:37:00	BL27	BL	BL 27	5	F	NF	P5	P 5	BL 27P 5	BLP5	-0.047008876	-0.047008876	5	24	19	M	F	0	6.7	7.9	-1.2	0	0	-1.12439746769374	-0.696947016200522	1.6074573404708	-0.857238110185783	22	20	2	2	10	3	3	-1.12439746769374	-0.0412717432044436
102	27/05/2012	20	2012	2012	10/5/2012	18	6	SACHA	17:52:00	BR6	B6	BR 6	135	F	NF	V1	V 11	BR 6V 11	B6V1	0.008236918	0.008236918	6	25	19	F	F	1	6.5	6.1	0.4	1	0	-1.12439746769374	0.291824483604793	1.6074573404708	0.497980794860274	23	21	2	2	11	-5	5	-1.12439746769374	0.74845042880548
103	29/05/2012	21	2012	2012	5/5/2012	25	8	SACHA	7:42:00	W50	W5	W 50	157	F	NF	P4	P 4	W 50P 4	W5P4	-0.015703246	-0.015703246	23	11	12	F	F	1	4.9	5.5	-0.6	0	0.571428571	0.515213618713106	-0.136648892375018	0.458463219693416	-0.349031020793512	25	26	-1	1	10	-2	2	0.515213618713106	-0.436132829209405
104	29/05/2012	21	2012	2012	9/5/2012	21	10	SACHA	8:20:16	P4	P4	P 4	65	M	NF	10	BR 10	P 4BR 10	P410	0.045269683	0.045269683	11	15	4	F	M	0	5.5	5.6	-0.1	1	1	1.74492193567023	0.954625032565819	-0.854672918337886	0.0744748870333811	26	22	4	4	5	5	5	1.74492193567023	0.74845042880548
105	29/05/2012	21	2012	2012	6/5/2012	24	6	SACHA	8:52:35	BR6	B6	BR 6	163	F	NF	W5	W 50	BR 6W 50	B6W5	-0.001000026	-0.001000026	6	23	17	F	F	1	6.5	4.9	1.6	1	0	-1.12439746769374	0.126504622829551	1.27917330596298	1.51439497364482	23	25	-2	2	8	-2	2	-1.12439746769374	-0.436132829209405
106	29/05/2012	21	2012	2012	6/5/2012	24	13	SACHA	8:54:36	BL27	BL	BL 27	163	F	NF	W5	W 50	BL 27W 50	BLW5	0.035597119	0.035597119	5	23	18	M	F	0	6.7	4.9	1.8	1	0.888888889	1.4261086689486	0.78150858476451	1.44331532321689	1.68379733677557	22	25	-3	3	8	5	5	1.4261086689486	0.74845042880548
107	29/05/2012	21	2012	2012	4/5/2012	26	7	SACHA	9:05:00	W63	W6	W 63	117	M	NF	V6	V 16	W 63V 16	W6V6	-0.087477542	-0.087477542	19	12	7	F	M	0	5.7	5.2	0.5	0	0.75	1.02759208482924	-1.42124221912475	-0.362246866576148	0.582681976425653	21	27	-6	6	11	-4	4	1.02759208482924	0.353589342800518
108	29/05/2012	21	2012	2012	6/5/2012	24	10	SACHA	9:24:05	P5	P5	P 5	163	F	NF	W5	W 50	P 5W 50	P5W5	0.094440863	0.094440863	24	23	1	F	F	1	7.9	4.9	3	1	0.7	0.884126114661039	1.83467503955453	-1.34709897009962	2.70021151556012	20	25	-5	5	8	2	2	0.884126114661039	-0.436132829209405
109	29/05/2012	21	2012	2012	6/5/2012	24	10	COVA	9:25:30	P5	P5	P 5	163	F	NF	W5	W 50	P 5W 50	P5W5	0.094440863	0.094440863	24	23	1	F	F	1	7.9	4.9	3	1	0.7	0.884126114661039	1.83467503955453	-1.34709897009962	2.70021151556012	20	25	-5	5	8	2	2	0.884126114661039	-0.436132829209405
110	29/05/2012	21	2012	2012	9/5/2012	21	11	SACHA	9:27:18	V6	6V	V 6	65	M	NF	10	BR 10	V 6BR 10	6V10	-0.01598501	-0.01598501	10	15	5	F	M	0	4.4	5.6	-1.2	1	0	-1.12439746769374	-0.141691814065512	-0.690530901083973	-0.857238110185783	26	22	4	4	5	6	6	-1.12439746769374	1.14331151481044
111	29/05/2012	21	2012	2012	6/5/2012	24	11	SACHA	9:27:19	V6	6V	V 6	163	F	NF	W5	W 50	V 6W 50	6VW5	0.015510353	0.015510353	10	23	13	F	F	1	4.4	4.9	-0.5	1	0	-1.12439746769374	0.422002090133292	0.622605236947329	-0.264329839228133	26	25	1	1	8	3	3	-1.12439746769374	-0.0412717432044436
112	29/05/2012	21	2012	2012	8/5/2012	22	6	SACHA	9:33:39	BR6	B6	BR 6	7	M	NF	9V	V 9	BR 6V 9	B69V	0.034151867	0.034151867	6	8	2	F	M	0	6.5	6.2	0.3	0	0	-1.12439746769374	0.755641928062343	-1.18295695284571	0.413279613294895	23	23	0	0	11	-5	5	-1.12439746769374	0.74845042880548
113	29/05/2012	21	2012	2012	6/5/2012	24	11	SACHA	9:35:05	V9	9V	V 9	163	F	NF	W5	W 50	V 9W 50	9VW5	-0.003010939	-0.003010939	8	23	15	M	F	0	6.2	4.9	1.3	0	0.5	0.310262233988244	0.0905139469965999	0.950889271455154	1.26029142894868	23	25	-2	2	8	3	3	0.310262233988244	-0.0412717432044436
114	29/05/2012	21	2012	2012	9/5/2012	21	11	SACHA	9:35:05	V9	9V	V 9	65	M	NF	10	BR 10	V 9BR 10	9V10	0.065528117	0.065528117	8	15	7	M	M	1	6.2	5.6	0.6	0	1	1.74492193567023	1.31720398599505	-0.362246866576148	0.667383157991031	23	22	1	1	5	6	6	1.74492193567023	1.14331151481044
115	29/05/2012	21	2012	2012	8/5/2012	22	7	SACHA	9:38:26	W63	W6	W 63	7	M	NF	9V	V 9	W 63V 9	W69V	-0.02022429	-0.02022429	19	8	11	F	M	0	5.7	6.2	-0.5	0	1	1.74492193567023	-0.217565087670642	0.294321202439503	-0.264329839228133	21	23	-2	2	11	-4	4	1.74492193567023	0.353589342800518
116	29/05/2012	21	2012	2012	6/5/2012	24	10	SACHA	9:41:09	P3	P3	P 3	163	F	NF	W5	W 50	P 3W 50	P3W5	0.054436952	0.054436952	21	23	2	M	F	0	5.2	4.9	0.3	1	0	-1.12439746769374	1.11869787254073	-1.18295695284571	0.413279613294895	23	25	-2	2	8	2	2	-1.12439746769374	-0.436132829209405
117	29/05/2012	21	2012	2012	6/5/2012	24	10	SACHA	9:47:09	P15	15	P 15	163	F	NF	W5	W 50	P 15W 50	15W5	-0.049896322	-0.049896322	18	23	5	M	F	0	5.8	4.9	0.9	0	0	-1.12439746769374	-0.748625598501771	-0.690530901083973	0.921486702687167	20	25	-5	5	8	2	2	-1.12439746769374	-0.436132829209405
118	29/05/2012	21	2012	2012	11/5/2012	19	10	SACHA	11:24:18	P15	15	P 15	6	F	NF	G6	G 16	P 15G 16	15G6	0.025358846	0.025358846	18	1	17	M	F	0	5.8	5.2	0.6	1	0	-1.12439746769374	0.598267258743813	1.27917330596298	0.667383157991031	20	20	0	0	3	7	7	-1.12439746769374	1.5381726008154
119	29/05/2012	21	2012	2012	11/5/2012	19	10	SACHA	11:29:18	P14	14	P 14	6	F	NF	G6	G 16	P 14G 16	14G6	-0.03770566	-0.03770566	14	1	13	M	F	0	5.6	5.2	0.4	0	0	-1.12439746769374	-0.530441040427365	0.622605236947329	0.497980794860274	19	20	-1	1	3	7	7	-1.12439746769374	1.5381726008154
120	29/05/2012	21	2012	2012	6/5/2012	24	6	SACHA	11:30:18	BR5	B5	BR 5	163	F	NF	W5	W 50	BR 5W 50	B5W5	-0.027880965	-0.027880965	13	23	10	F	F	1	5.7	4.9	0.8	1	0	-1.12439746769374	-0.354601800787153	0.13017918518559	0.836785521121789	20	25	-5	5	8	-2	2	-1.12439746769374	-0.436132829209405
121	29/05/2012	21	2012	2012	9/5/2012	21	11	SACHA	11:31:18	V22	22	V 22	8	F	NF	B8	BR 8	V 22BR 8	22B8	-0.016954375	-0.016954375	17	16	1	M	F	0	5	6.1	-1.1	1	0	-1.12439746769374	-0.159041197892067	-1.34709897009962	-0.772536928620405	23	22	1	1	6	5	5	-1.12439746769374	0.74845042880548
122	29/05/2012	21	2012	2012	7/5/2012	23	10	SACHA	11:47:18	P3	P3	P 3	84	M	NF	B1	BR 11	P 3BR 11	P3B1	-0.046298489	-0.046298489	21	2	19	M	M	1	5.2	6.3	-1.1	0	0	-1.12439746769374	-0.684232737545531	1.6074573404708	-0.772536928620405	23	24	-1	1	5	5	5	-1.12439746769374	0.74845042880548
123	29/05/2012	21	2012	2012	8/5/2012	22	5	SACHA	11:48:18	BR10	10	BR 10	76	M	NF	P3	P 3	BR 10P 3	10P3	0.037835315	0.037835315	15	21	6	M	M	1	5.6	5.2	0.4	0	0.5	0.310262233988244	0.821567098825838	-0.52638888383006	0.497980794860274	22	23	-1	1	10	-5	5	0.310262233988244	0.74845042880548
124	29/05/2012	21	2012	2012	9/5/2012	21	11	SACHA	11:56:32	V6	6V	V 6	65	M	NF	10	BR 10	V 6BR 10	6V10	-0.01598501	-0.01598501	10	15	5	F	M	0	4.4	5.6	-1.2	0	0	-1.12439746769374	-0.141691814065512	-0.690530901083973	-0.857238110185783	26	22	4	4	5	6	6	-1.12439746769374	1.14331151481044
125	29/05/2012	21	2012	2012	5/5/2012	25	11	SACHA	12:20:30	V9	9V	V 9	58	F	NF	6V	V 6	V 9V 6	9V6V	-0.004419431	-0.004419431	8	10	2	M	F	0	6.2	4.4	1.8	0	0	-1.12439746769374	0.065305208982919	-1.18295695284571	1.68379733677557	23	26	-3	3	11	0	0	-1.12439746769374	-1.22585500121933
126	29/05/2012	21	2012	2012	9/5/2012	21	5	SACHA	12:33:32	BR12	B2	BR 12	9	M	NF	BL	BL 27	BR 12BL 27	B2BL	-0.088804714	-0.088804714	4	5	1	M	M	1	5.5	6.7	-1.2	1	0.857142857	1.33501916335119	-1.44499551786347	-1.34709897009962	-0.857238110185783	23	22	1	1	13	-8	8	1.33501916335119	1.93303368682037
127	29/05/2012	21	2012	2012	6/5/2012	24	6	SACHA	13:48:56	BR5	B5	BR 5	163	F	NF	W5	W 50	BR 5W 50	B5W5	-0.027880965	-0.027880965	13	23	10	F	F	1	5.7	4.9	0.8	0	0	-1.12439746769374	-0.354601800787153	0.13017918518559	0.836785521121789	20	25	-5	5	8	-2	2	-1.12439746769374	-0.436132829209405
128	29/05/2012	21	2012	2012	9/5/2012	21	13	SACHA	13:58:57	BL27	BL	BL 27	65	M	NF	10	BR 10	BL 27BR 10	BL10	-0.049770191	-0.049770191	5	15	10	M	M	1	6.7	5.6	1.1	1	0.666666667	0.788482135505347	-0.746368146322842	0.13017918518559	1.09088906581792	22	22	0	0	5	8	8	0.788482135505347	1.93303368682037
129	29/05/2012	21	2012	2012	9/5/2012	21	11	SACHA	14:07:45	V12	V2	V 12	65	M	NF	10	BR 10	V 12BR 10	V210	0.088706508	0.088706508	3	15	12	F	M	0	6	5.6	0.4	1	0.888888889	1.4261086689486	1.73204339317497	0.458463219693416	0.497980794860274	20	22	-2	2	5	6	6	1.4261086689486	1.14331151481044
130	29/05/2012	21	2012	2012	9/5/2012	21	10	SACHA	14:09:13	P1	P1	P 1	65	M	NF	10	BR 10	P 1BR 10	P110	0.024404157	0.024404157	20	15	5	M	M	1	5.5	5.6	-0.1	1	0.666666667	0.788482135505347	0.581180541257634	-0.690530901083973	0.0744748870333811	19	22	-3	3	5	5	5	0.788482135505347	0.74845042880548
131	29/05/2012	21	2012	2012	4/5/2012	26	11	SACHA	14:25:56	V9	9V	V 9	117	M	NF	V6	V 16	V 9V 16	9VV6	-0.001343056	-0.001343056	8	12	4	M	M	1	6.2	5.2	1	1	0.615384615	0.641337548657426	0.120365181923367	-0.854672918337886	1.00618788425255	23	27	-4	4	11	0	0	0.641337548657426	-1.22585500121933
132	29/05/2012	21	2012	2012	9/5/2012	21	5	SACHA	14:34:50	BR12	B2	BR 12	8	F	NF	B8	BR 8	BR 12BR 8	B2B8	-0.049451109	-0.049451109	4	16	12	M	F	0	5.5	6.1	-0.6	1	1	1.74492193567023	-0.740657319038852	0.458463219693416	-0.349031020793512	23	22	1	1	6	-1	1	1.74492193567023	-0.830993915214367
133	29/05/2012	21	2012	2012	9/5/2012	21	10	SACHA	14:35:44	P3	P3	P 3	9	M	NF	BL	BL 27	P 3BL 27	P3BL	-0.019906614	-0.019906614	21	5	16	M	M	1	5.2	6.7	-1.5	1	0.857142857	1.33501916335119	-0.211879424523649	1.11503128870907	-1.11134165488192	23	22	1	1	13	-3	3	1.33501916335119	-0.0412717432044436
134	29/05/2012	21	2012	2012	10/5/2012	20	6	SACHA	14:36:48	BR6	B6	BR 6	135	F	NF	V1	V 11	BR 6V 11	B6V1	0.008236918	0.008236918	6	25	19	F	F	1	6.5	6.1	0.4	0	0	-1.12439746769374	0.291824483604793	1.6074573404708	0.497980794860274	23	21	2	2	11	-5	5	-1.12439746769374	0.74845042880548
135	29/05/2012	21	2012	2012	10/5/2012	20	11	SACHA	14:50:22	V12	V2	V 12	135	F	NF	V1	V 11	V 12V 11	V2V1	0.044211701	0.044211701	3	25	22	F	F	1	6	6.1	-0.1	1	0.428571429	0.105310849263383	0.935689610098961	2.09988339223254	0.0744748870333811	20	21	-1	1	11	0	0	0.105310849263383	-1.22585500121933
136	29/05/2012	21	2012	2012	8/5/2012	22	10	SACHA	14:50:22	P5	P5	P 5	7	M	NF	9V	V 9	P 5V 9	P59V	0.015816012	0.015816012	24	8	16	F	M	0	7.9	6.2	1.7	1	0.695652174	0.871650813156789	0.42747267686898	1.11503128870907	1.5990961552102	20	23	-3	3	11	-1	1	0.871650813156789	-0.830993915214367
137	29/05/2012	21	2012	2012	8/5/2012	22	10	SACHA	14:50:22	P4	P4	P 4	7	M	NF	9V	V 9	P 4V 9	P49V	-0.014942806	-0.014942806	11	8	3	F	M	0	5.5	6.2	-0.7	0	0.727272727	0.962380279424788	-0.123038781181541	-1.0188149355918	-0.43373220235889	26	23	3	3	11	-1	1	0.962380279424788	-0.830993915214367
138	29/05/2012	21	2012	2012	10/5/2012	20	7	SACHA	14:52:50	W63	W6	W 63	135	F	NF	V1	V 11	W 63V 11	W6V1	-0.001642753	-0.001642753	19	25	6	F	F	1	5.7	6.1	-0.4	1	0.666666667	0.788482135505347	0.115001301151246	-0.52638888383006	-0.179628657662755	21	21	0	0	11	-4	4	0.788482135505347	0.353589342800518
139	29/05/2012	21	2012	2012	9/5/2012	21	11	SACHA	14:56:13	V22	22	V 22	65	M	NF	10	BR 10	V 22BR 10	2210	0.033951964	0.033951964	17	15	2	M	M	1	5	5.6	-0.6	0	0	-1.12439746769374	0.752064128291277	-1.18295695284571	-0.349031020793512	23	22	1	1	5	6	6	-1.12439746769374	1.14331151481044
140	29/05/2012	21	2012	2012	8/5/2012	22	11	SACHA	14:56:35	V16	V6	V 16	7	M	NF	9V	V 9	V 16V 9	V69V	-0.001343056	-0.001343056	12	8	4	M	M	1	5.2	6.2	-1	1	0.615384615	0.641337548657426	0.120365181923367	-0.854672918337886	-0.687835747055026	27	23	4	4	11	0	0	0.641337548657426	-1.22585500121933
141	29/05/2012	21	2012	2012	10/5/2012	20	7	COVA	14:56:40	W63	W6	W 63	135	F	NF	V1	V 11	W 63V 11	W6V1	-0.001642753	-0.001642753	19	25	6	F	F	1	5.7	6.1	-0.4	1	0.666666667	0.788482135505347	0.115001301151246	-0.52638888383006	-0.179628657662755	21	21	0	0	11	-4	4	0.788482135505347	0.353589342800518
142	29/05/2012	21	2012	2012	8/5/2012	22	5	SACHA	14:58:52	BR10	10	BR 10	7	M	NF	9V	V 9	BR 10V 9	109V	0.065528117	0.065528117	15	8	7	M	M	1	5.6	6.2	-0.6	1	1	1.74492193567023	1.31720398599505	-0.362246866576148	-0.349031020793512	22	23	-1	1	11	-6	6	1.74492193567023	1.14331151481044
143	29/05/2012	21	2012	2012	9/5/2012	21	7	COVA	16:21:16	W63	W6	W 63	65	M	NF	10	BR 10	W 63BR 10	W610	-0.031127095	-0.031127095	19	15	4	F	M	0	5.7	5.6	0.1	1	0.857142857	1.33501916335119	-0.412699994265249	-0.854672918337886	0.243877250164138	21	22	-1	1	5	2	2	1.33501916335119	-0.436132829209405
144	29/05/2012	21	2012	2012	13/05/2012	17	11	SACHA	16:21:34	V19	V9	V 19	1	M	NF	Y2	Y 28	V 19Y 28	V9Y2	-0.026523443	-0.026523443	7	9	2	M	M	1	6.3	5.6	0.7	1	0	-1.12439746769374	-0.330305307483813	-1.18295695284571	0.75208433955641	22	18	4	4	2	9	9	-1.12439746769374	2.32789477282533
145	29/05/2012	21	2012	2012	13/05/2012	17	10	COVA	16:21:35	P5	P5	P 5	1	M	NF	Y2	Y 28	P 5Y 28	P5Y2	0.034773476	0.034773476	24	9	15	F	M	0	7.9	5.6	2.3	1	1	1.74492193567023	0.766767286550674	0.950889271455154	2.10730324460247	20	18	2	2	2	8	8	1.74492193567023	1.93303368682037
146	29/05/2012	21	2012	2012	8/5/2012	22	6	SACHA	16:22:35	BR8	B8	BR 8	2	M	NF	P2	P 2	BR 8P 2	B8P2	-0.031952675	-0.031952675	16	22	6	F	M	0	6.1	5.5	0.6	1	0.666666667	0.788482135505347	-0.427475960283753	-0.52638888383006	0.667383157991031	22	23	-1	1	10	-4	4	0.788482135505347	0.353589342800518
147	29/05/2012	21	2012	2012	10/5/2012	20	11	COVA	16:29:49	V12	V2	V 12	135	F	NF	V1	V 11	V 12V 11	V2V1	0.044211701	0.044211701	3	25	22	F	F	1	6	6.1	-0.1	1	0.428571429	0.105310849263383	0.935689610098961	2.09988339223254	0.0744748870333811	20	21	-1	1	11	0	0	0.105310849263383	-1.22585500121933
148	29/05/2012	21	2012	2012	9/5/2012	21	10	COVA	17:11:26	P5	P5	P 5	65	M	NF	10	BR 10	P 5BR 10	P510	-0.060790583	-0.060790583	24	15	9	F	M	0	7.9	5.6	2.3	1	0.363636364	-0.0810085926998183	-0.943607587325038	-0.0339628320683223	2.10730324460247	20	22	-2	2	5	5	5	-0.0810085926998183	0.74845042880548
149	29/05/2012	21	2012	2012	8/5/2012	22	10	COVA	17:59:32	P15	15	P 15	7	M	NF	9V	V 9	P 15V 9	159V	-0.084054612	-0.084054612	18	8	10	M	M	1	5.8	6.2	-0.4	1	0	-1.12439746769374	-1.35997971595884	0.13017918518559	-0.179628657662755	20	23	-3	3	11	-1	1	-1.12439746769374	-0.830993915214367
150	30/05/2012	22	2012	2012	6/5/2012	25	10	SACHA	13:35:20	P3	P3	P 3	163	F	NF	W5	W 50	P 3W 50	P3W5	0.054436952	0.054436952	21	23	2	M	F	0	5.2	4.9	0.3	1	0	-1.12439746769374	1.11869787254073	-1.18295695284571	0.413279613294895	23	25	-2	2	8	2	2	-1.12439746769374	-0.436132829209405
151	30/05/2012	22	2012	2012	9/5/2012	22	10	SACHA	13:35:20	P3	P3	P 3	8	F	NF	B8	BR 8	P 3BR 8	P3B8	-0.086287186	-0.086287186	21	16	5	M	F	0	5.2	6.1	-0.9	1	0.666666667	0.788482135505347	-1.39993760926754	-0.690530901083973	-0.603134565489648	23	22	1	1	6	4	4	0.788482135505347	0.353589342800518
152	30/05/2012	22	2012	2012	10/5/2012	21	11	SACHA	13:36:20	V22	22	V 22	135	F	NF	V1	V 11	V 22V 11	22V1	-0.0748711	-0.0748711	17	25	8	M	F	0	5	6.1	-1.1	0	0	-1.12439746769374	-1.1956161639802	-0.198104849322235	-0.772536928620405	23	21	2	2	11	0	0	-1.12439746769374	-1.22585500121933
153	30/05/2012	22	2012	2012	11/5/2012	20	11	SACHA	13:44:20	V11	V1	V 11	3	M	NF	15	P 15	V 11P 15	V115	-0.013649316	-0.013649316	25	18	7	F	M	0	6.1	5.8	0.3	0	1	1.74492193567023	-0.0998883120746402	-0.362246866576148	0.413279613294895	21	20	1	1	10	1	1	1.74492193567023	-0.830993915214367
154	30/05/2012	22	2012	2012	8/5/2012	23	3	SACHA	13:58:20	G16	G6	G 16	7	M	NF	9V	V 9	G 16V 9	G69V	-0.006916516	-0.006916516	1	8	7	F	M	0	5.2	6.2	-1	0	0.666666667	0.788482135505347	0.0206131826434775	-0.362246866576148	-0.687835747055026	20	23	-3	3	11	-8	8	0.788482135505347	1.93303368682037
155	30/05/2012	22	2012	2012	10/5/2012	21	10	SACHA	13:59:20	P1	P1	P 1	135	F	NF	V1	V 11	P 1V 11	P1V1	-0.049065381	-0.049065381	20	25	5	M	F	0	5.5	6.1	-0.6	1	0	-1.12439746769374	-0.733753683024916	-0.690530901083973	-0.349031020793512	19	21	-2	2	11	-1	1	-1.12439746769374	-0.830993915214367
156	30/05/2012	22	2012	2012	11/5/2012	20	8	SACHA	14:00:00	W50	W5	W 50	6	F	NF	G6	G 16	W 50G 16	W5G6	-0.043172874	-0.043172874	23	1	22	F	F	1	4.9	5.2	-0.3	1	0.4	0.0233302936518467	-0.62829148287981	2.09988339223254	-0.0949274760973761	25	20	5	5	3	5	5	0.0233302936518467	0.74845042880548
157	30/05/2012	22	2012	2012	5/5/2012	26	10	SACHA	14:06:00	P2	P2	P 2	58	F	NF	6V	V 6	P 2V 6	P26V	-0.002057947	-0.002057947	22	10	12	M	F	0	5.5	4.4	1.1	0	0	-1.12439746769374	0.107570292121126	0.458463219693416	1.09088906581792	23	26	-3	3	11	-1	1	-1.12439746769374	-0.830993915214367
158	30/05/2012	22	2012	2012	8/5/2012	23	5	SACHA	14:14:00	BR12	B2	BR 12	7	M	NF	9V	V 9	BR 12V 9	B29V	-0.043569922	-0.043569922	4	8	4	M	M	1	5.5	6.2	-0.7	1	0.857142857	1.33501916335119	-0.635397720622627	-0.854672918337886	-0.43373220235889	23	23	0	0	11	-6	6	1.33501916335119	1.14331151481044
159	30/05/2012	22	2012	2012	11/5/2012	20	6	SACHA	14:15:00	BR8	B8	BR 8	6	F	NF	G6	G 16	BR 8G 16	B8G6	-0.110330991	-0.110330991	16	1	15	F	F	1	6.1	5.2	0.9	1	0.25	-0.40706761685275	-1.8302659186204	0.950889271455154	0.921486702687167	22	20	2	2	3	3	3	-0.40706761685275	-0.0412717432044436
160	30/05/2012	22	2012	2012	8/5/2012	23	11	SACHA	14:47:20	V19	V9	V 19	7	M	NF	9V	V 9	V 19V 9	V99V	0.177825019	0.171215624	7	8	1	M	M	1	6.3	6.2	0.1	0	0	-1.12439746769374	3.32705791648667	-1.34709897009962	0.243877250164138	22	23	-1	1	11	0	0	-1.12439746769374	-1.22585500121933
161	30/05/2012	22	2012	2012	11/5/2012	20	2	SACHA	15:08:20	Y28	Y2	Y 28	5	F	NF	P5	P 5	Y 28P 5	Y2P5	0.034773476	0.034773476	9	24	15	M	F	0	5.6	7.9	-2.3	0	1	1.74492193567023	0.766767286550674	0.950889271455154	-1.78895110740495	18	20	-2	2	10	-8	8	1.74492193567023	1.93303368682037
162	30/05/2012	22	2012	2012	6/5/2012	25	10	SACHA	15:24:00	P15	15	P 15	163	F	NF	W5	W 50	P 15W 50	15W5	-0.049896322	-0.049896322	18	23	5	M	F	0	5.8	4.9	0.9	0	0	-1.12439746769374	-0.748625598501771	-0.690530901083973	0.921486702687167	20	25	-5	5	8	2	2	-1.12439746769374	-0.436132829209405
163	30/05/2012	22	2012	2012	4/5/2012	27	13	SACHA	15:57:00	BL27	BL	BL 27	117	M	NF	V6	V 16	BL 27V 16	BLV6	-0.03625197	-0.03625197	5	12	7	M	M	1	6.7	5.2	1.5	1	0.4	0.0233302936518467	-0.504423363107857	-0.362246866576148	1.42969379207944	22	27	-5	5	11	2	2	0.0233302936518467	-0.436132829209405
164	30/05/2012	22	2012	2012	10/5/2012	21	10	SACHA	15:59:00	P4	P4	P 4	135	F	NF	V1	V 11	P 4V 11	P4V1	-0.017644325	-0.017644325	11	25	14	F	F	1	5.5	6.1	-0.6	1	0.571428571	0.515213618713106	-0.171389701676638	0.786747254201241	-0.349031020793512	26	21	5	5	11	-1	1	0.515213618713106	-0.830993915214367
165	30/05/2012	22	2012	2012	10/5/2012	21	11	SACHA	16:02:00	V6	6V	V 6	135	F	NF	V1	V 11	V 6V 11	6VV1	0.025254551	0.025254551	10	25	15	F	F	1	4.4	6.1	-1.7	1	0	-1.12439746769374	0.596400620288546	0.950889271455154	-1.28074401801268	26	21	5	5	11	0	0	-1.12439746769374	-1.22585500121933
166	30/05/2012	22	2012	2012	10/5/2012	21	10	SACHA	16:03:00	P15	15	P 15	135	F	NF	V1	V 11	P 15V 11	15V1	-0.013649316	-0.013649316	18	25	7	M	F	0	5.8	6.1	-0.3	1	1	1.74492193567023	-0.0998883120746402	-0.362246866576148	-0.0949274760973761	20	21	-1	1	11	-1	1	1.74492193567023	-0.830993915214367
167	30/05/2012	22	2012	2012	10/5/2012	21	7	SACHA	16:31:00	W63	W6	W 63	135	F	NF	V1	V 11	W 63V 11	W6V1	-0.001642753	-0.001642753	19	25	6	F	F	1	5.7	6.1	-0.4	0	0.666666667	0.788482135505347	0.115001301151246	-0.52638888383006	-0.179628657662755	21	21	0	0	11	-4	4	0.788482135505347	0.353589342800518
168	30/05/2012	22	2012	2012	10/5/2012	21	6	SACHA	16:35:00	BR6	B6	BR 6	135	F	NF	V1	V 11	BR 6V 11	B6V1	0.008236918	0.008236918	6	25	19	F	F	1	6.5	6.1	0.4	0	0	-1.12439746769374	0.291824483604793	1.6074573404708	0.497980794860274	23	21	2	2	11	-5	5	-1.12439746769374	0.74845042880548
169	30/05/2012	22	2012	2012	6/5/2012	25	10	SACHA	16:50:00	P15	15	P 15	163	F	NF	W5	W 50	P 15W 50	15W5	-0.049896322	-0.049896322	18	23	5	M	F	0	5.8	4.9	0.9	1	0	-1.12439746769374	-0.748625598501771	-0.690530901083973	0.921486702687167	20	25	-5	5	8	2	2	-1.12439746769374	-0.436132829209405
170	30/05/2012	22	2012	2012	6/5/2012	25	11	SACHA	16:50:00	V19	V9	V 19	163	F	NF	W5	W 50	V 19W 50	V9W5	0.060833234	0.060833234	7	23	16	M	F	0	6.3	4.9	1.4	0	0.333333333	-0.167957667528858	1.23317647603981	1.11503128870907	1.34499261051406	22	25	-3	3	8	3	3	-0.167957667528858	-0.0412717432044436
171	30/05/2012	22	2012	2012	9/5/2012	22	11	SACHA	16:50:00	V19	V9	V 19	65	M	NF	10	BR 10	V 19BR 10	V910	0.032348085	0.032348085	7	15	8	M	M	1	6.3	5.6	0.7	1	0.4	0.0233302936518467	0.723358416425931	-0.198104849322235	0.75208433955641	22	22	0	0	5	6	6	0.0233302936518467	1.14331151481044
172	30/05/2012	22	2012	2012	10/5/2012	21	11	SACHA	17:08:00	V12	V2	V 12	135	F	NF	V1	V 11	V 12V 11	V2V1	0.044211701	0.044211701	3	25	22	F	F	1	6	6.1	-0.1	1	0.428571429	0.105310849263383	0.935689610098961	2.09988339223254	0.0744748870333811	20	21	-1	1	11	0	0	0.105310849263383	-1.22585500121933
173	30/05/2012	22	2012	2012	4/5/2012	27	11	SACHA	17:08:00	V12	V2	V 12	117	M	NF	V6	V 16	V 12V 16	V2V6	-0.017179888	-0.017179888	3	12	9	F	M	0	6	5.2	0.8	0	0.666666667	0.788482135505347	-0.163077357228207	-0.0339628320683223	0.836785521121789	20	27	-7	7	11	0	0	0.788482135505347	-1.22585500121933
174	30/05/2012	22	2012	2012	8/5/2012	23	6	SACHA	17:40:00	BR8	B8	BR 8	355	M	NF	22	V 22	BR 8V 22	B822	-0.016954375	-0.016954375	16	17	1	F	M	0	6.1	5	1.1	0	0	-1.12439746769374	-0.159041197892067	-1.34709897009962	1.09088906581792	22	23	-1	1	11	-5	5	-1.12439746769374	0.74845042880548
175	30/05/2012	22	2012	2012	9/5/2012	22	10	SACHA	17:41:00	P5	P5	P 5	8	F	NF	B8	BR 8	P 5BR 8	P5B8	-0.069518216	-0.069518216	24	16	8	F	F	1	7.9	6.1	1.8	1	0.714285714	0.925116391032148	-1.09981196319409	-0.198104849322235	1.68379733677557	20	22	-2	2	6	4	4	0.925116391032148	0.353589342800518
176	30/05/2012	22	2012	2012	11/5/2012	20	11	SACHA	17:43:00	V16	V6	V 16	5	F	NF	P5	P 5	V 16P 5	V6P5	0.06359826	0.06359826	12	24	12	M	F	0	5.2	7.9	-2.7	0	0.4	0.0233302936518467	1.28266402444975	0.458463219693416	-2.12775583366646	27	20	7	7	10	1	1	0.0233302936518467	-0.830993915214367
177	30/05/2012	22	2012	2012	9/5/2012	22	11	SACHA	17:43:00	V16	V6	V 16	9	M	NF	BL	BL 27	V 16BL 27	V6BL	-0.03625197	-0.03625197	12	5	7	M	M	1	5.2	6.7	-1.5	1	0.4	0.0233302936518467	-0.504423363107857	-0.362246866576148	-1.11134165488192	27	22	5	5	13	-2	2	0.0233302936518467	-0.436132829209405
178	30/05/2012	22	2012	2012	11/5/2012	20	13	SACHA	17:44:00	BL27	BL	BL 27	5	F	NF	P5	P 5	BL 27P 5	BLP5	-0.047008876	-0.047008876	5	24	19	M	F	0	6.7	7.9	-1.2	0	0	-1.12439746769374	-0.696947016200522	1.6074573404708	-0.857238110185783	22	20	2	2	10	3	3	-1.12439746769374	-0.0412717432044436
179	30/05/2012	22	2012	2012	12/5/2012	19	3	SACHA	17:46:00	G16	G6	G 16	160	M	NF	P1	P 1	G 16P 1	G6P1	0.081268758	0.081268758	1	20	19	F	M	0	5.2	5.5	-0.3	1	0.666666667	0.788482135505347	1.59892492948384	1.6074573404708	-0.0949274760973761	20	19	1	1	10	-7	7	0.788482135505347	1.5381726008154
180	30/05/2012	22	2012	2012	11/5/2012	20	11	SACHA	17:49:00	V6	6V	V 6	6	F	NF	G6	G 16	V 6G 16	6VG6	-0.010061461	-0.010061461	10	1	9	F	F	1	4.4	5.2	-0.8	1	0	-1.12439746769374	-0.0356740341617552	-0.0339628320683223	-0.518433383924269	26	20	6	6	3	8	8	-1.12439746769374	1.93303368682037
181	30/05/2012	22	2012	2012	8/5/2012	23	10	SACHA	17:58:00	P14	14	P 14	7	M	NF	9V	V 9	P 14V 9	149V	-0.045312636	-0.045312636	14	8	6	M	M	1	5.6	6.2	-0.6	0	0	-1.12439746769374	-0.666588256783836	-0.52638888383006	-0.349031020793512	19	23	-4	4	11	-1	1	-1.12439746769374	-0.830993915214367
182	30/05/2012	22	2012	2012	11/5/2012	20	11	SACHA	17:59:00	V19	V9	V 19	6	F	NF	G6	G 16	V 19G 16	V9G6	-0.009976307	-0.009976307	7	1	6	M	F	0	6.3	5.2	1.1	0	0	-1.12439746769374	-0.0341499751846243	-0.52638888383006	1.09088906581792	22	20	2	2	3	8	8	-1.12439746769374	1.93303368682037
183	30/05/2012	22	2012	2012	8/5/2012	23	11	SACHA	17:59:00	V19	V9	V 19	7	M	NF	9V	V 9	V 19V 9	V99V	0.177825019	0.171215624	7	8	1	M	M	1	6.3	6.2	0.1	1	0	-1.12439746769374	3.32705791648667	-1.34709897009962	0.243877250164138	22	23	-1	1	11	0	0	-1.12439746769374	-1.22585500121933
184	30/05/2012	22	2012	2012	8/5/2012	23	10	SACHA	18:10:00	P3	P3	P 3	7	M	NF	9V	V 9	P 3V 9	P39V	-0.010361056	-0.010361056	21	8	13	M	M	1	5.2	6.2	-1	1	0.6	0.597194174324642	-0.0410360893705947	0.622605236947329	-0.687835747055026	23	23	0	0	11	-1	1	0.597194174324642	-0.830993915214367
185	30/05/2012	22	2012	2012	10/5/2012	21	6	SACHA	18:49:00	BR5	B5	BR 5	135	F	NF	V1	V 11	BR 5V 11	B5V1	-0.017765481	-0.017765481	13	25	12	F	F	1	5.7	6.1	-0.4	1	0	-1.12439746769374	-0.173558112901399	0.458463219693416	-0.179628657662755	20	21	-1	1	11	-5	5	-1.12439746769374	0.74845042880548
186	31/05/2012	23	2012	2012	11/5/2012	21	8	SACHA	7:15:00	W50	W5	W 50	6	F	NF	G6	G 16	W 50G 16	W5G6	-0.043172874	-0.043172874	23	1	22	F	F	1	4.9	5.2	-0.3	1	0.4	0.0233302936518467	-0.62829148287981	2.09988339223254	-0.0949274760973761	25	20	5	5	3	5	5	0.0233302936518467	0.74845042880548
187	31/05/2012	23	2012	2012	6/5/2012	26	11	SACHA	7:29:00	V6	6V	V 6	163	F	NF	W5	W 50	V 6W 50	6VW5	0.015510353	0.015510353	10	23	13	F	F	1	4.4	4.9	-0.5	1	0	-1.12439746769374	0.422002090133292	0.622605236947329	-0.264329839228133	26	25	1	1	8	3	3	-1.12439746769374	-0.0412717432044436
188	31/05/2012	23	2012	2012	10/5/2012	22	11	SACHA	8:14:00	V19	V9	V 19	135	F	NF	V1	V 11	V 19V 11	V9V1	0.001060483	0.001060483	7	25	18	M	F	0	6.3	6.1	0.2	1	0	-1.12439746769374	0.163382951961582	1.44331532321689	0.328578431729517	22	21	1	1	11	0	0	-1.12439746769374	-1.22585500121933
189	31/05/2012	23	2012	2012	6/5/2012	26	11	SACHA	8:14:00	V19	V9	V 19	163	F	NF	W5	W 50	V 19W 50	V9W5	0.060833234	0.060833234	7	23	16	M	F	0	6.3	4.9	1.4	1	0.333333333	-0.167957667528858	1.23317647603981	1.11503128870907	1.34499261051406	22	25	-3	3	8	3	3	-0.167957667528858	-0.0412717432044436
190	31/05/2012	23	2012	2012	11/5/2012	21	10	SACHA	8:15:00	P3	P3	P 3	5	F	NF	P5	P 5	P 3P 5	P3P5	-0.047099527	-0.047099527	21	24	3	M	F	0	5.2	7.9	-2.7	1	0.111111111	-0.805584200972115	-0.698569458720378	-1.0188149355918	-2.12775583366646	23	20	3	3	10	0	0	-0.805584200972115	-1.22585500121933
191	31/05/2012	23	2012	2012	10/5/2012	22	5	SACHA	8:15:00	BR12	B2	BR 12	135	F	NF	V1	V 11	BR 12V 11	B2V1	-0.04883394	-0.04883394	4	25	21	M	F	0	5.5	6.1	-0.6	1	0.5	0.310262233988244	-0.729611426246301	1.93574137497863	-0.349031020793512	23	21	2	2	11	-6	6	0.310262233988244	1.14331151481044
192	31/05/2012	23	2012	2012	6/5/2012	26	11	SACHA	8:18:00	V9	9V	V 9	163	F	NF	W5	W 50	V 9W 50	9VW5	-0.003010939	-0.003010939	8	23	15	M	F	0	6.2	4.9	1.3	0	0.5	0.310262233988244	0.0905139469965999	0.950889271455154	1.26029142894868	23	25	-2	2	8	3	3	0.310262233988244	-0.0412717432044436
193	31/05/2012	23	2012	2012	11/5/2012	21	5	SACHA	8:32:00	BR10	10	BR 10	6	F	NF	G6	G 16	BR 10G 16	10G6	-0.005922863	-0.005922863	15	1	14	M	F	0	5.6	5.2	0.4	0	0	-1.12439746769374	0.0383972653031647	0.786747254201241	0.497980794860274	22	20	2	2	3	2	2	-1.12439746769374	-0.436132829209405
194	31/05/2012	23	2012	2012	11/5/2012	21	5	SACHA	8:32:00	BR10	10	BR 10	5	F	NF	P5	P 5	BR 10P 5	10P5	-0.060790583	-0.060790583	15	24	9	M	F	0	5.6	7.9	-2.3	1	0.363636364	-0.0810085926998183	-0.943607587325038	-0.0339628320683223	-1.78895110740495	22	20	2	2	10	-5	5	-0.0810085926998183	0.74845042880548
195	31/05/2012	23	2012	2012	6/5/2012	26	5	SACHA	8:32:00	BR10	10	BR 10	163	F	NF	W5	W 50	BR 10W 50	10W5	-0.014283121	-0.014283121	15	23	8	M	F	0	5.6	4.9	0.7	1	0.8	1.17105805499744	-0.111231950658857	-0.198104849322235	0.75208433955641	22	25	-3	3	8	-3	3	1.17105805499744	-0.0412717432044436
196	31/05/2012	23	2012	2012	8/5/2012	24	5	SACHA	8:32:00	BR10	10	BR 10	7	M	NF	9V	V 9	BR 10V 9	109V	0.065528117	0.065528117	15	8	7	M	M	1	5.6	6.2	-0.6	1	1	1.74492193567023	1.31720398599505	-0.362246866576148	-0.349031020793512	22	23	-1	1	11	-6	6	1.74492193567023	1.14331151481044
197	31/05/2012	23	2012	2012	11/5/2012	21	8	SACHA	8:33:00	W50	W5	W 50	5	F	NF	P5	P 5	W 50P 5	W5P5	0.094440863	0.094440863	23	24	1	F	F	1	4.9	7.9	-3	0	0.7	0.884126114661039	1.83467503955453	-1.34709897009962	-2.3818593783626	25	20	5	5	10	-2	2	0.884126114661039	-0.436132829209405
198	31/05/2012	23	2012	2012	9/5/2012	23	8	SACHA	8:33:00	W50	W5	W 50	65	M	NF	10	BR 10	W 50BR 10	W510	-0.014283121	-0.014283121	23	15	8	F	M	0	4.9	5.6	-0.7	1	0.8	1.17105805499744	-0.111231950658857	-0.198104849322235	-0.43373220235889	25	22	3	3	5	3	3	1.17105805499744	-0.0412717432044436
199	31/05/2012	23	2012	2012	8/5/2012	24	11	SACHA	8:46:00	V22	22	V 22	2	M	NF	P2	P 2	V 22P 2	22P2	0.06762664	0.06762664	17	22	5	M	M	1	5	5.5	-0.5	0	0	-1.12439746769374	1.35476267750532	-0.690530901083973	-0.264329839228133	23	23	0	0	10	1	1	-1.12439746769374	-0.830993915214367
200	31/05/2012	23	2012	2012	8/5/2012	24	10	SACHA	8:48:00	P14	14	P 14	2	M	NF	P2	P 2	P 14P 2	14P2	0.014886391	0.014886391	14	22	8	M	M	1	5.6	5.5	0.1	1	0	-1.12439746769374	0.410834618405733	-0.198104849322235	0.243877250164138	19	23	-4	4	10	0	0	-1.12439746769374	-1.22585500121933
201	31/05/2012	23	2012	2012	9/5/2012	23	10	SACHA	8:48:00	P14	14	P 14	8	F	NF	B8	BR 8	P 14BR 8	14B8	-0.024206005	-0.024206005	14	16	2	M	F	0	5.6	6.1	-0.5	0	0	-1.12439746769374	-0.28882854552496	-1.18295695284571	-0.264329839228133	19	22	-3	3	6	4	4	-1.12439746769374	0.353589342800518
202	31/05/2012	23	2012	2012	8/5/2012	24	11	SACHA	9:06:00	V16	V6	V 16	7	M	NF	9V	V 9	V 16V 9	V69V	-0.001343056	-0.001343056	12	8	4	M	M	1	5.2	6.2	-1	1	0.615384615	0.641337548657426	0.120365181923367	-0.854672918337886	-0.687835747055026	27	23	4	4	11	0	0	0.641337548657426	-1.22585500121933
203	31/05/2012	23	2012	2012	11/5/2012	21	10	SACHA	9:07:00	P4	P4	P 4	6	F	NF	G6	G 16	P 4G 16	P4G6	0.028358845	0.028358845	11	1	10	F	F	1	5.5	5.2	0.3	0	0.470588235	0.225870485986563	0.651960278535409	0.13017918518559	0.413279613294895	26	20	6	6	3	7	7	0.225870485986563	1.5381726008154
204	31/05/2012	23	2012	2012	10/5/2012	22	10	SACHA	9:09:00	P1	P1	P 1	135	F	NF	V1	V 11	P 1V 11	P1V1	-0.049065381	-0.049065381	20	25	5	M	F	0	5.5	6.1	-0.6	1	0	-1.12439746769374	-0.733753683024916	-0.690530901083973	-0.349031020793512	19	21	-2	2	11	-1	1	-1.12439746769374	-0.830993915214367
205	31/05/2012	23	2012	2012	11/5/2012	21	10	SACHA	9:09:00	P1	P1	P 1	6	F	NF	G6	G 16	P 1G 16	P1G6	0.081268758	0.081268758	20	1	19	M	F	0	5.5	5.2	0.3	1	0.666666667	0.788482135505347	1.59892492948384	1.6074573404708	0.413279613294895	19	20	-1	1	3	7	7	0.788482135505347	1.5381726008154
206	31/05/2012	23	2012	2012	4/5/2012	28	11	SACHA	9:10:00	V9	9V	V 9	117	M	NF	V6	V 16	V 9V 16	9VV6	-0.001343056	-0.001343056	8	12	4	M	M	1	6.2	5.2	1	1	0.615384615	0.641337548657426	0.120365181923367	-0.854672918337886	1.00618788425255	23	27	-4	4	11	0	0	0.641337548657426	-1.22585500121933
207	31/05/2012	23	2012	2012	9/5/2012	23	11	SACHA	9:10:00	V9	9V	V 9	65	M	NF	10	BR 10	V 9BR 10	9V10	0.065528117	0.065528117	8	15	7	M	M	1	6.2	5.6	0.6	0	1	1.74492193567023	1.31720398599505	-0.362246866576148	0.667383157991031	23	22	1	1	5	6	6	1.74492193567023	1.14331151481044
208	31/05/2012	23	2012	2012	11/5/2012	21	10	SACHA	9:13:00	P3	P3	P 3	6	F	NF	G6	G 16	P 3G 16	P3G6	-0.003766511	-0.003766511	21	1	20	M	F	0	5.2	5.2	0	1	0.444444444	0.15085559919277	0.0769909617056128	1.77159935772472	0.15917606859876	23	20	3	3	3	7	7	0.15085559919277	1.5381726008154
209	31/05/2012	23	2012	2012	11/5/2012	21	10	SACHA	9:14:00	P15	15	P 15	5	F	NF	P5	P 5	P 15P 5	15P5	-0.064341992	-0.064341992	18	24	6	M	F	0	5.8	7.9	-2.1	1	0	-1.12439746769374	-1.00716956642072	-0.52638888383006	-1.61954874427419	20	20	0	0	10	0	0	-1.12439746769374	-1.22585500121933
210	31/05/2012	23	2012	2012	4/5/2012	28	10	SACHA	9:14:00	P15	15	P 15	117	M	NF	V6	V 16	P 15V 16	15V6	-0.043184645	-0.043184645	18	12	6	M	M	1	5.8	5.2	0.6	1	0	-1.12439746769374	-0.628502156462023	-0.52638888383006	0.667383157991031	20	27	-7	7	11	-1	1	-1.12439746769374	-0.830993915214367
211	31/05/2012	23	2012	2012	6/5/2012	26	10	SACHA	9:14:00	P15	15	P 15	163	F	NF	W5	W 50	P 15W 50	15W5	-0.049896322	-0.049896322	18	23	5	M	F	0	5.8	4.9	0.9	0	0	-1.12439746769374	-0.748625598501771	-0.690530901083973	0.921486702687167	20	25	-5	5	8	2	2	-1.12439746769374	-0.436132829209405
212	31/05/2012	23	2012	2012	7/5/2012	25	3	SACHA	9:20:00	G16	G6	G 16	84	M	NF	B1	BR 11	G 16BR 11	G6B1	0.02299292	0.02299292	1	2	1	F	M	0	5.2	6.3	-1.1	0	0	-1.12439746769374	0.555922674114468	-1.34709897009962	-0.772536928620405	20	24	-4	4	5	-2	2	-1.12439746769374	-0.436132829209405
213	31/05/2012	23	2012	2012	9/5/2012	23	6	SACHA	9:34:00	BR5	B5	BR 5	65	M	NF	10	BR 10	BR 5BR 10	B510	-0.090391919	-0.090391919	13	15	2	F	M	0	5.7	5.6	0.1	0	0	-1.12439746769374	-1.47340280382534	-1.18295695284571	0.243877250164138	20	22	-2	2	5	1	1	-1.12439746769374	-0.830993915214367
214	31/05/2012	23	2012	2012	7/5/2012	25	6	SACHA	9:34:00	BR5	B5	BR 5	84	M	NF	B1	BR 11	BR 5BR 11	B5B1	0.019571651	0.019571651	13	2	11	F	M	0	5.7	6.3	-0.6	1	0	-1.12439746769374	0.494689898993751	0.294321202439503	-0.349031020793512	20	24	-4	4	5	1	1	-1.12439746769374	-0.830993915214367
215	31/05/2012	23	2012	2012	11/5/2012	21	11	SACHA	9:41:00	V19	V9	V 19	5	F	NF	P5	P 5	V 19P 5	V9P5	0.038992122	0.038992122	7	24	17	M	F	0	6.3	7.9	-1.6	0	0.222222222	-0.486770934250487	0.842271259442578	1.27917330596298	-1.1960428364473	22	20	2	2	10	1	1	-0.486770934250487	-0.830993915214367
216	31/05/2012	23	2012	2012	10/5/2012	22	11	SACHA	9:42:00	V6	6V	V 6	135	F	NF	V1	V 11	V 6V 11	6VV1	0.025254551	0.025254551	10	25	15	F	F	1	4.4	6.1	-1.7	1	0	-1.12439746769374	0.596400620288546	0.950889271455154	-1.28074401801268	26	21	5	5	11	0	0	-1.12439746769374	-1.22585500121933
217	31/05/2012	23	2012	2012	8/5/2012	24	7	SACHA	9:42:00	W63	W6	W 63	76	M	NF	P3	P 3	W 63P 3	W6P3	-0.038753152	-0.038753152	19	21	2	F	M	0	5.7	5.2	0.5	0	0.333333333	-0.167957667528858	-0.549188716239103	-1.18295695284571	0.582681976425653	21	23	-2	2	10	-3	3	-0.167957667528858	-0.0412717432044436
218	31/05/2012	23	2012	2012	12/5/2012	20	7	SACHA	9:42:00	W63	W6	W 63	160	M	NF	P1	P 1	W 63P 1	W6P1	0.000829273	0.000829273	19	20	1	F	M	0	5.7	5.5	0.2	1	0.5	0.310262233988244	0.159244829546869	-1.34709897009962	0.328578431729517	21	19	2	2	10	-3	3	0.310262233988244	-0.0412717432044436
219	31/05/2012	23	2012	2012	6/5/2012	26	11	SACHA	9:46:00	V22	22	V 22	163	F	NF	W5	W 50	V 22W 50	22W5	-0.036806338	-0.036806338	17	23	6	M	F	0	5	4.9	0.1	1	0.222222222	-0.486770934250487	-0.5143452637471	-0.52638888383006	0.243877250164138	23	25	-2	2	8	3	3	-0.486770934250487	-0.0412717432044436
220	31/05/2012	23	2012	2012	6/5/2012	26	10	SACHA	9:54:00	P3	P3	P 3	163	F	NF	W5	W 50	P 3W 50	P3W5	0.054436952	0.054436952	21	23	2	M	F	0	5.2	4.9	0.3	1	0	-1.12439746769374	1.11869787254073	-1.18295695284571	0.413279613294895	23	25	-2	2	8	2	2	-1.12439746769374	-0.436132829209405
221	31/05/2012	23	2012	2012	8/5/2012	24	10	SACHA	9:54:00	P3	P3	P 3	7	M	NF	9V	V 9	P 3V 9	P39V	-0.010361056	-0.010361056	21	8	13	M	M	1	5.2	6.2	-1	1	0.6	0.597194174324642	-0.0410360893705947	0.622605236947329	-0.687835747055026	23	23	0	0	11	-1	1	0.597194174324642	-0.830993915214367
222	31/05/2012	23	2012	2012	6/5/2012	26	6	SACHA	9:55:00	BR6	B6	BR 6	163	F	NF	W5	W 50	BR 6W 50	B6W5	-0.001000026	-0.001000026	6	23	17	F	F	1	6.5	4.9	1.6	0	0	-1.12439746769374	0.126504622829551	1.27917330596298	1.51439497364482	23	25	-2	2	8	-2	2	-1.12439746769374	-0.436132829209405
223	31/05/2012	23	2012	2012	10/5/2012	22	11	SACHA	9:57:00	V12	V2	V 12	135	F	NF	V1	V 11	V 12V 11	V2V1	0.044211701	0.044211701	3	25	22	F	F	1	6	6.1	-0.1	0	0.428571429	0.105310849263383	0.935689610098961	2.09988339223254	0.0744748870333811	20	21	-1	1	11	0	0	0.105310849263383	-1.22585500121933
224	31/05/2012	23	2012	2012	11/5/2012	21	11	SACHA	9:57:00	V12	V2	V 12	5	F	NF	P5	P 5	V 12P 5	V2P5	-0.083351649	-0.083351649	3	24	21	F	F	1	6	7.9	-1.9	1	0.769230769	1.08277130346255	-1.34739830967445	1.93574137497863	-1.45014638114343	20	20	0	0	10	1	1	1.08277130346255	-0.830993915214367
225	31/05/2012	23	2012	2012	9/5/2012	23	11	SACHA	9:57:00	V12	V2	V 12	65	M	NF	10	BR 10	V 12BR 10	V210	0.088706508	0.088706508	3	15	12	F	M	0	6	5.6	0.4	0	0.888888889	1.4261086689486	1.73204339317497	0.458463219693416	0.497980794860274	20	22	-2	2	5	6	6	1.4261086689486	1.14331151481044
226	31/05/2012	23	2012	2012	11/5/2012	21	8	SACHA	10:01:00	W50	W5	W 50	6	F	NF	G6	G 16	W 50G 16	W5G6	-0.043172874	-0.043172874	23	1	22	F	F	1	4.9	5.2	-0.3	0	0.4	0.0233302936518467	-0.62829148287981	2.09988339223254	-0.0949274760973761	25	20	5	5	3	5	5	0.0233302936518467	0.74845042880548
227	31/05/2012	23	2012	2012	11/5/2012	21	5	SACHA	10:12:00	BR12	B2	BR 12	5	F	NF	P5	P 5	BR 12P 5	B2P5	-0.010808621	-0.010808621	4	24	20	M	F	0	5.5	7.9	-2.4	1	0.153846154	-0.682963712888622	-0.0490464641750615	1.77159935772472	-1.87365228897033	23	20	3	3	10	-5	5	-0.682963712888622	0.74845042880548
228	31/05/2012	23	2012	2012	9/5/2012	23	6	SACHA	10:26:00	BR6	B6	BR 6	9	M	NF	BL	BL 27	BR 6BL 27	B6BL	0.139895052	0.139895052	6	5	1	F	M	0	6.5	6.7	-0.2	0	0	-1.12439746769374	2.64819953392535	-1.34709897009962	-0.0102262945319975	23	22	1	1	13	-7	7	-1.12439746769374	1.5381726008154
229	31/05/2012	23	2012	2012	4/5/2012	28	10	SACHA	10:34:00	P15	15	P 15	117	M	NF	V6	V 16	P 15V 16	15V6	-0.043184645	-0.043184645	18	12	6	M	M	1	5.8	5.2	0.6	1	0	-1.12439746769374	-0.628502156462023	-0.52638888383006	0.667383157991031	20	27	-7	7	11	-1	1	-1.12439746769374	-0.830993915214367
230	31/05/2012	23	2012	2012	6/5/2012	26	10	SACHA	10:34:00	P15	15	P 15	163	F	NF	W5	W 50	P 15W 50	15W5	-0.049896322	-0.049896322	18	23	5	M	F	0	5.8	4.9	0.9	0	0	-1.12439746769374	-0.748625598501771	-0.690530901083973	0.921486702687167	20	25	-5	5	8	2	2	-1.12439746769374	-0.436132829209405
231	31/05/2012	23	2012	2012	9/5/2012	23	10	SACHA	10:36:00	P3	P3	P 3	9	M	NF	BL	BL 27	P 3BL 27	P3BL	-0.019906614	-0.019906614	21	5	16	M	M	1	5.2	6.7	-1.5	0	0.857142857	1.33501916335119	-0.211879424523649	1.11503128870907	-1.11134165488192	23	22	1	1	13	-3	3	1.33501916335119	-0.0412717432044436
232	31/05/2012	23	2012	2012	10/5/2012	22	8	SACHA	11:11:00	W50	W5	W 50	135	F	NF	V1	V 11	W 50V 11	W5V1	-0.051740713	-0.051740713	23	25	2	F	F	1	4.9	6.1	-1.2	0	1	1.74492193567023	-0.781635916994024	-1.18295695284571	-0.857238110185783	25	21	4	4	11	-3	3	1.74492193567023	-0.0412717432044436
233	31/05/2012	23	2012	2012	8/5/2012	24	10	SACHA	11:13:00	P3	P3	P 3	2	M	NF	P2	P 2	P 3P 2	P3P2	-0.037222754	-0.037222754	21	22	1	M	M	1	5.2	5.5	-0.3	1	0.769230769	1.08277130346255	-0.521798143741239	-1.34709897009962	-0.0949274760973761	23	23	0	0	10	0	0	1.08277130346255	-1.22585500121933
234	31/05/2012	23	2012	2012	8/5/2012	24	11	SACHA	11:16:00	V19	V9	V 19	2	M	NF	P2	P 2	V 19P 2	V9P2	-0.034255531	-0.034255531	7	22	15	M	M	1	6.3	5.5	0.8	0	0.5	0.310262233988244	-0.468691738284078	0.950889271455154	0.836785521121789	22	23	-1	1	10	1	1	0.310262233988244	-0.830993915214367
235	31/05/2012	23	2012	2012	8/5/2012	24	13	SACHA	11:17:00	BL27	BL	BL 27	76	M	NF	P3	P 3	BL 27P 3	BLP3	-0.019906614	-0.019906614	5	21	16	M	M	1	6.7	5.2	1.5	0	0.857142857	1.33501916335119	-0.211879424523649	1.11503128870907	1.42969379207944	22	23	-1	1	10	3	3	1.33501916335119	-0.0412717432044436
236	31/05/2012	23	2012	2012	9/5/2012	23	10	SACHA	11:40:00	P15	15	P 15	8	F	NF	B8	BR 8	P 15BR 8	15B8	-0.041555695	-0.041555695	18	16	2	M	F	0	5.8	6.1	-0.3	1	0	-1.12439746769374	-0.599347731880708	-1.18295695284571	-0.0949274760973761	20	22	-2	2	6	4	4	-1.12439746769374	0.353589342800518
237	31/05/2012	23	2012	2012	11/5/2012	21	6	SACHA	11:41:00	BR8	B8	BR 8	5	F	NF	P5	P 5	BR 8P 5	B8P5	-0.069518216	-0.069518216	16	24	8	F	F	1	6.1	7.9	-1.8	1	0.714285714	0.925116391032148	-1.09981196319409	-0.198104849322235	-1.36544519957805	22	20	2	2	10	-4	4	0.925116391032148	0.353589342800518
238	31/05/2012	23	2012	2012	10/5/2012	22	11	SACHA	11:45:00	V12	V2	V 12	135	F	NF	V1	V 11	V 12V 11	V2V1	0.044211701	0.044211701	3	25	22	F	F	1	6	6.1	-0.1	0	0.428571429	0.105310849263383	0.935689610098961	2.09988339223254	0.0744748870333811	20	21	-1	1	11	0	0	0.105310849263383	-1.22585500121933
239	31/05/2012	23	2012	2012	6/5/2012	26	11	SACHA	11:45:00	V12	V2	V 12	163	F	NF	W5	W 50	V 12W 50	V2W5	0.027004434	0.027004434	3	23	20	F	F	1	6	4.9	1.1	1	0.666666667	0.788482135505347	0.627719464912153	1.77159935772472	1.09088906581792	20	25	-5	5	8	3	3	0.788482135505347	-0.0412717432044436
240	31/05/2012	23	2012	2012	9/5/2012	23	11	SACHA	11:45:00	V12	V2	V 12	65	M	NF	10	BR 10	V 12BR 10	V210	0.088706508	0.088706508	3	15	12	F	M	0	6	5.6	0.4	1	0.888888889	1.4261086689486	1.73204339317497	0.458463219693416	0.497980794860274	20	22	-2	2	5	6	6	1.4261086689486	1.14331151481044
241	31/05/2012	23	2012	2012	9/5/2012	23	10	SACHA	12:03:00	P2	P2	P 2	65	M	NF	10	BR 10	P 2BR 10	P210	-0.061221711	-0.061221711	22	15	7	M	M	1	5.5	5.6	-0.1	0	0	-1.12439746769374	-0.951323777976006	-0.362246866576148	0.0744748870333811	23	22	1	1	5	5	5	-1.12439746769374	0.74845042880548
242	31/05/2012	23	2012	2012	4/5/2012	28	10	SACHA	12:03:00	P2	P2	P 2	117	M	NF	V6	V 16	P 2V 16	P2V6	-0.033239163	-0.033239163	22	12	10	M	M	1	5.5	5.2	0.3	1	0.5	0.310262233988244	-0.450501109840686	0.13017918518559	0.413279613294895	23	27	-4	4	11	-1	1	0.310262233988244	-0.830993915214367
243	31/05/2012	23	2012	2012	11/5/2012	21	5	SACHA	12:10:00	BR12	B2	BR 12	5	F	NF	P5	P 5	BR 12P 5	B2P5	-0.010808621	-0.010808621	4	24	20	M	F	0	5.5	7.9	-2.4	1	0.153846154	-0.682963712888622	-0.0490464641750615	1.77159935772472	-1.87365228897033	23	20	3	3	10	-5	5	-0.682963712888622	0.74845042880548
244	31/05/2012	23	2012	2012	7/5/2012	25	5	SACHA	12:10:00	BR12	B2	BR 12	84	M	NF	B1	BR 11	BR 12BR 11	B2B1	-0.020394742	-0.020394742	4	2	2	M	M	1	5.5	6.3	-0.8	1	0.8	1.17105805499744	-0.220615782890713	-1.18295695284571	-0.518433383924269	23	24	-1	1	5	0	0	1.17105805499744	-1.22585500121933
245	31/05/2012	23	2012	2012	11/5/2012	21	6	SACHA	12:45:00	BR5	B5	BR 5	5	F	NF	P5	P 5	BR 5P 5	B5P5	-0.081208616	-0.081208616	13	24	11	F	F	1	5.7	7.9	-2.2	0	0.142857143	-0.714494695374702	-1.30904299246166	0.294321202439503	-1.70424992583957	20	20	0	0	10	-4	4	-0.714494695374702	0.353589342800518
246	31/05/2012	23	2012	2012	11/5/2012	21	11	SACHA	12:45:00	V9	9V	V 9	6	F	NF	G6	G 16	V 9G 16	9VG6	-0.006916516	-0.006916516	8	1	7	M	F	0	6.2	5.2	1	0	0.666666667	0.788482135505347	0.0206131826434775	-0.362246866576148	1.00618788425255	23	20	3	3	3	8	8	0.788482135505347	1.93303368682037
247	31/05/2012	23	2012	2012	9/5/2012	23	11	SACHA	12:45:00	V9	9V	V 9	9	M	NF	BL	BL 27	V 9BL 27	9VBL	0.09565486	0.09565486	8	5	3	M	M	1	6.2	6.7	-0.5	1	1	1.74492193567023	1.85640276844642	-1.0188149355918	-0.264329839228133	23	22	1	1	13	-2	2	1.74492193567023	-0.436132829209405
248	31/05/2012	23	2012	2012	6/5/2012	26	10	SACHA	12:52:00	P14	14	P 14	163	F	NF	W5	W 50	P 14W 50	14W5	-0.022198517	-0.022198517	14	23	9	M	F	0	5.6	4.9	0.7	0	0	-1.12439746769374	-0.252899169243371	-0.0339628320683223	0.75208433955641	19	25	-6	6	8	2	2	-1.12439746769374	-0.436132829209405
249	31/05/2012	23	2012	2012	10/5/2012	22	10	SACHA	13:14:00	P4	P4	P 4	135	F	NF	V1	V 11	P 4V 11	P4V1	-0.017644325	-0.017644325	11	25	14	F	F	1	5.5	6.1	-0.6	0	0.571428571	0.515213618713106	-0.171389701676638	0.786747254201241	-0.349031020793512	26	21	5	5	11	-1	1	0.515213618713106	-0.830993915214367
250	31/05/2012	23	2012	2012	6/5/2012	26	10	SACHA	13:14:00	P4	P4	P 4	163	F	NF	W5	W 50	P 4W 50	P4W5	-0.015703246	-0.015703246	11	23	12	F	F	1	5.5	4.9	0.6	0	0.571428571	0.515213618713106	-0.136648892375018	0.458463219693416	0.667383157991031	26	25	1	1	8	2	2	0.515213618713106	-0.436132829209405
251	31/05/2012	23	2012	2012	8/5/2012	24	11	SACHA	13:16:00	V22	22	V 22	7	M	NF	9V	V 9	V 22V 9	229V	0.122961231	0.122961231	17	8	9	M	M	1	5	6.2	-1.2	0	0	-1.12439746769374	2.3451234375332	-0.0339628320683223	-0.857238110185783	23	23	0	0	11	0	0	-1.12439746769374	-1.22585500121933
252	31/05/2012	23	2012	2012	9/5/2012	23	11	SACHA	13:16:00	V19	V9	V 19	65	M	NF	10	BR 10	V 19BR 10	V910	0.032348085	0.032348085	7	15	8	M	M	1	6.3	5.6	0.7	1	0.4	0.0233302936518467	0.723358416425931	-0.198104849322235	0.75208433955641	22	22	0	0	5	6	6	0.0233302936518467	1.14331151481044
253	31/05/2012	23	2012	2012	11/5/2012	21	6	SACHA	13:17:00	BR8	B8	BR 8	5	F	NF	P5	P 5	BR 8P 5	B8P5	-0.069518216	-0.069518216	16	24	8	F	F	1	6.1	7.9	-1.8	1	0.714285714	0.925116391032148	-1.09981196319409	-0.198104849322235	-1.36544519957805	22	20	2	2	10	-4	4	0.925116391032148	0.353589342800518
254	31/05/2012	23	2012	2012	9/5/2012	23	6	SACHA	13:26:00	BR6	B6	BR 6	9	M	NF	BL	BL 27	BR 6BL 27	B6BL	0.139895052	0.139895052	6	5	1	F	M	0	6.5	6.7	-0.2	1	0	-1.12439746769374	2.64819953392535	-1.34709897009962	-0.0102262945319975	23	22	1	1	13	-7	7	-1.12439746769374	1.5381726008154
255	31/05/2012	23	2012	2012	11/5/2012	21	10	SACHA	13:29:00	P3	P3	P 3	6	F	NF	G6	G 16	P 3G 16	P3G6	-0.003766511	-0.003766511	21	1	20	M	F	0	5.2	5.2	0	1	0.444444444	0.15085559919277	0.0769909617056128	1.77159935772472	0.15917606859876	23	20	3	3	3	7	7	0.15085559919277	1.5381726008154
256	31/05/2012	23	2012	2012	11/5/2012	21	10	SACHA	13:30:00	P14	14	P 14	5	F	NF	P5	P 5	P 14P 5	14P5	-0.014614535	-0.014614535	14	24	10	M	F	0	5.6	7.9	-2.3	1	0	-1.12439746769374	-0.117163492123108	0.13017918518559	-1.78895110740495	19	20	-1	1	10	0	0	-1.12439746769374	-1.22585500121933
257	31/05/2012	23	2012	2012	10/5/2012	22	10	SACHA	13:30:00	P14	14	P 14	135	F	NF	V1	V 11	P 14V 11	14V1	-0.02422516	-0.02422516	14	25	11	M	F	0	5.6	6.1	-0.5	1	0	-1.12439746769374	-0.289171375570606	0.294321202439503	-0.264329839228133	19	21	-2	2	11	-1	1	-1.12439746769374	-0.830993915214367
258	31/05/2012	23	2012	2012	6/5/2012	26	11	SACHA	13:42:00	V16	V6	V 16	163	F	NF	W5	W 50	V 16W 50	V6W5	-0.026577504	-0.026577504	12	23	11	M	F	0	5.2	4.9	0.3	0	0.909090909	1.48407471692175	-0.331272873920653	0.294321202439503	0.413279613294895	27	25	2	2	8	3	3	1.48407471692175	-0.0412717432044436
259	31/05/2012	23	2012	2012	11/5/2012	21	5	SACHA	13:50:00	BR10	10	BR 10	6	F	NF	G6	G 16	BR 10G 16	10G6	-0.005922863	-0.005922863	15	1	14	M	F	0	5.6	5.2	0.4	1	0	-1.12439746769374	0.0383972653031647	0.786747254201241	0.497980794860274	22	20	2	2	3	2	2	-1.12439746769374	-0.436132829209405
260	31/05/2012	23	2012	2012	4/5/2012	28	5	SACHA	13:50:00	BR10	10	BR 10	117	M	NF	V6	V 16	BR 10V 16	10V6	-0.045759875	-0.045759875	15	12	3	M	M	1	5.6	5.2	0.4	1	0.4	0.0233302936518467	-0.674592796944874	-1.0188149355918	0.497980794860274	22	27	-5	5	11	-6	6	0.0233302936518467	1.14331151481044
261	31/05/2012	23	2012	2012	4/5/2012	28	11	SACHA	13:52:00	V9	9V	V 9	117	M	NF	V6	V 16	V 9V 16	9VV6	-0.001343056	-0.001343056	8	12	4	M	M	1	6.2	5.2	1	1	0.615384615	0.641337548657426	0.120365181923367	-0.854672918337886	1.00618788425255	23	27	-4	4	11	0	0	0.641337548657426	-1.22585500121933
262	31/05/2012	23	2012	2012	11/5/2012	21	6	SACHA	13:59:00	BR8	B8	BR 8	5	F	NF	P5	P 5	BR 8P 5	B8P5	-0.069518216	-0.069518216	16	24	8	F	F	1	6.1	7.9	-1.8	1	0.714285714	0.925116391032148	-1.09981196319409	-0.198104849322235	-1.36544519957805	22	20	2	2	10	-4	4	0.925116391032148	0.353589342800518
263	31/05/2012	23	2012	2012	8/5/2012	24	10	SACHA	14:01:00	P5	P5	P 5	7	M	NF	9V	V 9	P 5V 9	P59V	0.015816012	0.015816012	24	8	16	F	M	0	7.9	6.2	1.7	1	0.695652174	0.871650813156789	0.42747267686898	1.11503128870907	1.5990961552102	20	23	-3	3	11	-1	1	0.871650813156789	-0.830993915214367
264	31/05/2012	23	2012	2012	6/5/2012	26	10	SACHA	14:01:00	P5	P5	P 5	163	F	NF	W5	W 50	P 5W 50	P5W5	0.094440863	0.094440863	24	23	1	F	F	1	7.9	4.9	3	1	0.7	0.884126114661039	1.83467503955453	-1.34709897009962	2.70021151556012	20	25	-5	5	8	2	2	0.884126114661039	-0.436132829209405
265	31/05/2012	23	2012	2012	11/5/2012	21	11	SACHA	14:04:00	V16	V6	V 16	6	F	NF	G6	G 16	V 16G 16	V6G6	-0.061351363	-0.061351363	12	1	11	M	F	0	5.2	5.2	0	0	0.75	1.02759208482924	-0.953644247883502	0.294321202439503	0.15917606859876	27	20	7	7	3	8	8	1.02759208482924	1.93303368682037
266	31/05/2012	23	2012	2012	9/5/2012	23	10	SACHA	14:07:00	P14	14	P 14	9	M	NF	BL	BL 27	P 14BL 27	14BL	-0.056811534	-0.056811534	14	5	9	M	M	1	5.6	6.7	-1.1	1	0	-1.12439746769374	-0.872391844683547	-0.0339628320683223	-0.772536928620405	19	22	-3	3	13	-3	3	-1.12439746769374	-0.0412717432044436
267	31/05/2012	23	2012	2012	9/5/2012	23	7	SACHA	14:13:00	W63	W6	W 63	9	M	NF	BL	BL 27	W 63BL 27	W6BL	0.01101248	0.01101248	19	5	14	F	M	0	5.7	6.7	-1	1	0.666666667	0.788482135505347	0.3415006019631	0.786747254201241	-0.687835747055026	21	22	-1	1	13	-6	6	0.788482135505347	1.14331151481044
268	31/05/2012	23	2012	2012	4/5/2012	28	5	SACHA	14:19:00	BR11	B1	BR 11	117	M	NF	V6	V 16	BR 11V 16	B1V6	-0.008251117	-0.008251117	2	12	10	M	M	1	6.3	5.2	1.1	0	0	-1.12439746769374	-0.00327307795423734	0.13017918518559	1.09088906581792	24	27	-3	3	11	-6	6	-1.12439746769374	1.14331151481044
269	31/05/2012	23	2012	2012	9/5/2012	23	5	SACHA	14:19:00	BR11	B1	BR 11	8	F	NF	B8	BR 8	BR 11BR 8	B1B8	0.068256371	0.068256371	2	16	14	M	F	0	6.3	6.1	0.2	0	1	1.74492193567023	1.36603340094436	0.786747254201241	0.328578431729517	24	22	2	2	6	-1	1	1.74492193567023	-0.830993915214367
270	31/05/2012	23	2012	2012	6/5/2012	26	10	SACHA	14:35:00	P14	14	P 14	163	F	NF	W5	W 50	P 14W 50	14W5	-0.022198517	-0.022198517	14	23	9	M	F	0	5.6	4.9	0.7	0	0	-1.12439746769374	-0.252899169243371	-0.0339628320683223	0.75208433955641	19	25	-6	6	8	2	2	-1.12439746769374	-0.436132829209405
271	31/05/2012	23	2012	2012	12/5/2012	20	6	SACHA	14:40:00	BR8	B8	BR 8	13	M	NF	14	P 14	BR 8P 14	B814	-0.024206005	-0.024206005	16	14	2	F	M	0	6.1	5.6	0.5	0	0	-1.12439746769374	-0.28882854552496	-1.18295695284571	0.582681976425653	22	19	3	3	10	-4	4	-1.12439746769374	0.353589342800518
272	31/05/2012	23	2012	2012	7/5/2012	25	6	SACHA	14:40:00	BR8	B8	BR 8	84	M	NF	B1	BR 11	BR 8BR 11	B8B1	0.068256371	0.068256371	16	2	14	F	M	0	6.1	6.3	-0.2	1	1	1.74492193567023	1.36603340094436	0.786747254201241	-0.0102262945319975	22	24	-2	2	5	1	1	1.74492193567023	-0.830993915214367
273	31/05/2012	23	2012	2012	10/5/2012	22	5	SACHA	14:42:00	BR10	10	BR 10	415	F	NF	W6	W 63	BR 10W 63	10W6	-0.031127095	-0.031127095	15	19	4	M	F	0	5.6	5.7	-0.1	0	0.857142857	1.33501916335119	-0.412699994265249	-0.854672918337886	0.0744748870333811	22	21	1	1	7	-2	2	1.33501916335119	-0.436132829209405
274	31/05/2012	23	2012	2012	10/5/2012	22	8	SACHA	14:51:00	W50	W5	W 50	415	F	NF	W6	W 63	W 50W 63	W5W6	0.106262289	0.106262289	23	19	4	F	F	1	4.9	5.7	-0.8	0	0.285714286	-0.30459192305566	2.04625113014086	-0.854672918337886	-0.518433383924269	25	21	4	4	7	1	1	-0.30459192305566	-0.830993915214367
275	31/05/2012	23	2012	2012	4/5/2012	28	10	SACHA	14:52:00	P5	P5	P 5	117	M	NF	V6	V 16	P 5V 16	P5V6	0.06359826	0.06359826	24	12	12	F	M	0	7.9	5.2	2.7	0	0.4	0.0233302936518467	1.28266402444975	0.458463219693416	2.44610797086398	20	27	-7	7	11	-1	1	0.0233302936518467	-0.830993915214367
276	31/05/2012	23	2012	2012	6/5/2012	26	10	SACHA	14:52:00	P5	P5	P 5	163	F	NF	W5	W 50	P 5W 50	P5W5	0.094440863	0.094440863	24	23	1	F	F	1	7.9	4.9	3	1	0.7	0.884126114661039	1.83467503955453	-1.34709897009962	2.70021151556012	20	25	-5	5	8	2	2	0.884126114661039	-0.436132829209405
277	31/05/2012	23	2012	2012	4/5/2012	28	11	SACHA	17:04:00	V22	22	V 22	117	M	NF	V6	V 16	V 22V 16	22V6	-0.039142046	-0.039142046	17	12	5	M	M	1	5	5.2	-0.2	1	0	-1.12439746769374	-0.556149016305481	-0.690530901083973	-0.0102262945319975	23	27	-4	4	11	0	0	-1.12439746769374	-1.22585500121933
278	31/05/2012	23	2012	2012	10/5/2012	22	11	SACHA	17:04:00	V22	22	V 22	135	F	NF	V1	V 11	V 22V 11	22V1	-0.0748711	-0.0748711	17	25	8	M	F	0	5	6.1	-1.1	1	0	-1.12439746769374	-1.1956161639802	-0.198104849322235	-0.772536928620405	23	21	2	2	11	0	0	-1.12439746769374	-1.22585500121933
279	31/05/2012	23	2012	2012	9/5/2012	23	6	SACHA	17:05:00	BR8	B8	BR 8	65	M	NF	10	BR 10	BR 8BR 10	B810	0.005694752	0.005694752	16	15	1	F	M	0	6.1	5.6	0.5	0	0	-1.12439746769374	0.246325611987995	-1.34709897009962	0.582681976425653	22	22	0	0	5	1	1	-1.12439746769374	-0.830993915214367
280	31/05/2012	23	2012	2012	11/5/2012	21	6	SACHA	17:05:00	BR8	B8	BR 8	5	F	NF	P5	P 5	BR 8P 5	B8P5	-0.069518216	-0.069518216	16	24	8	F	F	1	6.1	7.9	-1.8	0	0.714285714	0.925116391032148	-1.09981196319409	-0.198104849322235	-1.36544519957805	22	20	2	2	10	-4	4	0.925116391032148	0.353589342800518
281	31/05/2012	23	2012	2012	11/5/2012	21	6	SACHA	17:07:00	BR6	B6	BR 6	5	F	NF	P5	P 5	BR 6P 5	B6P5	0.00677135	0.00677135	6	24	18	F	F	1	6.5	7.9	-1.4	1	0	-1.12439746769374	0.265594217651395	1.44331532321689	-1.02664047331654	23	20	3	3	10	-4	4	-1.12439746769374	0.353589342800518
282	31/05/2012	23	2012	2012	11/5/2012	21	10	SACHA	17:08:00	P4	P4	P 4	5	F	NF	P5	P 5	P 4P 5	P4P5	-0.025403213	-0.025403213	11	24	13	F	F	1	5.5	7.9	-2.4	0	0.666666667	0.788482135505347	-0.310255790280261	0.622605236947329	-1.87365228897033	26	20	6	6	10	0	0	0.788482135505347	-1.22585500121933
283	1/6/2012	24	2012	2012	4/5/2012	29	11	SACHA	8:32:00	V22	22	V 22	117	M	NF	V6	V 16	V 22V 16	22V6	-0.039142046	-0.039142046	17	12	5	M	M	1	5	5.2	-0.2	1	0	-1.12439746769374	-0.556149016305481	-0.690530901083973	-0.0102262945319975	23	27	-4	4	11	0	0	-1.12439746769374	-1.22585500121933
284	1/6/2012	24	2012	2012	6/5/2012	27	11	SACHA	8:32:00	V22	22	V 22	163	F	NF	W5	W 50	V 22W 50	22W5	-0.036806338	-0.036806338	17	23	6	M	F	0	5	4.9	0.1	1	0.222222222	-0.486770934250487	-0.5143452637471	-0.52638888383006	0.243877250164138	23	25	-2	2	8	3	3	-0.486770934250487	-0.0412717432044436
285	1/6/2012	24	2012	2012	6/5/2012	27	10	SACHA	8:34:00	P3	P3	P 3	163	F	NF	W5	W 50	P 3W 50	P3W5	0.054436952	0.054436952	21	23	2	M	F	0	5.2	4.9	0.3	1	0	-1.12439746769374	1.11869787254073	-1.18295695284571	0.413279613294895	23	25	-2	2	8	2	2	-1.12439746769374	-0.436132829209405
286	1/6/2012	24	2012	2012	11/5/2012	22	7	SACHA	8:45:00	W63	W6	W 63	5	F	NF	P5	P 5	W 63P 5	W6P5	0.029953219	0.029953219	19	24	5	F	F	1	5.7	7.9	-2.2	0	0	-1.12439746769374	0.680495872959676	-0.690530901083973	-1.70424992583957	21	20	1	1	10	-3	3	-1.12439746769374	-0.0412717432044436
287	1/6/2012	24	2012	2012	6/5/2012	27	7	SACHA	8:45:00	W63	W6	W 63	163	F	NF	W5	W 50	W 63W 50	W6W5	0.106262289	0.106262289	19	23	4	F	F	1	5.7	4.9	0.8	0	0.285714286	-0.30459192305566	2.04625113014086	-0.854672918337886	0.836785521121789	21	25	-4	4	8	-1	1	-0.30459192305566	-0.830993915214367
288	1/6/2012	24	2012	2012	6/5/2012	27	10	SACHA	8:50:00	P3	P3	P 3	163	F	NF	W5	W 50	P 3W 50	P3W5	0.054436952	0.054436952	21	23	2	M	F	0	5.2	4.9	0.3	1	0	-1.12439746769374	1.11869787254073	-1.18295695284571	0.413279613294895	23	25	-2	2	8	2	2	-1.12439746769374	-0.436132829209405
289	1/6/2012	24	2012	2012	11/5/2012	22	5	SACHA	9:08:00	BR11	B1	BR 11	6	F	NF	G6	G 16	BR 11G 16	B1G6	0.02299292	0.02299292	2	1	1	M	F	0	6.3	5.2	1.1	1	0	-1.12439746769374	0.555922674114468	-1.34709897009962	1.09088906581792	24	20	4	4	3	2	2	-1.12439746769374	-0.436132829209405
290	1/6/2012	24	2012	2012	8/5/2012	25	5	SACHA	9:08:00	BR11	B1	BR 11	7	M	NF	9V	V 9	BR 11V 9	B19V	-0.071381234	-0.071381234	2	8	6	M	M	1	6.3	6.2	0.1	0	0	-1.12439746769374	-1.13315566175736	-0.52638888383006	0.243877250164138	24	23	1	1	11	-6	6	-1.12439746769374	1.14331151481044
291	1/6/2012	24	2012	2012	11/5/2012	22	7	SACHA	9:09:00	W63	W6	W 63	6	F	NF	G6	G 16	W 63G 16	W6G6	-0.017853916	-0.017853916	19	1	18	F	F	1	5.7	5.2	0.5	0	0.666666667	0.788482135505347	-0.175140894164083	1.44331532321689	0.582681976425653	21	20	1	1	3	4	4	0.788482135505347	0.353589342800518
292	1/6/2012	24	2012	2012	4/5/2012	29	10	SACHA	9:12:00	P3	P3	P 3	117	M	NF	V6	V 16	P 3V 16	P3V6	-0.039731089	-0.039731089	21	12	9	M	M	1	5.2	5.2	0	1	0	-1.12439746769374	-0.566691518972015	-0.0339628320683223	0.15917606859876	23	27	-4	4	11	-1	1	-1.12439746769374	-0.830993915214367
293	1/6/2012	24	2012	2012	6/5/2012	27	10	SACHA	9:12:00	P3	P3	P 3	163	F	NF	W5	W 50	P 3W 50	P3W5	0.054436952	0.054436952	21	23	2	M	F	0	5.2	4.9	0.3	1	0	-1.12439746769374	1.11869787254073	-1.18295695284571	0.413279613294895	23	25	-2	2	8	2	2	-1.12439746769374	-0.436132829209405
294	1/6/2012	24	2012	2012	10/5/2012	23	6	SACHA	9:38:00	BR5	B5	BR 5	135	F	NF	V1	V 11	BR 5V 11	B5V1	-0.017765481	-0.017765481	13	25	12	F	F	1	5.7	6.1	-0.4	0	0	-1.12439746769374	-0.173558112901399	0.458463219693416	-0.179628657662755	20	21	-1	1	11	-5	5	-1.12439746769374	0.74845042880548
295	1/6/2012	24	2012	2012	6/5/2012	27	6	SACHA	9:38:00	BR5	B5	BR 5	163	F	NF	W5	W 50	BR 5W 50	B5W5	-0.027880965	-0.027880965	13	23	10	F	F	1	5.7	4.9	0.8	1	0	-1.12439746769374	-0.354601800787153	0.13017918518559	0.836785521121789	20	25	-5	5	8	-2	2	-1.12439746769374	-0.436132829209405
296	1/6/2012	24	2012	2012	8/5/2012	25	5	SACHA	10:42:00	BR11	B1	BR 11	76	M	NF	P3	P 3	BR 11P 3	B1P3	-0.046298489	-0.046298489	2	21	19	M	M	1	6.3	5.2	1.1	0	0	-1.12439746769374	-0.684232737545531	1.6074573404708	1.09088906581792	24	23	1	1	10	-5	5	-1.12439746769374	0.74845042880548
297	1/6/2012	24	2012	2012	6/5/2012	27	10	SACHA	10:45:00	P3	P3	P 3	163	F	NF	W5	W 50	P 3W 50	P3W5	0.054436952	0.054436952	21	23	2	M	F	0	5.2	4.9	0.3	0	0	-1.12439746769374	1.11869787254073	-1.18295695284571	0.413279613294895	23	25	-2	2	8	2	2	-1.12439746769374	-0.436132829209405
298	1/6/2012	24	2012	2012	11/5/2012	22	5	SACHA	11:00:00	BR12	B2	BR 12	5	F	NF	P5	P 5	BR 12P 5	B2P5	-0.010808621	-0.010808621	4	24	20	M	F	0	5.5	7.9	-2.4	1	0.153846154	-0.682963712888622	-0.0490464641750615	1.77159935772472	-1.87365228897033	23	20	3	3	10	-5	5	-0.682963712888622	0.74845042880548
299	1/6/2012	24	2012	2012	9/5/2012	24	10	SACHA	11:00:00	P4	P4	P 4	9	M	NF	BL	BL 27	P 4BL 27	P4BL	-0.013027911	-0.013027911	11	5	6	F	M	0	5.5	6.7	-1.2	1	0.461538462	0.199903796721623	-0.0887666047128722	-0.52638888383006	-0.857238110185783	26	22	4	4	13	-3	3	0.199903796721623	-0.0412717432044436
300	1/6/2012	24	2012	2012	5/5/2012	28	13	SACHA	11:00:00	BL27	BL	BL 27	157	F	NF	P4	P 4	BL 27P 4	BLP4	-0.013027911	-0.013027911	5	11	6	M	F	0	6.7	5.5	1.2	1	0.461538462	0.199903796721623	-0.0887666047128722	-0.52638888383006	1.1755902473833	22	26	-4	4	10	3	3	0.199903796721623	-0.0412717432044436
301	1/6/2012	24	2012	2012	9/5/2012	24	11	SACHA	11:01:00	V22	22	V 22	9	M	NF	BL	BL 27	V 22BL 27	22BL	0.078039326	0.078039326	17	5	12	M	M	1	5	6.7	-1.7	1	1	1.74492193567023	1.54112559145352	0.458463219693416	-1.28074401801268	23	22	1	1	13	-2	2	1.74492193567023	-0.436132829209405
302	1/6/2012	24	2012	2012	6/5/2012	27	11	SACHA	11:02:00	V16	V6	V 16	163	F	NF	W5	W 50	V 16W 50	V6W5	-0.026577504	-0.026577504	12	23	11	M	F	0	5.2	4.9	0.3	1	0.909090909	1.48407471692175	-0.331272873920653	0.294321202439503	0.413279613294895	27	25	2	2	8	3	3	1.48407471692175	-0.0412717432044436
303	1/6/2012	24	2012	2012	4/5/2012	29	8	SACHA	11:03:00	W50	W5	W 50	117	M	NF	V6	V 16	W 50V 16	W5V6	-0.026577504	-0.026577504	23	12	11	F	M	0	4.9	5.2	-0.3	1	0.909090909	1.48407471692175	-0.331272873920653	0.294321202439503	-0.0949274760973761	25	27	-2	2	11	-3	3	1.48407471692175	-0.0412717432044436
304	1/6/2012	24	2012	2012	6/5/2012	27	6	SACHA	11:07:00	BR8	B8	BR 8	163	F	NF	W5	W 50	BR 8W 50	B8W5	-0.060061369	-0.060061369	16	23	7	F	F	1	6.1	4.9	1.2	1	0.666666667	0.788482135505347	-0.930556349063189	-0.362246866576148	1.1755902473833	22	25	-3	3	8	-2	2	0.788482135505347	-0.436132829209405
305	1/6/2012	24	2012	2012	4/5/2012	29	6	SACHA	11:07:00	BR8	B8	BR 8	117	M	NF	V6	V 16	BR 8V 16	B8V6	0.010329659	0.010329659	16	12	4	F	M	0	6.1	5.2	0.9	1	0.888888889	1.4261086689486	0.329279690733757	-0.854672918337886	0.921486702687167	22	27	-5	5	11	-5	5	1.4261086689486	0.74845042880548
306	1/6/2012	24	2012	2012	11/5/2012	22	7	SACHA	11:35:00	W63	W6	W 63	6	F	NF	G6	G 16	W 63G 16	W6G6	-0.017853916	-0.017853916	19	1	18	F	F	1	5.7	5.2	0.5	1	0.666666667	0.788482135505347	-0.175140894164083	1.44331532321689	0.582681976425653	21	20	1	1	3	4	4	0.788482135505347	0.353589342800518
307	1/6/2012	24	2012	2012	11/5/2012	22	11	SACHA	11:37:00	V9	9V	V 9	5	F	NF	P5	P 5	V 9P 5	9VP5	0.015816012	0.015816012	8	24	16	M	F	0	6.2	7.9	-1.7	1	0.695652174	0.871650813156789	0.42747267686898	1.11503128870907	-1.28074401801268	23	20	3	3	10	1	1	0.871650813156789	-0.830993915214367
308	1/6/2012	24	2012	2012	4/5/2012	29	10	SACHA	11:49:00	P3	P3	P 3	117	M	NF	V6	V 16	P 3V 16	P3V6	-0.039731089	-0.039731089	21	12	9	M	M	1	5.2	5.2	0	1	0	-1.12439746769374	-0.566691518972015	-0.0339628320683223	0.15917606859876	23	27	-4	4	11	-1	1	-1.12439746769374	-0.830993915214367
309	1/6/2012	24	2012	2012	11/5/2012	22	10	SACHA	11:49:00	P3	P3	P 3	6	F	NF	G6	G 16	P 3G 16	P3G6	-0.003766511	-0.003766511	21	1	20	M	F	0	5.2	5.2	0	0	0.444444444	0.15085559919277	0.0769909617056128	1.77159935772472	0.15917606859876	23	20	3	3	3	7	7	0.15085559919277	1.5381726008154
310	1/6/2012	24	2012	2012	5/5/2012	28	8	SACHA	12:31:00	W50	W5	W 50	157	F	NF	P4	P 4	W 50P 4	W5P4	-0.015703246	-0.015703246	23	11	12	F	F	1	4.9	5.5	-0.6	1	0.571428571	0.515213618713106	-0.136648892375018	0.458463219693416	-0.349031020793512	25	26	-1	1	10	-2	2	0.515213618713106	-0.436132829209405
311	1/6/2012	24	2012	2012	9/5/2012	24	11	SACHA	12:32:00	V12	V2	V 12	9	M	NF	BL	BL 27	V 12BL 27	V2BL	-0.060376313	-0.060376313	3	5	2	F	M	0	6	6.7	-0.7	1	0.666666667	0.788482135505347	-0.936193115750526	-1.18295695284571	-0.43373220235889	20	22	-2	2	13	-2	2	0.788482135505347	-0.436132829209405
312	1/6/2012	24	2012	2012	6/5/2012	27	11	SACHA	12:32:00	V12	V2	V 12	163	F	NF	W5	W 50	V 12W 50	V2W5	0.027004434	0.027004434	3	23	20	F	F	1	6	4.9	1.1	1	0.666666667	0.788482135505347	0.627719464912153	1.77159935772472	1.09088906581792	20	25	-5	5	8	3	3	0.788482135505347	-0.0412717432044436
313	1/6/2012	24	2012	2012	9/5/2012	24	7	SACHA	12:36:00	W63	W6	W 63	8	F	NF	B8	BR 8	W 63BR 8	W6B8	0.026329139	0.026329139	19	16	3	F	F	1	5.7	6.1	-0.4	1	0.666666667	0.788482135505347	0.615633251616693	-1.0188149355918	-0.179628657662755	21	22	-1	1	6	1	1	0.788482135505347	-0.830993915214367
314	1/6/2012	24	2012	2012	6/5/2012	27	10	SACHA	12:48:00	P15	15	P 15	163	F	NF	W5	W 50	P 15W 50	15W5	-0.049896322	-0.049896322	18	23	5	M	F	0	5.8	4.9	0.9	1	0	-1.12439746769374	-0.748625598501771	-0.690530901083973	0.921486702687167	20	25	-5	5	8	2	2	-1.12439746769374	-0.436132829209405
315	1/6/2012	24	2012	2012	6/5/2012	27	6	SACHA	12:58:00	BR6	B6	BR 6	163	F	NF	W5	W 50	BR 6W 50	B6W5	-0.001000026	-0.001000026	6	23	17	F	F	1	6.5	4.9	1.6	0	0	-1.12439746769374	0.126504622829551	1.27917330596298	1.51439497364482	23	25	-2	2	8	-2	2	-1.12439746769374	-0.436132829209405
316	1/6/2012	24	2012	2012	9/5/2012	24	11	SACHA	13:14:00	V6	6V	V 6	65	M	NF	10	BR 10	V 6BR 10	6V10	-0.01598501	-0.01598501	10	15	5	F	M	0	4.4	5.6	-1.2	0	0	-1.12439746769374	-0.141691814065512	-0.690530901083973	-0.857238110185783	26	22	4	4	5	6	6	-1.12439746769374	1.14331151481044
317	1/6/2012	24	2012	2012	4/5/2012	29	11	SACHA	13:14:00	V6	6V	V 6	117	M	NF	V6	V 16	V 6V 16	6VV6	0.112917483	0.112917483	10	12	2	F	M	0	4.4	5.2	-0.8	1	0	-1.12439746769374	2.16536365756467	-1.18295695284571	-0.518433383924269	26	27	-1	1	11	0	0	-1.12439746769374	-1.22585500121933
318	1/6/2012	24	2012	2012	10/5/2012	23	11	SACHA	13:14:00	V6	6V	V 6	135	F	NF	V1	V 11	V 6V 11	6VV1	0.025254551	0.025254551	10	25	15	F	F	1	4.4	6.1	-1.7	1	0	-1.12439746769374	0.596400620288546	0.950889271455154	-1.28074401801268	26	21	5	5	11	0	0	-1.12439746769374	-1.22585500121933
319	1/6/2012	24	2012	2012	11/5/2012	22	10	SACHA	13:22:00	P15	15	P 15	6	F	NF	G6	G 16	P 15G 16	15G6	0.025358846	0.025358846	18	1	17	M	F	0	5.8	5.2	0.6	1	0	-1.12439746769374	0.598267258743813	1.27917330596298	0.667383157991031	20	20	0	0	3	7	7	-1.12439746769374	1.5381726008154
320	1/6/2012	24	2012	2012	9/5/2012	24	10	SACHA	13:26:00	P3	P3	P 3	65	M	NF	10	BR 10	P 3BR 10	P310	0.037835315	0.037835315	21	15	6	M	M	1	5.2	5.6	-0.4	1	0.5	0.310262233988244	0.821567098825838	-0.52638888383006	-0.179628657662755	23	22	1	1	5	5	5	0.310262233988244	0.74845042880548
321	1/6/2012	24	2012	2012	12/5/2012	21	10	SACHA	13:26:00	P3	P3	P 3	160	M	NF	P1	P 1	P 3P 1	P3P1	0.062019564	0.062019564	21	20	1	M	M	1	5.2	5.5	-0.3	1	0.5	0.310262233988244	1.25440902984045	-1.34709897009962	-0.0949274760973761	23	19	4	4	10	0	0	0.310262233988244	-1.22585500121933
322	1/6/2012	24	2012	2012	11/5/2012	22	5	SACHA	13:28:00	BR10	10	BR 10	5	F	NF	P5	P 5	BR 10P 5	10P5	-0.060790583	-0.060790583	15	24	9	M	F	0	5.6	7.9	-2.3	1	0.363636364	-0.0810085926998183	-0.943607587325038	-0.0339628320683223	-1.78895110740495	22	20	2	2	10	-5	5	-0.0810085926998183	0.74845042880548
323	1/6/2012	24	2012	2012	11/5/2012	22	11	SACHA	13:28:00	V9	9V	V 9	5	F	NF	P5	P 5	V 9P 5	9VP5	0.015816012	0.015816012	8	24	16	M	F	0	6.2	7.9	-1.7	0	0.695652174	0.871650813156789	0.42747267686898	1.11503128870907	-1.28074401801268	23	20	3	3	10	1	1	0.871650813156789	-0.830993915214367
324	1/6/2012	24	2012	2012	9/5/2012	24	11	SACHA	13:28:00	V9	9V	V 9	9	M	NF	BL	BL 27	V 9BL 27	9VBL	0.09565486	0.09565486	8	5	3	M	M	1	6.2	6.7	-0.5	1	1	1.74492193567023	1.85640276844642	-1.0188149355918	-0.264329839228133	23	22	1	1	13	-2	2	1.74492193567023	-0.436132829209405
325	1/6/2012	24	2012	2012	5/5/2012	28	8	SACHA	13:35:00	W50	W5	W 50	157	F	NF	P4	P 4	W 50P 4	W5P4	-0.015703246	-0.015703246	23	11	12	F	F	1	4.9	5.5	-0.6	0	0.571428571	0.515213618713106	-0.136648892375018	0.458463219693416	-0.349031020793512	25	26	-1	1	10	-2	2	0.515213618713106	-0.436132829209405
326	1/6/2012	24	2012	2012	12/5/2012	21	5	SACHA	13:39:00	BR12	B2	BR 12	160	M	NF	P1	P 1	BR 12P 1	B2P1	0.006233464	0.006233464	4	20	16	M	M	1	5.5	5.5	0	1	0	-1.12439746769374	0.255967306561217	1.11503128870907	0.15917606859876	23	19	4	4	10	-5	5	-1.12439746769374	0.74845042880548
327	1/6/2012	24	2012	2012	11/5/2012	22	5	SACHA	13:39:00	BR12	B2	BR 12	5	F	NF	P5	P 5	BR 12P 5	B2P5	-0.010808621	-0.010808621	4	24	20	M	F	0	5.5	7.9	-2.4	1	0.153846154	-0.682963712888622	-0.0490464641750615	1.77159935772472	-1.87365228897033	23	20	3	3	10	-5	5	-0.682963712888622	0.74845042880548
328	1/6/2012	24	2012	2012	6/5/2012	27	5	SACHA	13:39:00	BR12	B2	BR 12	163	F	NF	W5	W 50	BR 12W 50	B2W5	0.038501333	0.038501333	4	23	19	M	F	0	5.5	4.9	0.6	1	0.5	0.310262233988244	0.833487275351084	1.6074573404708	0.667383157991031	23	25	-2	2	8	-3	3	0.310262233988244	-0.0412717432044436
329	1/6/2012	24	2012	2012	6/5/2012	27	6	SACHA	13:47:00	BR8	B8	BR 8	163	F	NF	W5	W 50	BR 8W 50	B8W5	-0.060061369	-0.060061369	16	23	7	F	F	1	6.1	4.9	1.2	0	0.666666667	0.788482135505347	-0.930556349063189	-0.362246866576148	1.1755902473833	22	25	-3	3	8	-2	2	0.788482135505347	-0.436132829209405
330	1/6/2012	24	2012	2012	11/5/2012	22	6	SACHA	13:47:00	BR8	B8	BR 8	5	F	NF	P5	P 5	BR 8P 5	B8P5	-0.069518216	-0.069518216	16	24	8	F	F	1	6.1	7.9	-1.8	0	0.714285714	0.925116391032148	-1.09981196319409	-0.198104849322235	-1.36544519957805	22	20	2	2	10	-4	4	0.925116391032148	0.353589342800518
331	1/6/2012	24	2012	2012	12/5/2012	21	10	SACHA	13:53:00	P2	P2	P 2	160	M	NF	P1	P 1	P 2P 1	P2P1	0.058306664	0.058306664	22	20	2	M	M	1	5.5	5.5	0	1	0	-1.12439746769374	1.18795673662828	-1.18295695284571	0.15917606859876	23	19	4	4	10	0	0	-1.12439746769374	-1.22585500121933
332	1/6/2012	24	2012	2012	11/5/2012	22	7	SACHA	13:56:00	W63	W6	W 63	6	F	NF	G6	G 16	W 63G 16	W6G6	-0.017853916	-0.017853916	19	1	18	F	F	1	5.7	5.2	0.5	0	0.666666667	0.788482135505347	-0.175140894164083	1.44331532321689	0.582681976425653	21	20	1	1	3	4	4	0.788482135505347	0.353589342800518
333	1/6/2012	24	2012	2012	10/5/2012	23	7	SACHA	13:56:00	W63	W6	W 63	135	F	NF	V1	V 11	W 63V 11	W6V1	-0.001642753	-0.001642753	19	25	6	F	F	1	5.7	6.1	-0.4	1	0.666666667	0.788482135505347	0.115001301151246	-0.52638888383006	-0.179628657662755	21	21	0	0	11	-4	4	0.788482135505347	0.353589342800518
334	1/6/2012	24	2012	2012	4/5/2012	29	7	SACHA	13:56:00	W63	W6	W 63	117	M	NF	V6	V 16	W 63V 16	W6V6	-0.087477542	-0.087477542	19	12	7	F	M	0	5.7	5.2	0.5	1	0.75	1.02759208482924	-1.42124221912475	-0.362246866576148	0.582681976425653	21	27	-6	6	11	-4	4	1.02759208482924	0.353589342800518
335	1/6/2012	24	2012	2012	10/5/2012	23	11	SACHA	15:07:00	V12	V2	V 12	135	F	NF	V1	V 11	V 12V 11	V2V1	0.044211701	0.044211701	3	25	22	F	F	1	6	6.1	-0.1	1	0.428571429	0.105310849263383	0.935689610098961	2.09988339223254	0.0744748870333811	20	21	-1	1	11	0	0	0.105310849263383	-1.22585500121933
336	1/6/2012	24	2012	2012	10/5/2012	23	11	SACHA	15:08:00	V9	9V	V 9	135	F	NF	V1	V 11	V 9V 11	9VV1	-0.06776388	-0.06776388	8	25	17	M	F	0	6.2	6.1	0.1	1	0.5	0.310262233988244	-1.06841342020488	1.27917330596298	0.243877250164138	23	21	2	2	11	0	0	0.310262233988244	-1.22585500121933
337	1/6/2012	24	2012	2012	10/5/2012	23	10	SACHA	15:09:00	P4	P4	P 4	135	F	NF	V1	V 11	P 4V 11	P4V1	-0.017644325	-0.017644325	11	25	14	F	F	1	5.5	6.1	-0.6	1	0.571428571	0.515213618713106	-0.171389701676638	0.786747254201241	-0.349031020793512	26	21	5	5	11	-1	1	0.515213618713106	-0.830993915214367
338	1/6/2012	24	2012	2012	6/5/2012	27	10	SACHA	15:10:00	P3	P3	P 3	163	F	NF	W5	W 50	P 3W 50	P3W5	0.054436952	0.054436952	21	23	2	M	F	0	5.2	4.9	0.3	1	0	-1.12439746769374	1.11869787254073	-1.18295695284571	0.413279613294895	23	25	-2	2	8	2	2	-1.12439746769374	-0.436132829209405
339	1/6/2012	24	2012	2012	11/5/2012	22	10	SACHA	15:10:00	P3	P3	P 3	5	F	NF	P5	P 5	P 3P 5	P3P5	-0.047099527	-0.047099527	21	24	3	M	F	0	5.2	7.9	-2.7	1	0.111111111	-0.805584200972115	-0.698569458720378	-1.0188149355918	-2.12775583366646	23	20	3	3	10	0	0	-0.805584200972115	-1.22585500121933
340	1/6/2012	24	2012	2012	11/5/2012	22	8	SACHA	15:17:00	W50	W5	W 50	5	F	NF	P5	P 5	W 50P 5	W5P5	0.094440863	0.094440863	23	24	1	F	F	1	4.9	7.9	-3	0	0.7	0.884126114661039	1.83467503955453	-1.34709897009962	-2.3818593783626	25	20	5	5	10	-2	2	0.884126114661039	-0.436132829209405
341	1/6/2012	24	2012	2012	6/5/2012	27	10	SACHA	15:37:00	P5	P5	P 5	163	F	NF	W5	W 50	P 5W 50	P5W5	0.094440863	0.094440863	24	23	1	F	F	1	7.9	4.9	3	0	0.7	0.884126114661039	1.83467503955453	-1.34709897009962	2.70021151556012	20	25	-5	5	8	2	2	0.884126114661039	-0.436132829209405
342	1/6/2012	24	2012	2012	8/5/2012	25	5	SACHA	15:38:00	BR10	10	BR 10	76	M	NF	P3	P 3	BR 10P 3	10P3	0.037835315	0.037835315	15	21	6	M	M	1	5.6	5.2	0.4	0	0.5	0.310262233988244	0.821567098825838	-0.52638888383006	0.497980794860274	22	23	-1	1	10	-5	5	0.310262233988244	0.74845042880548
343	1/6/2012	24	2012	2012	6/5/2012	27	5	SACHA	15:38:00	BR10	10	BR 10	163	F	NF	W5	W 50	BR 10W 50	10W5	-0.014283121	-0.014283121	15	23	8	M	F	0	5.6	4.9	0.7	1	0.8	1.17105805499744	-0.111231950658857	-0.198104849322235	0.75208433955641	22	25	-3	3	8	-3	3	1.17105805499744	-0.0412717432044436
344	1/6/2012	24	2012	2012	8/5/2012	25	3	SACHA	15:48:00	G16	G6	G 16	7	M	NF	9V	V 9	G 16V 9	G69V	-0.006916516	-0.006916516	1	8	7	F	M	0	5.2	6.2	-1	0	0.666666667	0.788482135505347	0.0206131826434775	-0.362246866576148	-0.687835747055026	20	23	-3	3	11	-8	8	0.788482135505347	1.93303368682037
345	1/6/2012	24	2012	2012	9/5/2012	24	5	SACHA	15:55:00	BR12	B2	BR 12	9	M	NF	BL	BL 27	BR 12BL 27	B2BL	-0.088804714	-0.088804714	4	5	1	M	M	1	5.5	6.7	-1.2	1	0.857142857	1.33501916335119	-1.44499551786347	-1.34709897009962	-0.857238110185783	23	22	1	1	13	-8	8	1.33501916335119	1.93303368682037
346	1/6/2012	24	2012	2012	10/5/2012	23	11	SACHA	16:34:00	V6	6V	V 6	135	F	NF	V1	V 11	V 6V 11	6VV1	0.025254551	0.025254551	10	25	15	F	F	1	4.4	6.1	-1.7	0	0	-1.12439746769374	0.596400620288546	0.950889271455154	-1.28074401801268	26	21	5	5	11	0	0	-1.12439746769374	-1.22585500121933
347	1/6/2012	24	2012	2012	11/5/2012	22	10	SACHA	17:01:00	P1	P1	P 1	5	F	NF	P5	P 5	P 1P 5	P1P5	-0.010783106	-0.010783106	20	24	4	M	F	0	5.5	7.9	-2.4	1	0	-1.12439746769374	-0.0485898048895142	-0.854672918337886	-1.87365228897033	19	20	-1	1	10	0	0	-1.12439746769374	-1.22585500121933
348	1/6/2012	24	2012	2012	11/5/2012	22	13	SACHA	17:05:00	BL27	BL	BL 27	5	F	NF	P5	P 5	BL 27P 5	BLP5	-0.047008876	-0.047008876	5	24	19	M	F	0	6.7	7.9	-1.2	1	0	-1.12439746769374	-0.696947016200522	1.6074573404708	-0.857238110185783	22	20	2	2	10	3	3	-1.12439746769374	-0.0412717432044436
349	1/6/2012	24	2012	2012	4/5/2012	29	13	SACHA	17:05:00	BL27	BL	BL 27	117	M	NF	V6	V 16	BL 27V 16	BLV6	-0.03625197	-0.03625197	5	12	7	M	M	1	6.7	5.2	1.5	0	0.4	0.0233302936518467	-0.504423363107857	-0.362246866576148	1.42969379207944	22	27	-5	5	11	2	2	0.0233302936518467	-0.436132829209405
350	1/6/2012	24	2012	2012	12/5/2012	21	13	SACHA	17:05:00	BL27	BL	BL 27	160	M	NF	P1	P 1	BL 27P 1	BLP1	-0.100937046	-0.100937046	5	20	15	M	M	1	6.7	5.5	1.2	1	1	1.74492193567023	-1.66213610430841	0.950889271455154	1.1755902473833	22	19	3	3	10	3	3	1.74492193567023	-0.0412717432044436
351	1/6/2012	24	2012	2012	4/5/2012	29	3	SACHA	17:08:00	G16	G6	G 16	117	M	NF	V6	V 16	G 16V 16	G6V6	-0.061351363	-0.061351363	1	12	11	F	M	0	5.2	5.2	0	1	0.75	1.02759208482924	-0.953644247883502	0.294321202439503	0.15917606859876	20	27	-7	7	11	-8	8	1.02759208482924	1.93303368682037
352	1/6/2012	24	2012	2012	11/5/2012	22	3	SACHA	17:08:00	G16	G6	G 16	5	F	NF	P5	P 5	G 16P 5	G6P5	-0.006864619	-0.006864619	1	24	23	F	F	1	5.2	7.9	-2.7	1	0.833333333	1.26670203415313	0.0215420185024643	2.26402540948646	-2.12775583366646	20	20	0	0	10	-7	7	1.26670203415313	1.5381726008154
353	1/6/2012	24	2012	2012	9/5/2012	24	10	SACHA	17:14:00	P4	P4	P 4	65	M	NF	10	BR 10	P 4BR 10	P410	0.045269683	0.045269683	11	15	4	F	M	0	5.5	5.6	-0.1	1	1	1.74492193567023	0.954625032565819	-0.854672918337886	0.0744748870333811	26	22	4	4	5	5	5	1.74492193567023	0.74845042880548
354	1/6/2012	24	2012	2012	8/5/2012	25	10	SACHA	17:17:00	P5	P5	P 5	7	M	NF	9V	V 9	P 5V 9	P59V	0.015816012	0.015816012	24	8	16	F	M	0	7.9	6.2	1.7	1	0.695652174	0.871650813156789	0.42747267686898	1.11503128870907	1.5990961552102	20	23	-3	3	11	-1	1	0.871650813156789	-0.830993915214367
355	1/6/2012	24	2012	2012	11/5/2012	22	11	SACHA	17:20:00	V16	V6	V 16	5	F	NF	P5	P 5	V 16P 5	V6P5	0.06359826	0.06359826	12	24	12	M	F	0	5.2	7.9	-2.7	0	0.4	0.0233302936518467	1.28266402444975	0.458463219693416	-2.12775583366646	27	20	7	7	10	1	1	0.0233302936518467	-0.830993915214367
356	1/6/2012	24	2012	2012	8/5/2012	25	5	SACHA	17:33:00	BR12	B2	BR 12	7	M	NF	9V	V 9	BR 12V 9	B29V	-0.043569922	-0.043569922	4	8	4	M	M	1	5.5	6.2	-0.7	1	0.857142857	1.33501916335119	-0.635397720622627	-0.854672918337886	-0.43373220235889	23	23	0	0	11	-6	6	1.33501916335119	1.14331151481044
357	1/6/2012	24	2012	2012	11/5/2012	22	11	SACHA	18:18:00	V9	9V	V 9	5	F	NF	P5	P 5	V 9P 5	9VP5	0.015816012	0.015816012	8	24	16	M	F	0	6.2	7.9	-1.7	1	0.695652174	0.871650813156789	0.42747267686898	1.11503128870907	-1.28074401801268	23	20	3	3	10	1	1	0.871650813156789	-0.830993915214367
358	1/6/2012	24	2012	2012	4/5/2012	29	11	SACHA	18:18:00	V11	V1	V 11	117	M	NF	V6	V 16	V 11V 16	V1V6	-0.049728163	-0.049728163	25	12	13	F	M	0	6.1	5.2	0.9	1	1	1.74492193567023	-0.745615942660174	0.622605236947329	0.921486702687167	21	27	-6	6	11	0	0	1.74492193567023	-1.22585500121933
359	1/6/2012	24	2012	2012	10/5/2012	23	11	SACHA	18:18:00	V16	V6	V 16	135	F	NF	V1	V 11	V 16V 11	V6V1	-0.049728163	-0.049728163	12	25	13	M	F	0	5.2	6.1	-0.9	1	1	1.74492193567023	-0.745615942660174	0.622605236947329	-0.603134565489648	27	21	6	6	11	0	0	1.74492193567023	-1.22585500121933
360	1/6/2012	24	2012	2012	11/5/2012	22	6	SACHA	18:26:00	BR8	B8	BR 8	6	F	NF	G6	G 16	BR 8G 16	B8G6	-0.110330991	-0.110330991	16	1	15	F	F	1	6.1	5.2	0.9	1	0.25	-0.40706761685275	-1.8302659186204	0.950889271455154	0.921486702687167	22	20	2	2	3	3	3	-0.40706761685275	-0.0412717432044436
361	1/6/2012	24	2012	2012	4/5/2012	29	10	SACHA	18:30:00	P3	P3	P 3	117	M	NF	V6	V 16	P 3V 16	P3V6	-0.039731089	-0.039731089	21	12	9	M	M	1	5.2	5.2	0	1	0	-1.12439746769374	-0.566691518972015	-0.0339628320683223	0.15917606859876	23	27	-4	4	11	-1	1	-1.12439746769374	-0.830993915214367
362	1/6/2012	24	2012	2012	11/5/2012	22	11	SACHA	18:32:00	V22	22	V 22	6	F	NF	G6	G 16	V 22G 16	22G6	0.109026141	0.109026141	17	1	16	M	F	0	5	5.2	-0.2	0	0	-1.12439746769374	2.09571766667539	1.11503128870907	-0.0102262945319975	23	20	3	3	3	8	8	-1.12439746769374	1.93303368682037
363	1/6/2012	24	2012	2012	8/5/2012	25	11	SACHA	18:32:00	V22	22	V 22	7	M	NF	9V	V 9	V 22V 9	229V	0.122961231	0.122961231	17	8	9	M	M	1	5	6.2	-1.2	1	0	-1.12439746769374	2.3451234375332	-0.0339628320683223	-0.857238110185783	23	23	0	0	11	0	0	-1.12439746769374	-1.22585500121933
364	1/6/2012	24	2012	2012	9/5/2012	24	11	SACHA	18:32:00	V22	22	V 22	9	M	NF	BL	BL 27	V 22BL 27	22BL	0.078039326	0.078039326	17	5	12	M	M	1	5	6.7	-1.7	0	1	1.74492193567023	1.54112559145352	0.458463219693416	-1.28074401801268	23	22	1	1	13	-2	2	1.74492193567023	-0.436132829209405
365	1/6/2012	24	2012	2012	11/5/2012	22	11	SACHA	18:33:00	V6	6V	V 6	6	F	NF	G6	G 16	V 6G 16	6VG6	-0.010061461	-0.010061461	10	1	9	F	F	1	4.4	5.2	-0.8	0	0	-1.12439746769374	-0.0356740341617552	-0.0339628320683223	-0.518433383924269	26	20	6	6	3	8	8	-1.12439746769374	1.93303368682037
366	1/6/2012	24	2012	2012	4/5/2012	29	11	SACHA	18:33:00	V6	6V	V 6	117	M	NF	V6	V 16	V 6V 16	6VV6	0.112917483	0.112917483	10	12	2	F	M	0	4.4	5.2	-0.8	1	0	-1.12439746769374	2.16536365756467	-1.18295695284571	-0.518433383924269	26	27	-1	1	11	0	0	-1.12439746769374	-1.22585500121933
367	1/6/2012	24	2012	2012	8/5/2012	25	3	SACHA	18:34:00	G16	G6	G 16	7	M	NF	9V	V 9	G 16V 9	G69V	-0.006916516	-0.006916516	1	8	7	F	M	0	5.2	6.2	-1	1	0.666666667	0.788482135505347	0.0206131826434775	-0.362246866576148	-0.687835747055026	20	23	-3	3	11	-8	8	0.788482135505347	1.93303368682037
368	2/6/2012	25	2012	2012	8/5/2012	26	10	SACHA	7:34:00	P14	14	P 14	7	M	NF	9V	V 9	P 14V 9	149V	-0.045312636	-0.045312636	14	8	6	M	M	1	5.6	6.2	-0.6	0	0	-1.12439746769374	-0.666588256783836	-0.52638888383006	-0.349031020793512	19	23	-4	4	11	-1	1	-1.12439746769374	-0.830993915214367
369	2/6/2012	25	2012	2012	4/5/2012	30	11	SACHA	7:42:00	V9	9V	V 9	117	M	NF	V6	V 16	V 9V 16	9VV6	-0.001343056	-0.001343056	8	12	4	M	M	1	6.2	5.2	1	1	0.615384615	0.641337548657426	0.120365181923367	-0.854672918337886	1.00618788425255	23	27	-4	4	11	0	0	0.641337548657426	-1.22585500121933
370	2/6/2012	25	2012	2012	11/5/2012	23	6	SACHA	8:15:00	BR6	B6	BR 6	0	F	NF	V2	V 12	BR 6V 12	B6V2	0.073314071	0.073314071	6	3	3	F	F	1	6.5	6	0.5	0	0	-1.12439746769374	1.45655449318471	-1.0188149355918	0.582681976425653	23	20	3	3	11	-5	5	-1.12439746769374	0.74845042880548
371	2/6/2012	25	2012	2012	11/5/2012	23	10	SACHA	8:20:00	P2	P2	P 2	0	F	NF	V2	V 12	P 2V 12	P2V2	0.171215624	0.171215624	22	3	19	M	F	0	5.5	6	-0.5	0	0.888888889	1.4261086689486	3.2087650848739	1.6074573404708	-0.264329839228133	23	20	3	3	11	-1	1	1.4261086689486	-0.830993915214367
372	2/6/2012	25	2012	2012	10/5/2012	24	10	SACHA	8:34:00	P3	P3	P 3	135	F	NF	V1	V 11	P 3V 11	P3V1	-0.020476956	-0.020476956	21	25	4	M	F	0	5.2	6.1	-0.9	0	0	-1.12439746769374	-0.222087222690908	-0.854672918337886	-0.603134565489648	23	21	2	2	11	-1	1	-1.12439746769374	-0.830993915214367
373	2/6/2012	25	2012	2012	11/5/2012	23	10	SACHA	8:34:00	P3	P3	P 3	5	F	NF	P5	P 5	P 3P 5	P3P5	-0.047099527	-0.047099527	21	24	3	M	F	0	5.2	7.9	-2.7	1	0.111111111	-0.805584200972115	-0.698569458720378	-1.0188149355918	-2.12775583366646	23	20	3	3	10	0	0	-0.805584200972115	-1.22585500121933
374	2/6/2012	25	2012	2012	11/5/2012	23	8	SACHA	8:38:00	W50	W5	W 50	5	F	NF	P5	P 5	W 50P 5	W5P5	0.094440863	0.094440863	23	24	1	F	F	1	4.9	7.9	-3	1	0.7	0.884126114661039	1.83467503955453	-1.34709897009962	-2.3818593783626	25	20	5	5	10	-2	2	0.884126114661039	-0.436132829209405
375	2/6/2012	25	2012	2012	4/5/2012	30	6	SACHA	8:39:00	BR5	B5	BR 5	117	M	NF	V6	V 16	BR 5V 16	B5V6	-0.066902928	-0.066902928	13	12	1	F	M	0	5.7	5.2	0.5	1	0	-1.12439746769374	-1.05300437747666	-1.34709897009962	0.582681976425653	20	27	-7	7	11	-5	5	-1.12439746769374	0.74845042880548
376	2/6/2012	25	2012	2012	11/5/2012	23	6	SACHA	8:39:00	BR5	B5	BR 5	5	F	NF	P5	P 5	BR 5P 5	B5P5	-0.081208616	-0.081208616	13	24	11	F	F	1	5.7	7.9	-2.2	1	0.142857143	-0.714494695374702	-1.30904299246166	0.294321202439503	-1.70424992583957	20	20	0	0	10	-4	4	-0.714494695374702	0.353589342800518
377	2/6/2012	25	2012	2012	11/5/2012	23	11	SACHA	8:40:00	V22	22	V 22	5	F	NF	P5	P 5	V 22P 5	22P5	-0.04756235	-0.04756235	17	24	7	M	F	0	5	7.9	-2.9	1	0	-1.12439746769374	-0.706852916314533	-0.362246866576148	-2.29715819679722	23	20	3	3	10	1	1	-1.12439746769374	-0.830993915214367
378	2/6/2012	25	2012	2012	4/5/2012	30	11	SACHA	8:40:00	V22	22	V 22	117	M	NF	V6	V 16	V 22V 16	22V6	-0.039142046	-0.039142046	17	12	5	M	M	1	5	5.2	-0.2	1	0	-1.12439746769374	-0.556149016305481	-0.690530901083973	-0.0102262945319975	23	27	-4	4	11	0	0	-1.12439746769374	-1.22585500121933
379	2/6/2012	25	2012	2012	11/5/2012	23	6	SACHA	8:41:00	BR5	B5	BR 5	5	F	NF	P5	P 5	BR 5P 5	B5P5	-0.081208616	-0.081208616	13	24	11	F	F	1	5.7	7.9	-2.2	0	0.142857143	-0.714494695374702	-1.30904299246166	0.294321202439503	-1.70424992583957	20	20	0	0	10	-4	4	-0.714494695374702	0.353589342800518
380	2/6/2012	25	2012	2012	11/5/2012	23	7	SACHA	9:36:00	W63	W6	W 63	5	F	NF	P5	P 5	W 63P 5	W6P5	0.029953219	0.029953219	19	24	5	F	F	1	5.7	7.9	-2.2	1	0	-1.12439746769374	0.680495872959676	-0.690530901083973	-1.70424992583957	21	20	1	1	10	-3	3	-1.12439746769374	-0.0412717432044436
381	2/6/2012	25	2012	2012	9/5/2012	25	13	SACHA	9:55:00	BL27	BL	BL 27	8	F	NF	B8	BR 8	BL 27BR 8	BLB8	0.05866091	0.05866091	5	16	11	M	F	0	6.7	6.1	0.6	1	0.5	0.310262233988244	1.1942969179047	0.294321202439503	0.667383157991031	22	22	0	0	6	7	7	0.310262233988244	1.5381726008154
382	2/6/2012	25	2012	2012	5/5/2012	29	6	SACHA	9:56:00	BR8	B8	BR 8	157	F	NF	P4	P 4	BR 8P 4	B8P4	0.011780486	0.011780486	16	11	5	F	F	1	6.1	5.5	0.6	1	0	-1.12439746769374	0.35524612699763	-0.690530901083973	0.667383157991031	22	26	-4	4	10	-4	4	-1.12439746769374	0.353589342800518
383	2/6/2012	25	2012	2012	11/5/2012	23	10	SACHA	10:07:00	P15	15	P 15	5	F	NF	P5	P 5	P 15P 5	15P5	-0.064341992	-0.064341992	18	24	6	M	F	0	5.8	7.9	-2.1	0	0	-1.12439746769374	-1.00716956642072	-0.52638888383006	-1.61954874427419	20	20	0	0	10	0	0	-1.12439746769374	-1.22585500121933
384	2/6/2012	25	2012	2012	9/5/2012	25	10	SACHA	10:07:00	P15	15	P 15	8	F	NF	B8	BR 8	P 15BR 8	15B8	-0.041555695	-0.041555695	18	16	2	M	F	0	5.8	6.1	-0.3	1	0	-1.12439746769374	-0.599347731880708	-1.18295695284571	-0.0949274760973761	20	22	-2	2	6	4	4	-1.12439746769374	0.353589342800518
385	2/6/2012	25	2012	2012	4/5/2012	30	6	SACHA	10:09:00	BR5	B5	BR 5	117	M	NF	V6	V 16	BR 5V 16	B5V6	-0.066902928	-0.066902928	13	12	1	F	M	0	5.7	5.2	0.5	1	0	-1.12439746769374	-1.05300437747666	-1.34709897009962	0.582681976425653	20	27	-7	7	11	-5	5	-1.12439746769374	0.74845042880548
386	2/6/2012	25	2012	2012	11/5/2012	23	6	SACHA	10:55:00	BR6	B6	BR 6	5	F	NF	P5	P 5	BR 6P 5	B6P5	0.00677135	0.00677135	6	24	18	F	F	1	6.5	7.9	-1.4	0	0	-1.12439746769374	0.265594217651395	1.44331532321689	-1.02664047331654	23	20	3	3	10	-4	4	-1.12439746769374	0.353589342800518
387	2/6/2012	25	2012	2012	10/5/2012	24	10	SACHA	11:46:00	P4	P4	P 4	135	F	NF	V1	V 11	P 4V 11	P4V1	-0.017644325	-0.017644325	11	25	14	F	F	1	5.5	6.1	-0.6	1	0.571428571	0.515213618713106	-0.171389701676638	0.786747254201241	-0.349031020793512	26	21	5	5	11	-1	1	0.515213618713106	-0.830993915214367
388	2/6/2012	25	2012	2012	6/5/2012	28	10	SACHA	11:46:00	P4	P4	P 4	163	F	NF	W5	W 50	P 4W 50	P4W5	-0.015703246	-0.015703246	11	23	12	F	F	1	5.5	4.9	0.6	1	0.571428571	0.515213618713106	-0.136648892375018	0.458463219693416	0.667383157991031	26	25	1	1	8	2	2	0.515213618713106	-0.436132829209405
389	2/6/2012	25	2012	2012	11/5/2012	23	6	SACHA	11:48:00	BR6	B6	BR 6	5	F	NF	P5	P 5	BR 6P 5	B6P5	0.00677135	0.00677135	6	24	18	F	F	1	6.5	7.9	-1.4	1	0	-1.12439746769374	0.265594217651395	1.44331532321689	-1.02664047331654	23	20	3	3	10	-4	4	-1.12439746769374	0.353589342800518
390	2/6/2012	25	2012	2012	9/5/2012	25	6	SACHA	11:48:00	BR6	B6	BR 6	9	M	NF	BL	BL 27	BR 6BL 27	B6BL	0.139895052	0.139895052	6	5	1	F	M	0	6.5	6.7	-0.2	1	0	-1.12439746769374	2.64819953392535	-1.34709897009962	-0.0102262945319975	23	22	1	1	13	-7	7	-1.12439746769374	1.5381726008154
391	2/6/2012	25	2012	2012	9/5/2012	25	6	SACHA	11:49:00	BR6	B6	BR 6	9	M	NF	BL	BL 27	BR 6BL 27	B6BL	0.139895052	0.139895052	6	5	1	F	M	0	6.5	6.7	-0.2	0	0	-1.12439746769374	2.64819953392535	-1.34709897009962	-0.0102262945319975	23	22	1	1	13	-7	7	-1.12439746769374	1.5381726008154
392	2/6/2012	25	2012	2012	11/5/2012	23	13	SACHA	11:50:00	BL27	BL	BL 27	5	F	NF	P5	P 5	BL 27P 5	BLP5	-0.047008876	-0.047008876	5	24	19	M	F	0	6.7	7.9	-1.2	1	0	-1.12439746769374	-0.696947016200522	1.6074573404708	-0.857238110185783	22	20	2	2	10	3	3	-1.12439746769374	-0.0412717432044436
393	2/6/2012	25	2012	2012	11/5/2012	23	11	SACHA	12:03:00	V16	V6	V 16	5	F	NF	P5	P 5	V 16P 5	V6P5	0.06359826	0.06359826	12	24	12	M	F	0	5.2	7.9	-2.7	1	0.4	0.0233302936518467	1.28266402444975	0.458463219693416	-2.12775583366646	27	20	7	7	10	1	1	0.0233302936518467	-0.830993915214367
394	2/6/2012	25	2012	2012	6/5/2012	28	11	SACHA	12:03:00	V16	V6	V 16	163	F	NF	W5	W 50	V 16W 50	V6W5	-0.026577504	-0.026577504	12	23	11	M	F	0	5.2	4.9	0.3	1	0.909090909	1.48407471692175	-0.331272873920653	0.294321202439503	0.413279613294895	27	25	2	2	8	3	3	1.48407471692175	-0.0412717432044436
395	2/6/2012	25	2012	2012	11/5/2012	23	11	SACHA	12:04:00	V22	22	V 22	5	F	NF	P5	P 5	V 22P 5	22P5	-0.04756235	-0.04756235	17	24	7	M	F	0	5	7.9	-2.9	1	0	-1.12439746769374	-0.706852916314533	-0.362246866576148	-2.29715819679722	23	20	3	3	10	1	1	-1.12439746769374	-0.830993915214367
396	2/6/2012	25	2012	2012	9/5/2012	25	5	SACHA	12:12:00	BR11	B1	BR 11	8	F	NF	B8	BR 8	BR 11BR 8	B1B8	0.068256371	0.068256371	2	16	14	M	F	0	6.3	6.1	0.2	1	1	1.74492193567023	1.36603340094436	0.786747254201241	0.328578431729517	24	22	2	2	6	-1	1	1.74492193567023	-0.830993915214367
397	2/6/2012	25	2012	2012	4/5/2012	30	10	SACHA	12:53:00	P3	P3	P 3	117	M	NF	V6	V 16	P 3V 16	P3V6	-0.039731089	-0.039731089	21	12	9	M	M	1	5.2	5.2	0	0	0	-1.12439746769374	-0.566691518972015	-0.0339628320683223	0.15917606859876	23	27	-4	4	11	-1	1	-1.12439746769374	-0.830993915214367
398	2/6/2012	25	2012	2012	4/5/2012	30	6	SACHA	13:43:00	BR8	B8	BR 8	117	M	NF	V6	V 16	BR 8V 16	B8V6	0.010329659	0.010329659	16	12	4	F	M	0	6.1	5.2	0.9	1	0.888888889	1.4261086689486	0.329279690733757	-0.854672918337886	0.921486702687167	22	27	-5	5	11	-5	5	1.4261086689486	0.74845042880548
399	2/6/2012	25	2012	2012	5/5/2012	29	2	SACHA	13:59:00	Y28	Y2	Y 28	157	F	NF	P4	P 4	Y 28P 4	Y2P4	-0.069720499	-0.069720499	9	11	2	M	F	0	5.6	5.5	0.1	1	0	-1.12439746769374	-1.10343235944173	-1.18295695284571	0.243877250164138	18	26	-8	8	10	-8	8	-1.12439746769374	1.93303368682037
400	2/6/2012	25	2012	2012	8/5/2012	26	6	SACHA	14:00:00	BR5	B5	BR 5	7	M	NF	9V	V 9	BR 5V 9	B59V	-0.087733775	-0.087733775	13	8	5	F	M	0	5.7	6.2	-0.5	1	0	-1.12439746769374	-1.42582819516683	-0.690530901083973	-0.264329839228133	20	23	-3	3	11	-5	5	-1.12439746769374	0.74845042880548
401	2/6/2012	25	2012	2012	6/5/2012	28	6	SACHA	14:00:00	BR5	B5	BR 5	163	F	NF	W5	W 50	BR 5W 50	B5W5	-0.027880965	-0.027880965	13	23	10	F	F	1	5.7	4.9	0.8	0	0	-1.12439746769374	-0.354601800787153	0.13017918518559	0.836785521121789	20	25	-5	5	8	-2	2	-1.12439746769374	-0.436132829209405
402	2/6/2012	25	2012	2012	11/5/2012	23	11	SACHA	14:02:00	V9	9V	V 9	5	F	NF	P5	P 5	V 9P 5	9VP5	0.015816012	0.015816012	8	24	16	M	F	0	6.2	7.9	-1.7	1	0.695652174	0.871650813156789	0.42747267686898	1.11503128870907	-1.28074401801268	23	20	3	3	10	1	1	0.871650813156789	-0.830993915214367
403	2/6/2012	25	2012	2012	11/5/2012	23	10	SACHA	14:03:00	P3	P3	P 3	5	F	NF	P5	P 5	P 3P 5	P3P5	-0.047099527	-0.047099527	21	24	3	M	F	0	5.2	7.9	-2.7	1	0.111111111	-0.805584200972115	-0.698569458720378	-1.0188149355918	-2.12775583366646	23	20	3	3	10	0	0	-0.805584200972115	-1.22585500121933
404	2/6/2012	25	2012	2012	8/5/2012	26	10	SACHA	14:03:00	P3	P3	P 3	7	M	NF	9V	V 9	P 3V 9	P39V	-0.010361056	-0.010361056	21	8	13	M	M	1	5.2	6.2	-1	1	0.6	0.597194174324642	-0.0410360893705947	0.622605236947329	-0.687835747055026	23	23	0	0	11	-1	1	0.597194174324642	-0.830993915214367
405	2/6/2012	25	2012	2012	11/5/2012	23	11	SACHA	14:07:00	V19	V9	V 19	0	F	NF	V2	V 12	V 19V 12	V9V2	0.032470305	0.032470305	7	3	4	M	F	0	6.3	6	0.3	0	0	-1.12439746769374	0.725545870781392	-0.854672918337886	0.413279613294895	22	20	2	2	11	0	0	-1.12439746769374	-1.22585500121933
406	2/6/2012	25	2012	2012	11/5/2012	23	10	SACHA	14:10:00	P14	14	P 14	0	F	NF	V2	V 12	P 14V 12	14V2	-0.066280551	-0.066280551	14	3	11	M	F	0	5.6	6	-0.4	0	0	-1.12439746769374	-1.04186527357068	0.294321202439503	-0.179628657662755	19	20	-1	1	11	-1	1	-1.12439746769374	-0.830993915214367
407	2/6/2012	25	2012	2012	10/5/2012	24	10	SACHA	14:10:00	P14	14	P 14	135	F	NF	V1	V 11	P 14V 11	14V1	-0.02422516	-0.02422516	14	25	11	M	F	0	5.6	6.1	-0.5	0	0	-1.12439746769374	-0.289171375570606	0.294321202439503	-0.264329839228133	19	21	-2	2	11	-1	1	-1.12439746769374	-0.830993915214367
408	2/6/2012	25	2012	2012	8/5/2012	26	11	SACHA	14:24:00	V12	V2	V 12	7	M	NF	9V	V 9	V 12V 9	V29V	0.037874054	0.037874054	3	8	5	F	M	0	6	6.2	-0.2	1	0	-1.12439746769374	0.82226043702152	-0.690530901083973	-0.0102262945319975	20	23	-3	3	11	0	0	-1.12439746769374	-1.22585500121933
409	2/6/2012	25	2012	2012	4/5/2012	30	5	SACHA	14:27:00	BR12	B2	BR 12	117	M	NF	V6	V 16	BR 12V 16	B2V6	0.069034912	0.069034912	4	12	8	M	M	1	5.5	5.2	0.3	1	0.923076923	1.52420505826767	1.37996747802957	-0.198104849322235	0.413279613294895	23	27	-4	4	11	-6	6	1.52420505826767	1.14331151481044
410	2/6/2012	25	2012	2012	12/5/2012	22	10	SACHA	14:29:00	P3	P3	P 3	160	M	NF	P1	P 1	P 3P 1	P3P1	0.062019564	0.062019564	21	20	1	M	M	1	5.2	5.5	-0.3	1	0.5	0.310262233988244	1.25440902984045	-1.34709897009962	-0.0949274760973761	23	19	4	4	10	0	0	0.310262233988244	-1.22585500121933
411	2/6/2012	25	2012	2012	8/5/2012	26	10	SACHA	14:29:00	P3	P3	P 3	7	M	NF	9V	V 9	P 3V 9	P39V	-0.010361056	-0.010361056	21	8	13	M	M	1	5.2	6.2	-1	1	0.6	0.597194174324642	-0.0410360893705947	0.622605236947329	-0.687835747055026	23	23	0	0	11	-1	1	0.597194174324642	-0.830993915214367
412	2/6/2012	25	2012	2012	9/5/2012	25	10	SACHA	14:33:00	P15	15	P 15	8	F	NF	B8	BR 8	P 15BR 8	15B8	-0.041555695	-0.041555695	18	16	2	M	F	0	5.8	6.1	-0.3	1	0	-1.12439746769374	-0.599347731880708	-1.18295695284571	-0.0949274760973761	20	22	-2	2	6	4	4	-1.12439746769374	0.353589342800518
413	2/6/2012	25	2012	2012	11/5/2012	23	6	SACHA	14:36:00	BR6	B6	BR 6	5	F	NF	P5	P 5	BR 6P 5	B6P5	0.00677135	0.00677135	6	24	18	F	F	1	6.5	7.9	-1.4	1	0	-1.12439746769374	0.265594217651395	1.44331532321689	-1.02664047331654	23	20	3	3	10	-4	4	-1.12439746769374	0.353589342800518
414	2/6/2012	25	2012	2012	9/5/2012	25	6	SACHA	14:36:00	BR6	B6	BR 6	8	F	NF	B8	BR 8	BR 6BR 8	B6B8	-0.016108131	-0.016108131	6	16	10	F	F	1	6.5	6.1	0.4	0	0.5	0.310262233988244	-0.143895394229959	0.13017918518559	0.497980794860274	23	22	1	1	6	0	0	0.310262233988244	-1.22585500121933
415	2/6/2012	25	2012	2012	9/5/2012	25	11	SACHA	14:41:00	V11	V1	V 11	9	M	NF	BL	BL 27	V 11BL 27	V1BL	0.054968964	0.054968964	25	5	20	F	M	0	6.1	6.7	-0.6	0	0.4	0.0233302936518467	1.12821965266311	1.77159935772472	-0.349031020793512	21	22	-1	1	13	-2	2	0.0233302936518467	-0.436132829209405
416	2/6/2012	25	2012	2012	9/5/2012	25	11	SACHA	14:54:00	V22	22	V 22	65	M	NF	10	BR 10	V 22BR 10	2210	0.033951964	0.033951964	17	15	2	M	M	1	5	5.6	-0.6	1	0	-1.12439746769374	0.752064128291277	-1.18295695284571	-0.349031020793512	23	22	1	1	5	6	6	-1.12439746769374	1.14331151481044
417	2/6/2012	25	2012	2012	8/5/2012	26	10	SACHA	15:03:00	P5	P5	P 5	2	M	NF	P2	P 2	P 5P 2	P5P2	-0.091207899	-0.091207899	24	22	2	F	M	0	7.9	5.5	2.4	1	0.5	0.310262233988244	-1.48800695212324	-1.18295695284571	2.19200442616785	20	23	-3	3	10	0	0	0.310262233988244	-1.22585500121933
418	2/6/2012	25	2012	2012	5/5/2012	29	8	SACHA	15:04:00	W50	W5	W 50	157	F	NF	P4	P 4	W 50P 4	W5P4	-0.015703246	-0.015703246	23	11	12	F	F	1	4.9	5.5	-0.6	0	0.571428571	0.515213618713106	-0.136648892375018	0.458463219693416	-0.349031020793512	25	26	-1	1	10	-2	2	0.515213618713106	-0.436132829209405
419	2/6/2012	25	2012	2012	9/5/2012	25	8	SACHA	15:04:00	W50	W5	W 50	65	M	NF	10	BR 10	W 50BR 10	W510	-0.014283121	-0.014283121	23	15	8	F	M	0	4.9	5.6	-0.7	1	0.8	1.17105805499744	-0.111231950658857	-0.198104849322235	-0.43373220235889	25	22	3	3	5	3	3	1.17105805499744	-0.0412717432044436
420	2/6/2012	25	2012	2012	4/5/2012	30	8	SACHA	15:04:00	W50	W5	W 50	117	M	NF	V6	V 16	W 50V 16	W5V6	-0.026577504	-0.026577504	23	12	11	F	M	0	4.9	5.2	-0.3	1	0.909090909	1.48407471692175	-0.331272873920653	0.294321202439503	-0.0949274760973761	25	27	-2	2	11	-3	3	1.48407471692175	-0.0412717432044436
421	2/6/2012	25	2012	2012	11/5/2012	23	10	SACHA	15:11:00	P3	P3	P 3	5	F	NF	P5	P 5	P 3P 5	P3P5	-0.047099527	-0.047099527	21	24	3	M	F	0	5.2	7.9	-2.7	1	0.111111111	-0.805584200972115	-0.698569458720378	-1.0188149355918	-2.12775583366646	23	20	3	3	10	0	0	-0.805584200972115	-1.22585500121933
422	2/6/2012	25	2012	2012	5/5/2012	29	10	SACHA	15:11:00	P3	P3	P 3	157	F	NF	P4	P 4	P 3P 4	P3P4	0.058035798	0.058035798	21	11	10	M	F	0	5.2	5.5	-0.3	1	0.615384615	0.641337548657426	1.18310886384603	0.13017918518559	-0.0949274760973761	23	26	-3	3	10	0	0	0.641337548657426	-1.22585500121933
423	2/6/2012	25	2012	2012	11/5/2012	23	10	SACHA	15:11:00	P3	P3	P 3	0	F	NF	V2	V 12	P 3V 12	P3V2	0.004672078	0.004672078	21	3	18	M	F	0	5.2	6	-0.8	0	0.857142857	1.33501916335119	0.228022120779381	1.44331532321689	-0.518433383924269	23	20	3	3	11	-1	1	1.33501916335119	-0.830993915214367
424	2/6/2012	25	2012	2012	9/5/2012	25	10	SACHA	15:11:00	P3	P3	P 3	9	M	NF	BL	BL 27	P 3BL 27	P3BL	-0.019906614	-0.019906614	21	5	16	M	M	1	5.2	6.7	-1.5	1	0.857142857	1.33501916335119	-0.211879424523649	1.11503128870907	-1.11134165488192	23	22	1	1	13	-3	3	1.33501916335119	-0.0412717432044436
425	2/6/2012	25	2012	2012	10/5/2012	24	10	SACHA	15:35:00	P14	14	P 14	135	F	NF	V1	V 11	P 14V 11	14V1	-0.02422516	-0.02422516	14	25	11	M	F	0	5.6	6.1	-0.5	0	0	-1.12439746769374	-0.289171375570606	0.294321202439503	-0.264329839228133	19	21	-2	2	11	-1	1	-1.12439746769374	-0.830993915214367
426	2/6/2012	25	2012	2012	9/5/2012	25	5	SACHA	15:36:00	BR10	10	BR 10	9	M	NF	BL	BL 27	BR 10BL 27	10BL	-0.049770191	-0.049770191	15	5	10	M	M	1	5.6	6.7	-1.1	1	0.666666667	0.788482135505347	-0.746368146322842	0.13017918518559	-0.772536928620405	22	22	0	0	13	-8	8	0.788482135505347	1.93303368682037
427	2/6/2012	25	2012	2012	6/5/2012	28	5	SACHA	15:36:00	BR10	10	BR 10	163	F	NF	W5	W 50	BR 10W 50	10W5	-0.014283121	-0.014283121	15	23	8	M	F	0	5.6	4.9	0.7	1	0.8	1.17105805499744	-0.111231950658857	-0.198104849322235	0.75208433955641	22	25	-3	3	8	-3	3	1.17105805499744	-0.0412717432044436
428	2/6/2012	25	2012	2012	8/5/2012	26	11	SACHA	15:50:00	V9	9V	V 9	2	M	NF	P2	P 2	V 9P 2	9VP2	-0.028658852	-0.028658852	8	22	14	M	M	1	6.2	5.5	0.7	0	0	-1.12439746769374	-0.368524172790152	0.786747254201241	0.75208433955641	23	23	0	0	10	1	1	-1.12439746769374	-0.830993915214367
429	2/6/2012	25	2012	2012	5/5/2012	29	11	SACHA	15:50:00	V9	9V	V 9	157	F	NF	P4	P 4	V 9P 4	9VP4	-0.014942806	-0.014942806	8	11	3	M	F	0	6.2	5.5	0.7	0	0.727272727	0.962380279424788	-0.123038781181541	-1.0188149355918	0.75208433955641	23	26	-3	3	10	1	1	0.962380279424788	-0.830993915214367
430	2/6/2012	25	2012	2012	9/5/2012	25	10	SACHA	15:54:00	P2	P2	P 2	8	F	NF	B8	BR 8	P 2BR 8	P2B8	-0.031952675	-0.031952675	22	16	6	M	F	0	5.5	6.1	-0.6	1	0.666666667	0.788482135505347	-0.427475960283753	-0.52638888383006	-0.349031020793512	23	22	1	1	6	4	4	0.788482135505347	0.353589342800518
431	2/6/2012	25	2012	2012	9/5/2012	25	13	SACHA	15:55:00	BL27	BL	BL 27	65	M	NF	10	BR 10	BL 27BR 10	BL10	-0.049770191	-0.049770191	5	15	10	M	M	1	6.7	5.6	1.1	0	0.666666667	0.788482135505347	-0.746368146322842	0.13017918518559	1.09088906581792	22	22	0	0	5	8	8	0.788482135505347	1.93303368682037
432	2/6/2012	25	2012	2012	6/5/2012	28	7	SACHA	17:25:00	W63	W6	W 63	163	F	NF	W5	W 50	W 63W 50	W6W5	0.106262289	0.106262289	19	23	4	F	F	1	5.7	4.9	0.8	1	0.285714286	-0.30459192305566	2.04625113014086	-0.854672918337886	0.836785521121789	21	25	-4	4	8	-1	1	-0.30459192305566	-0.830993915214367
433	2/6/2012	25	2012	2012	4/5/2012	30	7	SACHA	17:25:00	W63	W6	W 63	117	M	NF	V6	V 16	W 63V 16	W6V6	-0.087477542	-0.087477542	19	12	7	F	M	0	5.7	5.2	0.5	1	0.75	1.02759208482924	-1.42124221912475	-0.362246866576148	0.582681976425653	21	27	-6	6	11	-4	4	1.02759208482924	0.353589342800518
434	2/6/2012	25	2012	2012	4/5/2012	30	5	SACHA	17:25:00	BR12	B2	BR 12	117	M	NF	V6	V 16	BR 12V 16	B2V6	0.069034912	0.069034912	4	12	8	M	M	1	5.5	5.2	0.3	1	0.923076923	1.52420505826767	1.37996747802957	-0.198104849322235	0.413279613294895	23	27	-4	4	11	-6	6	1.52420505826767	1.14331151481044
435	2/6/2012	25	2012	2012	10/5/2012	24	6	SACHA	17:26:00	BR8	B8	BR 8	135	F	NF	V1	V 11	BR 8V 11	B8V1	0.049661905	0.049661905	16	25	9	F	F	1	6.1	6.1	0	0	0	-1.12439746769374	1.03323561302771	-0.0339628320683223	0.15917606859876	22	21	1	1	11	-5	5	-1.12439746769374	0.74845042880548
436	2/6/2012	25	2012	2012	8/5/2012	26	8	SACHA	17:26:00	W50	W5	W 50	355	M	NF	22	V 22	W 50V 22	W522	-0.036806338	-0.036806338	23	17	6	F	M	0	4.9	5	-0.1	1	0.222222222	-0.486770934250487	-0.5143452637471	-0.52638888383006	0.0744748870333811	25	23	2	2	11	-3	3	-0.486770934250487	-0.0412717432044436
437	2/6/2012	25	2012	2012	5/5/2012	29	8	SACHA	17:26:00	W50	W5	W 50	157	F	NF	P4	P 4	W 50P 4	W5P4	-0.015703246	-0.015703246	23	11	12	F	F	1	4.9	5.5	-0.6	0	0.571428571	0.515213618713106	-0.136648892375018	0.458463219693416	-0.349031020793512	25	26	-1	1	10	-2	2	0.515213618713106	-0.436132829209405
438	2/6/2012	25	2012	2012	6/5/2012	28	6	SACHA	17:26:00	BR8	B8	BR 8	163	F	NF	W5	W 50	BR 8W 50	B8W5	-0.060061369	-0.060061369	16	23	7	F	F	1	6.1	4.9	1.2	1	0.666666667	0.788482135505347	-0.930556349063189	-0.362246866576148	1.1755902473833	22	25	-3	3	8	-2	2	0.788482135505347	-0.436132829209405
439	2/6/2012	25	2012	2012	11/5/2012	23	8	SACHA	17:26:00	W50	W5	W 50	5	F	NF	P5	P 5	W 50P 5	W5P5	0.094440863	0.094440863	23	24	1	F	F	1	4.9	7.9	-3	1	0.7	0.884126114661039	1.83467503955453	-1.34709897009962	-2.3818593783626	25	20	5	5	10	-2	2	0.884126114661039	-0.436132829209405
440	2/6/2012	25	2012	2012	11/5/2012	23	6	SACHA	17:32:00	BR6	B6	BR 6	5	F	NF	P5	P 5	BR 6P 5	B6P5	0.00677135	0.00677135	6	24	18	F	F	1	6.5	7.9	-1.4	1	0	-1.12439746769374	0.265594217651395	1.44331532321689	-1.02664047331654	23	20	3	3	10	-4	4	-1.12439746769374	0.353589342800518
441	2/6/2012	25	2012	2012	4/5/2012	30	11	SACHA	17:34:00	V9	9V	V 9	117	M	NF	V6	V 16	V 9V 16	9VV6	-0.001343056	-0.001343056	8	12	4	M	M	1	6.2	5.2	1	0	0.615384615	0.641337548657426	0.120365181923367	-0.854672918337886	1.00618788425255	23	27	-4	4	11	0	0	0.641337548657426	-1.22585500121933
442	2/6/2012	25	2012	2012	11/5/2012	23	11	SACHA	17:34:00	V9	9V	V 9	5	F	NF	P5	P 5	V 9P 5	9VP5	0.015816012	0.015816012	8	24	16	M	F	0	6.2	7.9	-1.7	1	0.695652174	0.871650813156789	0.42747267686898	1.11503128870907	-1.28074401801268	23	20	3	3	10	1	1	0.871650813156789	-0.830993915214367
443	2/6/2012	25	2012	2012	9/5/2012	25	11	SACHA	17:34:00	V9	9V	V 9	65	M	NF	10	BR 10	V 9BR 10	9V10	0.065528117	0.065528117	8	15	7	M	M	1	6.2	5.6	0.6	0	1	1.74492193567023	1.31720398599505	-0.362246866576148	0.667383157991031	23	22	1	1	5	6	6	1.74492193567023	1.14331151481044
444	2/6/2012	25	2012	2012	11/5/2012	23	10	SACHA	17:37:00	P15	15	P 15	5	F	NF	P5	P 5	P 15P 5	15P5	-0.064341992	-0.064341992	18	24	6	M	F	0	5.8	7.9	-2.1	0	0	-1.12439746769374	-1.00716956642072	-0.52638888383006	-1.61954874427419	20	20	0	0	10	0	0	-1.12439746769374	-1.22585500121933
445	2/6/2012	25	2012	2012	8/5/2012	26	10	SACHA	17:39:00	P5	P5	P 5	76	M	NF	P3	P 3	P 5P 3	P5P3	-0.047099527	-0.047099527	24	21	3	F	M	0	7.9	5.2	2.7	1	0.111111111	-0.805584200972115	-0.698569458720378	-1.0188149355918	2.44610797086398	20	23	-3	3	10	0	0	-0.805584200972115	-1.22585500121933
446	2/6/2012	25	2012	2012	8/5/2012	26	6	SACHA	17:59:00	BR5	B5	BR 5	2	M	NF	P2	P 2	BR 5P 2	B5P2	0.012873723	0.012873723	13	22	9	F	M	0	5.7	5.5	0.2	0	0	-1.12439746769374	0.374812532145733	-0.0339628320683223	0.328578431729517	20	23	-3	3	10	-4	4	-1.12439746769374	0.353589342800518
447	2/6/2012	25	2012	2012	11/5/2012	23	6	SACHA	17:59:00	BR5	B5	BR 5	5	F	NF	P5	P 5	BR 5P 5	B5P5	-0.081208616	-0.081208616	13	24	11	F	F	1	5.7	7.9	-2.2	1	0.142857143	-0.714494695374702	-1.30904299246166	0.294321202439503	-1.70424992583957	20	20	0	0	10	-4	4	-0.714494695374702	0.353589342800518
448	3/6/2012	26	2012	2012	6/5/2012	29	10	SACHA	7:14:00	P5	P5	P 5	163	F	NF	W5	W 50	P 5W 50	P5W5	0.094440863	0.094440863	24	23	1	F	F	1	7.9	4.9	3	1	0.7	0.884126114661039	1.83467503955453	-1.34709897009962	2.70021151556012	20	25	-5	5	8	2	2	0.884126114661039	-0.436132829209405
449	3/6/2012	26	2012	2012	11/5/2012	24	13	SACHA	7:17:00	BL27	BL	BL 27	5	F	NF	P5	P 5	BL 27P 5	BLP5	-0.047008876	-0.047008876	5	24	19	M	F	0	6.7	7.9	-1.2	0	0	-1.12439746769374	-0.696947016200522	1.6074573404708	-0.857238110185783	22	20	2	2	10	3	3	-1.12439746769374	-0.0412717432044436
450	3/6/2012	26	2012	2012	6/5/2012	29	13	SACHA	7:17:00	BL27	BL	BL 27	163	F	NF	W5	W 50	BL 27W 50	BLW5	0.035597119	0.035597119	5	23	18	M	F	0	6.7	4.9	1.8	1	0.888888889	1.4261086689486	0.78150858476451	1.44331532321689	1.68379733677557	22	25	-3	3	8	5	5	1.4261086689486	0.74845042880548
451	3/6/2012	26	2012	2012	12/5/2012	23	6	SACHA	7:19:00	BR5	B5	BR 5	160	M	NF	P1	P 1	BR 5P 1	B5P1	-0.011763013	-0.011763013	13	20	7	F	M	0	5.7	5.5	0.2	1	0	-1.12439746769374	-0.0661278660505091	-0.362246866576148	0.328578431729517	20	19	1	1	10	-4	4	-1.12439746769374	0.353589342800518
452	3/6/2012	26	2012	2012	9/5/2012	26	7	SACHA	7:41:00	W63	W6	W 63	65	M	NF	10	BR 10	W 63BR 10	W610	-0.031127095	-0.031127095	19	15	4	F	M	0	5.7	5.6	0.1	1	0.857142857	1.33501916335119	-0.412699994265249	-0.854672918337886	0.243877250164138	21	22	-1	1	5	2	2	1.33501916335119	-0.436132829209405
453	3/6/2012	26	2012	2012	11/5/2012	24	10	SACHA	7:51:00	P3	P3	P 3	5	F	NF	P5	P 5	P 3P 5	P3P5	-0.047099527	-0.047099527	21	24	3	M	F	0	5.2	7.9	-2.7	1	0.111111111	-0.805584200972115	-0.698569458720378	-1.0188149355918	-2.12775583366646	23	20	3	3	10	0	0	-0.805584200972115	-1.22585500121933
454	3/6/2012	26	2012	2012	11/5/2012	24	10	SACHA	7:51:00	P3	P3	P 3	6	F	NF	G6	G 16	P 3G 16	P3G6	-0.003766511	-0.003766511	21	1	20	M	F	0	5.2	5.2	0	0	0.444444444	0.15085559919277	0.0769909617056128	1.77159935772472	0.15917606859876	23	20	3	3	3	7	7	0.15085559919277	1.5381726008154
455	3/6/2012	26	2012	2012	9/5/2012	26	10	SACHA	7:51:00	P3	P3	P 3	65	M	NF	10	BR 10	P 3BR 10	P310	0.037835315	0.037835315	21	15	6	M	M	1	5.2	5.6	-0.4	0	0.5	0.310262233988244	0.821567098825838	-0.52638888383006	-0.179628657662755	23	22	1	1	5	5	5	0.310262233988244	0.74845042880548
456	3/6/2012	26	2012	2012	10/5/2012	25	10	SACHA	8:46:00	P1	P1	P 1	135	F	NF	V1	V 11	P 1V 11	P1V1	-0.049065381	-0.049065381	20	25	5	M	F	0	5.5	6.1	-0.6	0	0	-1.12439746769374	-0.733753683024916	-0.690530901083973	-0.349031020793512	19	21	-2	2	11	-1	1	-1.12439746769374	-0.830993915214367
457	3/6/2012	26	2012	2012	8/5/2012	27	5	SACHA	9:00:00	BR10	10	BR 10	2	M	NF	P2	P 2	BR 10P 2	10P2	-0.061221711	-0.061221711	15	22	7	M	M	1	5.6	5.5	0.1	1	0	-1.12439746769374	-0.951323777976006	-0.362246866576148	0.243877250164138	22	23	-1	1	10	-5	5	-1.12439746769374	0.74845042880548
458	3/6/2012	26	2012	2012	6/5/2012	29	5	SACHA	9:11:00	BR12	B2	BR 12	163	F	NF	W5	W 50	BR 12W 50	B2W5	0.038501333	0.038501333	4	23	19	M	F	0	5.5	4.9	0.6	1	0.5	0.310262233988244	0.833487275351084	1.6074573404708	0.667383157991031	23	25	-2	2	8	-3	3	0.310262233988244	-0.0412717432044436
459	3/6/2012	26	2012	2012	6/5/2012	29	6	SACHA	9:15:00	BR5	B5	BR 5	163	F	NF	W5	W 50	BR 5W 50	B5W5	-0.027880965	-0.027880965	13	23	10	F	F	1	5.7	4.9	0.8	1	0	-1.12439746769374	-0.354601800787153	0.13017918518559	0.836785521121789	20	25	-5	5	8	-2	2	-1.12439746769374	-0.436132829209405
460	3/6/2012	26	2012	2012	11/5/2012	24	6	SACHA	9:15:00	BR5	B5	BR 5	5	F	NF	P5	P 5	BR 5P 5	B5P5	-0.081208616	-0.081208616	13	24	11	F	F	1	5.7	7.9	-2.2	0	0.142857143	-0.714494695374702	-1.30904299246166	0.294321202439503	-1.70424992583957	20	20	0	0	10	-4	4	-0.714494695374702	0.353589342800518
461	3/6/2012	26	2012	2012	11/5/2012	24	10	SACHA	9:16:00	P14	14	P 14	5	F	NF	P5	P 5	P 14P 5	14P5	-0.014614535	-0.014614535	14	24	10	M	F	0	5.6	7.9	-2.3	1	0	-1.12439746769374	-0.117163492123108	0.13017918518559	-1.78895110740495	19	20	-1	1	10	0	0	-1.12439746769374	-1.22585500121933
462	3/6/2012	26	2012	2012	11/5/2012	24	6	SACHA	9:16:00	BR6	B6	BR 6	5	F	NF	P5	P 5	BR 6P 5	B6P5	0.00677135	0.00677135	6	24	18	F	F	1	6.5	7.9	-1.4	1	0	-1.12439746769374	0.265594217651395	1.44331532321689	-1.02664047331654	23	20	3	3	10	-4	4	-1.12439746769374	0.353589342800518
463	3/6/2012	26	2012	2012	6/5/2012	29	6	SACHA	9:16:00	BR6	B6	BR 6	163	F	NF	W5	W 50	BR 6W 50	B6W5	-0.001000026	-0.001000026	6	23	17	F	F	1	6.5	4.9	1.6	0	0	-1.12439746769374	0.126504622829551	1.27917330596298	1.51439497364482	23	25	-2	2	8	-2	2	-1.12439746769374	-0.436132829209405
464	3/6/2012	26	2012	2012	11/5/2012	24	10	SACHA	9:17:00	P15	15	P 15	5	F	NF	P5	P 5	P 15P 5	15P5	-0.064341992	-0.064341992	18	24	6	M	F	0	5.8	7.9	-2.1	0	0	-1.12439746769374	-1.00716956642072	-0.52638888383006	-1.61954874427419	20	20	0	0	10	0	0	-1.12439746769374	-1.22585500121933
465	3/6/2012	26	2012	2012	11/5/2012	24	10	SACHA	9:17:00	P1	P1	P 1	5	F	NF	P5	P 5	P 1P 5	P1P5	-0.010783106	-0.010783106	20	24	4	M	F	0	5.5	7.9	-2.4	1	0	-1.12439746769374	-0.0485898048895142	-0.854672918337886	-1.87365228897033	19	20	-1	1	10	0	0	-1.12439746769374	-1.22585500121933
466	3/6/2012	26	2012	2012	9/5/2012	26	10	SACHA	9:17:00	P1	P1	P 1	8	F	NF	B8	BR 8	P 1BR 8	P1B8	-0.110568851	-0.110568851	20	16	4	M	F	0	5.5	6.1	-0.6	1	0	-1.12439746769374	-1.83452306060199	-0.854672918337886	-0.349031020793512	19	22	-3	3	6	4	4	-1.12439746769374	0.353589342800518
467	3/6/2012	26	2012	2012	11/5/2012	24	11	SACHA	9:18:00	V22	22	V 22	5	F	NF	P5	P 5	V 22P 5	22P5	-0.04756235	-0.04756235	17	24	7	M	F	0	5	7.9	-2.9	1	0	-1.12439746769374	-0.706852916314533	-0.362246866576148	-2.29715819679722	23	20	3	3	10	1	1	-1.12439746769374	-0.830993915214367
468	3/6/2012	26	2012	2012	6/5/2012	29	11	SACHA	9:18:00	V22	22	V 22	163	F	NF	W5	W 50	V 22W 50	22W5	-0.036806338	-0.036806338	17	23	6	M	F	0	5	4.9	0.1	1	0.222222222	-0.486770934250487	-0.5143452637471	-0.52638888383006	0.243877250164138	23	25	-2	2	8	3	3	-0.486770934250487	-0.0412717432044436
469	3/6/2012	26	2012	2012	11/5/2012	24	10	SACHA	9:21:00	P4	P4	P 4	5	F	NF	P5	P 5	P 4P 5	P4P5	-0.025403213	-0.025403213	11	24	13	F	F	1	5.5	7.9	-2.4	1	0.666666667	0.788482135505347	-0.310255790280261	0.622605236947329	-1.87365228897033	26	20	6	6	10	0	0	0.788482135505347	-1.22585500121933
470	3/6/2012	26	2012	2012	10/5/2012	25	6	SACHA	9:46:00	BR5	B5	BR 5	415	F	NF	W6	W 63	BR 5W 63	B5W6	-0.046721023	-0.046721023	13	19	6	F	F	1	5.7	5.7	0	0	0.666666667	0.788482135505347	-0.691795115541198	-0.52638888383006	0.15917606859876	20	21	-1	1	7	-1	1	0.788482135505347	-0.830993915214367
471	3/6/2012	26	2012	2012	11/5/2012	24	6	SACHA	9:49:00	BR8	B8	BR 8	5	F	NF	P5	P 5	BR 8P 5	B8P5	-0.069518216	-0.069518216	16	24	8	F	F	1	6.1	7.9	-1.8	1	0.714285714	0.925116391032148	-1.09981196319409	-0.198104849322235	-1.36544519957805	22	20	2	2	10	-4	4	0.925116391032148	0.353589342800518
472	3/6/2012	26	2012	2012	11/5/2012	24	10	SACHA	10:02:00	P3	P3	P 3	5	F	NF	P5	P 5	P 3P 5	P3P5	-0.047099527	-0.047099527	21	24	3	M	F	0	5.2	7.9	-2.7	1	0.111111111	-0.805584200972115	-0.698569458720378	-1.0188149355918	-2.12775583366646	23	20	3	3	10	0	0	-0.805584200972115	-1.22585500121933
473	3/6/2012	26	2012	2012	9/5/2012	26	13	SACHA	10:03:00	BL27	BL	BL 27	8	F	NF	B8	BR 8	BL 27BR 8	BLB8	0.05866091	0.05866091	5	16	11	M	F	0	6.7	6.1	0.6	1	0.5	0.310262233988244	1.1942969179047	0.294321202439503	0.667383157991031	22	22	0	0	6	7	7	0.310262233988244	1.5381726008154
474	3/6/2012	26	2012	2012	9/5/2012	26	11	SACHA	10:17:00	V12	V2	V 12	8	F	NF	B8	BR 8	V 12BR 8	V2B8	-0.064258464	-0.064258464	3	16	13	F	F	1	6	6.1	-0.1	1	0.857142857	1.33501916335119	-1.00567460907001	0.622605236947329	0.0744748870333811	20	22	-2	2	6	5	5	1.33501916335119	0.74845042880548
475	3/6/2012	26	2012	2012	9/5/2012	26	10	SACHA	10:19:00	P14	14	P 14	8	F	NF	B8	BR 8	P 14BR 8	14B8	-0.024206005	-0.024206005	14	16	2	M	F	0	5.6	6.1	-0.5	1	0	-1.12439746769374	-0.28882854552496	-1.18295695284571	-0.264329839228133	19	22	-3	3	6	4	4	-1.12439746769374	0.353589342800518
476	3/6/2012	26	2012	2012	9/5/2012	26	11	SACHA	10:34:00	V22	22	V 22	65	M	NF	10	BR 10	V 22BR 10	2210	0.033951964	0.033951964	17	15	2	M	M	1	5	5.6	-0.6	0	0	-1.12439746769374	0.752064128291277	-1.18295695284571	-0.349031020793512	23	22	1	1	5	6	6	-1.12439746769374	1.14331151481044
477	3/6/2012	26	2012	2012	12/5/2012	23	10	SACHA	10:48:00	P3	P3	P 3	160	M	NF	P1	P 1	P 3P 1	P3P1	0.062019564	0.062019564	21	20	1	M	M	1	5.2	5.5	-0.3	0	0.5	0.310262233988244	1.25440902984045	-1.34709897009962	-0.0949274760973761	23	19	4	4	10	0	0	0.310262233988244	-1.22585500121933
478	3/6/2012	26	2012	2012	8/5/2012	27	10	SACHA	10:53:00	P1	P1	P 1	7	M	NF	9V	V 9	P 1V 9	P19V	0.157686502	0.157686502	20	8	12	M	M	1	5.5	6.2	-0.7	1	0	-1.12439746769374	2.96662519905764	0.458463219693416	-0.43373220235889	19	23	-4	4	11	-1	1	-1.12439746769374	-0.830993915214367
479	3/6/2012	26	2012	2012	8/5/2012	27	6	SACHA	11:29:00	BR8	B8	BR 8	2	M	NF	P2	P 2	BR 8P 2	B8P2	-0.031952675	-0.031952675	16	22	6	F	M	0	6.1	5.5	0.6	0	0.666666667	0.788482135505347	-0.427475960283753	-0.52638888383006	0.667383157991031	22	23	-1	1	10	-4	4	0.788482135505347	0.353589342800518
480	3/6/2012	26	2012	2012	9/5/2012	26	8	SACHA	11:31:00	W50	W5	W 50	8	F	NF	B8	BR 8	W 50BR 8	W5B8	-0.060061369	-0.060061369	23	16	7	F	F	1	4.9	6.1	-1.2	1	0.666666667	0.788482135505347	-0.930556349063189	-0.362246866576148	-0.857238110185783	25	22	3	3	6	2	2	0.788482135505347	-0.436132829209405
481	3/6/2012	26	2012	2012	6/5/2012	29	11	SACHA	11:40:00	V19	V9	V 19	163	F	NF	W5	W 50	V 19W 50	V9W5	0.060833234	0.060833234	7	23	16	M	F	0	6.3	4.9	1.4	1	0.333333333	-0.167957667528858	1.23317647603981	1.11503128870907	1.34499261051406	22	25	-3	3	8	3	3	-0.167957667528858	-0.0412717432044436
482	3/6/2012	26	2012	2012	7/5/2012	28	10	SACHA	12:01:00	P5	P5	P 5	84	M	NF	B1	BR 11	P 5BR 11	P5B1	-0.074104354	-0.074104354	24	2	22	F	M	0	7.9	6.3	1.6	1	0.333333333	-0.167957667528858	-1.1818931900215	2.09988339223254	1.51439497364482	20	24	-4	4	5	5	5	-0.167957667528858	0.74845042880548
483	3/6/2012	26	2012	2012	11/5/2012	24	7	SACHA	12:05:00	W63	W6	W 63	5	F	NF	P5	P 5	W 63P 5	W6P5	0.029953219	0.029953219	19	24	5	F	F	1	5.7	7.9	-2.2	1	0	-1.12439746769374	0.680495872959676	-0.690530901083973	-1.70424992583957	21	20	1	1	10	-3	3	-1.12439746769374	-0.0412717432044436
484	3/6/2012	26	2012	2012	6/5/2012	29	10	SACHA	12:22:00	P14	14	P 14	163	F	NF	W5	W 50	P 14W 50	14W5	-0.022198517	-0.022198517	14	23	9	M	F	0	5.6	4.9	0.7	0	0	-1.12439746769374	-0.252899169243371	-0.0339628320683223	0.75208433955641	19	25	-6	6	8	2	2	-1.12439746769374	-0.436132829209405
485	3/6/2012	26	2012	2012	9/5/2012	26	10	SACHA	12:38:00	P14	14	P 14	9	M	NF	BL	BL 27	P 14BL 27	14BL	-0.056811534	-0.056811534	14	5	9	M	M	1	5.6	6.7	-1.1	0	0	-1.12439746769374	-0.872391844683547	-0.0339628320683223	-0.772536928620405	19	22	-3	3	13	-3	3	-1.12439746769374	-0.0412717432044436
486	3/6/2012	26	2012	2012	11/5/2012	24	2	SACHA	13:07:00	Y28	Y2	Y 28	5	F	NF	P5	P 5	Y 28P 5	Y2P5	0.034773476	0.034773476	9	24	15	M	F	0	5.6	7.9	-2.3	0	1	1.74492193567023	0.766767286550674	0.950889271455154	-1.78895110740495	18	20	-2	2	10	-8	8	1.74492193567023	1.93303368682037
487	3/6/2012	26	2012	2012	7/5/2012	28	8	SACHA	13:21:00	W50	W5	W 50	84	M	NF	B1	BR 11	W 50BR 11	W5B1	-0.044382982	-0.044382982	23	2	21	F	M	0	4.9	6.3	-1.4	0	0	-1.12439746769374	-0.649949607697174	1.93574137497863	-1.02664047331654	25	24	1	1	5	3	3	-1.12439746769374	-0.0412717432044436
488	3/6/2012	26	2012	2012	6/5/2012	29	11	SACHA	13:24:00	V19	V9	V 19	163	F	NF	W5	W 50	V 19W 50	V9W5	0.060833234	0.060833234	7	23	16	M	F	0	6.3	4.9	1.4	1	0.333333333	-0.167957667528858	1.23317647603981	1.11503128870907	1.34499261051406	22	25	-3	3	8	3	3	-0.167957667528858	-0.0412717432044436
489	3/6/2012	26	2012	2012	8/5/2012	27	11	SACHA	13:30:00	V12	V2	V 12	7	M	NF	9V	V 9	V 12V 9	V29V	0.037874054	0.037874054	3	8	5	F	M	0	6	6.2	-0.2	1	0	-1.12439746769374	0.82226043702152	-0.690530901083973	-0.0102262945319975	20	23	-3	3	11	0	0	-1.12439746769374	-1.22585500121933
490	3/6/2012	26	2012	2012	6/5/2012	29	11	SACHA	13:30:00	V12	V2	V 12	163	F	NF	W5	W 50	V 12W 50	V2W5	0.027004434	0.027004434	3	23	20	F	F	1	6	4.9	1.1	1	0.666666667	0.788482135505347	0.627719464912153	1.77159935772472	1.09088906581792	20	25	-5	5	8	3	3	0.788482135505347	-0.0412717432044436
491	3/6/2012	26	2012	2012	9/5/2012	26	11	SACHA	13:58:00	V22	22	V 22	65	M	NF	10	BR 10	V 22BR 10	2210	0.033951964	0.033951964	17	15	2	M	M	1	5	5.6	-0.6	1	0	-1.12439746769374	0.752064128291277	-1.18295695284571	-0.349031020793512	23	22	1	1	5	6	6	-1.12439746769374	1.14331151481044
492	3/6/2012	26	2012	2012	10/5/2012	25	5	SACHA	14:02:00	BR10	10	BR 10	415	F	NF	W6	W 63	BR 10W 63	10W6	-0.031127095	-0.031127095	15	19	4	M	F	0	5.6	5.7	-0.1	0	0.857142857	1.33501916335119	-0.412699994265249	-0.854672918337886	0.0744748870333811	22	21	1	1	7	-2	2	1.33501916335119	-0.436132829209405
493	3/6/2012	26	2012	2012	11/5/2012	24	10	SACHA	14:08:00	P14	14	P 14	5	F	NF	P5	P 5	P 14P 5	14P5	-0.014614535	-0.014614535	14	24	10	M	F	0	5.6	7.9	-2.3	1	0	-1.12439746769374	-0.117163492123108	0.13017918518559	-1.78895110740495	19	20	-1	1	10	0	0	-1.12439746769374	-1.22585500121933
494	3/6/2012	26	2012	2012	11/5/2012	24	10	SACHA	14:10:00	P2	P2	P 2	5	F	NF	P5	P 5	P 2P 5	P2P5	-0.091207899	-0.091207899	22	24	2	M	F	0	5.5	7.9	-2.4	0	0.5	0.310262233988244	-1.48800695212324	-1.18295695284571	-1.87365228897033	23	20	3	3	10	0	0	0.310262233988244	-1.22585500121933
495	3/6/2012	26	2012	2012	8/5/2012	27	10	SACHA	14:10:00	P2	P2	P 2	76	M	NF	P3	P 3	P 2P 3	P2P3	-0.037222754	-0.037222754	22	21	1	M	M	1	5.5	5.2	0.3	1	0.769230769	1.08277130346255	-0.521798143741239	-1.34709897009962	0.413279613294895	23	23	0	0	10	0	0	1.08277130346255	-1.22585500121933
496	3/6/2012	26	2012	2012	6/5/2012	29	7	SACHA	14:11:00	W63	W6	W 63	163	F	NF	W5	W 50	W 63W 50	W6W5	0.106262289	0.106262289	19	23	4	F	F	1	5.7	4.9	0.8	0	0.285714286	-0.30459192305566	2.04625113014086	-0.854672918337886	0.836785521121789	21	25	-4	4	8	-1	1	-0.30459192305566	-0.830993915214367
497	3/6/2012	26	2012	2012	9/5/2012	26	7	SACHA	14:11:00	W63	W6	W 63	65	M	NF	10	BR 10	W 63BR 10	W610	-0.031127095	-0.031127095	19	15	4	F	M	0	5.7	5.6	0.1	0	0.857142857	1.33501916335119	-0.412699994265249	-0.854672918337886	0.243877250164138	21	22	-1	1	5	2	2	1.33501916335119	-0.436132829209405
498	3/6/2012	26	2012	2012	9/5/2012	26	11	SACHA	14:14:00	V16	V6	V 16	65	M	NF	10	BR 10	V 16BR 10	V610	-0.045759875	-0.045759875	12	15	3	M	M	1	5.2	5.6	-0.4	0	0.4	0.0233302936518467	-0.674592796944874	-1.0188149355918	-0.179628657662755	27	22	5	5	5	6	6	0.0233302936518467	1.14331151481044
499	3/6/2012	26	2012	2012	12/5/2012	23	6	SACHA	14:17:00	BR5	B5	BR 5	160	M	NF	P1	P 1	BR 5P 1	B5P1	-0.011763013	-0.011763013	13	20	7	F	M	0	5.7	5.5	0.2	0	0	-1.12439746769374	-0.0661278660505091	-0.362246866576148	0.328578431729517	20	19	1	1	10	-4	4	-1.12439746769374	0.353589342800518
500	3/6/2012	26	2012	2012	6/5/2012	29	10	SACHA	14:27:00	P4	P4	P 4	163	F	NF	W5	W 50	P 4W 50	P4W5	-0.015703246	-0.015703246	11	23	12	F	F	1	5.5	4.9	0.6	0	0.571428571	0.515213618713106	-0.136648892375018	0.458463219693416	0.667383157991031	26	25	1	1	8	2	2	0.515213618713106	-0.436132829209405
501	3/6/2012	26	2012	2012	11/5/2012	24	10	SACHA	14:27:00	P4	P4	P 4	5	F	NF	P5	P 5	P 4P 5	P4P5	-0.025403213	-0.025403213	11	24	13	F	F	1	5.5	7.9	-2.4	1	0.666666667	0.788482135505347	-0.310255790280261	0.622605236947329	-1.87365228897033	26	20	6	6	10	0	0	0.788482135505347	-1.22585500121933
502	3/6/2012	26	2012	2012	11/5/2012	24	3	SACHA	14:30:00	G16	G6	G 16	5	F	NF	P5	P 5	G 16P 5	G6P5	-0.006864619	-0.006864619	1	24	23	F	F	1	5.2	7.9	-2.7	0	0.833333333	1.26670203415313	0.0215420185024643	2.26402540948646	-2.12775583366646	20	20	0	0	10	-7	7	1.26670203415313	1.5381726008154
503	3/6/2012	26	2012	2012	11/5/2012	24	11	SACHA	15:25:00	V19	V9	V 19	5	F	NF	P5	P 5	V 19P 5	V9P5	0.038992122	0.038992122	7	24	17	M	F	0	6.3	7.9	-1.6	1	0.222222222	-0.486770934250487	0.842271259442578	1.27917330596298	-1.1960428364473	22	20	2	2	10	1	1	-0.486770934250487	-0.830993915214367
504	3/6/2012	26	2012	2012	11/5/2012	24	8	SACHA	15:26:00	W50	W5	W 50	5	F	NF	P5	P 5	W 50P 5	W5P5	0.094440863	0.094440863	23	24	1	F	F	1	4.9	7.9	-3	1	0.7	0.884126114661039	1.83467503955453	-1.34709897009962	-2.3818593783626	25	20	5	5	10	-2	2	0.884126114661039	-0.436132829209405
505	3/6/2012	26	2012	2012	6/5/2012	29	10	SACHA	15:28:00	P5	P5	P 5	163	F	NF	W5	W 50	P 5W 50	P5W5	0.094440863	0.094440863	24	23	1	F	F	1	7.9	4.9	3	1	0.7	0.884126114661039	1.83467503955453	-1.34709897009962	2.70021151556012	20	25	-5	5	8	2	2	0.884126114661039	-0.436132829209405
506	3/6/2012	26	2012	2012	11/5/2012	24	5	SACHA	15:30:00	BR12	B2	BR 12	5	F	NF	P5	P 5	BR 12P 5	B2P5	-0.010808621	-0.010808621	4	24	20	M	F	0	5.5	7.9	-2.4	1	0.153846154	-0.682963712888622	-0.0490464641750615	1.77159935772472	-1.87365228897033	23	20	3	3	10	-5	5	-0.682963712888622	0.74845042880548
507	4/6/2012	27	2012	2012	9/5/2012	27	10	SACHA	7:19:00	P3	P3	P 3	65	M	NF	10	BR 10	P 3BR 10	P310	0.037835315	0.037835315	21	15	6	M	M	1	5.2	5.6	-0.4	1	0.5	0.310262233988244	0.821567098825838	-0.52638888383006	-0.179628657662755	23	22	1	1	5	5	5	0.310262233988244	0.74845042880548
508	4/6/2012	27	2012	2012	11/5/2012	25	11	SACHA	7:46:00	V9	9V	V 9	150	F	NF	B5	BR 5	V 9BR 5	9VB5	-0.087733775	-0.087733775	8	13	5	M	F	0	6.2	5.7	0.5	0	0	-1.12439746769374	-1.42582819516683	-0.690530901083973	0.582681976425653	23	20	3	3	6	5	5	-1.12439746769374	0.74845042880548
509	4/6/2012	27	2012	2012	6/5/2012	30	11	SACHA	7:46:00	V9	9V	V 9	163	F	NF	W5	W 50	V 9W 50	9VW5	-0.003010939	-0.003010939	8	23	15	M	F	0	6.2	4.9	1.3	1	0.5	0.310262233988244	0.0905139469965999	0.950889271455154	1.26029142894868	23	25	-2	2	8	3	3	0.310262233988244	-0.0412717432044436
510	4/6/2012	27	2012	2012	6/5/2012	30	6	SACHA	7:47:00	BR5	B5	BR 5	163	F	NF	W5	W 50	BR 5W 50	B5W5	-0.027880965	-0.027880965	13	23	10	F	F	1	5.7	4.9	0.8	0	0	-1.12439746769374	-0.354601800787153	0.13017918518559	0.836785521121789	20	25	-5	5	8	-2	2	-1.12439746769374	-0.436132829209405
511	4/6/2012	27	2012	2012	11/5/2012	25	6	SACHA	7:47:00	BR5	B5	BR 5	5	F	NF	P5	P 5	BR 5P 5	B5P5	-0.081208616	-0.081208616	13	24	11	F	F	1	5.7	7.9	-2.2	0	0.142857143	-0.714494695374702	-1.30904299246166	0.294321202439503	-1.70424992583957	20	20	0	0	10	-4	4	-0.714494695374702	0.353589342800518
512	4/6/2012	27	2012	2012	9/5/2012	27	3	SACHA	7:51:00	G16	G6	G 16	9	M	NF	BL	BL 27	G 16BL 27	G6BL	-0.075027213	-0.075027213	1	5	4	F	M	0	5.2	6.7	-1.5	1	0.4	0.0233302936518467	-1.19841022437779	-0.854672918337886	-1.11134165488192	20	22	-2	2	13	-10	10	0.0233302936518467	2.72275585883029
513	4/6/2012	27	2012	2012	5/5/2012	31	3	SACHA	7:51:00	G16	G6	G 16	157	F	NF	P4	P 4	G 16P 4	G6P4	0.028358845	0.028358845	1	11	10	F	F	1	5.2	5.5	-0.3	1	0.470588235	0.225870485986563	0.651960278535409	0.13017918518559	-0.0949274760973761	20	26	-6	6	10	-7	7	0.225870485986563	1.5381726008154
514	4/6/2012	27	2012	2012	4/5/2012	32	3	SACHA	7:51:00	G16	G6	G 16	117	M	NF	V6	V 16	G 16V 16	G6V6	-0.061351363	-0.061351363	1	12	11	F	M	0	5.2	5.2	0	1	0.75	1.02759208482924	-0.953644247883502	0.294321202439503	0.15917606859876	20	27	-7	7	11	-8	8	1.02759208482924	1.93303368682037
515	4/6/2012	27	2012	2012	9/5/2012	27	6	SACHA	7:55:00	BR6	B6	BR 6	65	M	NF	10	BR 10	BR 6BR 10	B610	0.011509097	0.011509097	6	15	9	F	M	0	6.5	5.6	0.9	0	0	-1.12439746769374	0.350388893729145	-0.0339628320683223	0.921486702687167	23	22	1	1	5	1	1	-1.12439746769374	-0.830993915214367
516	4/6/2012	27	2012	2012	11/5/2012	25	6	SACHA	8:17:00	BR6	B6	BR 6	5	F	NF	P5	P 5	BR 6P 5	B6P5	0.00677135	0.00677135	6	24	18	F	F	1	6.5	7.9	-1.4	1	0	-1.12439746769374	0.265594217651395	1.44331532321689	-1.02664047331654	23	20	3	3	10	-4	4	-1.12439746769374	0.353589342800518
517	4/6/2012	27	2012	2012	10/5/2012	26	6	SACHA	8:17:00	BR6	B6	BR 6	135	F	NF	V1	V 11	BR 6V 11	B6V1	0.008236918	0.008236918	6	25	19	F	F	1	6.5	6.1	0.4	1	0	-1.12439746769374	0.291824483604793	1.6074573404708	0.497980794860274	23	21	2	2	11	-5	5	-1.12439746769374	0.74845042880548
518	4/6/2012	27	2012	2012	9/5/2012	27	10	SACHA	9:13:00	P1	P1	P 1	9	M	NF	BL	BL 27	P 1BL 27	P1BL	-0.100937046	-0.100937046	20	5	15	M	M	1	5.5	6.7	-1.2	0	1	1.74492193567023	-1.66213610430841	0.950889271455154	-0.857238110185783	19	22	-3	3	13	-3	3	1.74492193567023	-0.0412717432044436
519	4/6/2012	27	2012	2012	9/5/2012	27	10	SACHA	9:24:00	P15	15	P 15	8	F	NF	B8	BR 8	P 15BR 8	15B8	-0.041555695	-0.041555695	18	16	2	M	F	0	5.8	6.1	-0.3	1	0	-1.12439746769374	-0.599347731880708	-1.18295695284571	-0.0949274760973761	20	22	-2	2	6	4	4	-1.12439746769374	0.353589342800518
520	4/6/2012	27	2012	2012	6/5/2012	30	10	SACHA	9:24:00	P15	15	P 15	163	F	NF	W5	W 50	P 15W 50	15W5	-0.049896322	-0.049896322	18	23	5	M	F	0	5.8	4.9	0.9	1	0	-1.12439746769374	-0.748625598501771	-0.690530901083973	0.921486702687167	20	25	-5	5	8	2	2	-1.12439746769374	-0.436132829209405
521	4/6/2012	27	2012	2012	6/5/2012	30	10	SACHA	9:25:00	P3	P3	P 3	163	F	NF	W5	W 50	P 3W 50	P3W5	0.054436952	0.054436952	21	23	2	M	F	0	5.2	4.9	0.3	1	0	-1.12439746769374	1.11869787254073	-1.18295695284571	0.413279613294895	23	25	-2	2	8	2	2	-1.12439746769374	-0.436132829209405
522	4/6/2012	27	2012	2012	9/5/2012	27	11	SACHA	9:26:00	V22	22	V 22	8	F	NF	B8	BR 8	V 22BR 8	22B8	-0.016954375	-0.016954375	17	16	1	M	F	0	5	6.1	-1.1	1	0	-1.12439746769374	-0.159041197892067	-1.34709897009962	-0.772536928620405	23	22	1	1	6	5	5	-1.12439746769374	0.74845042880548
523	4/6/2012	27	2012	2012	10/5/2012	26	11	SACHA	9:26:00	V22	22	V 22	135	F	NF	V1	V 11	V 22V 11	22V1	-0.0748711	-0.0748711	17	25	8	M	F	0	5	6.1	-1.1	1	0	-1.12439746769374	-1.1956161639802	-0.198104849322235	-0.772536928620405	23	21	2	2	11	0	0	-1.12439746769374	-1.22585500121933
524	4/6/2012	27	2012	2012	9/5/2012	27	10	SACHA	9:27:00	P2	P2	P 2	8	F	NF	B8	BR 8	P 2BR 8	P2B8	-0.031952675	-0.031952675	22	16	6	M	F	0	5.5	6.1	-0.6	1	0.666666667	0.788482135505347	-0.427475960283753	-0.52638888383006	-0.349031020793512	23	22	1	1	6	4	4	0.788482135505347	0.353589342800518
525	4/6/2012	27	2012	2012	10/5/2012	26	10	SACHA	9:27:00	P2	P2	P 2	415	F	NF	W6	W 63	P 2W 63	P2W6	-0.091328546	-0.091328546	22	19	3	M	F	0	5.5	5.7	-0.2	1	0.666666667	0.788482135505347	-1.49016625342927	-1.0188149355918	-0.0102262945319975	23	21	2	2	7	3	3	0.788482135505347	-0.0412717432044436
526	4/6/2012	27	2012	2012	6/5/2012	30	10	SACHA	9:27:00	P2	P2	P 2	163	F	NF	W5	W 50	P 2W 50	P2W5	-0.088010602	-0.088010602	22	23	1	M	F	0	5.5	4.9	0.6	1	0.8	1.17105805499744	-1.43078275601497	-1.34709897009962	0.667383157991031	23	25	-2	2	8	2	2	1.17105805499744	-0.436132829209405
527	4/6/2012	27	2012	2012	6/5/2012	30	10	SACHA	9:35:00	P14	14	P 14	163	F	NF	W5	W 50	P 14W 50	14W5	-0.022198517	-0.022198517	14	23	9	M	F	0	5.6	4.9	0.7	0	0	-1.12439746769374	-0.252899169243371	-0.0339628320683223	0.75208433955641	19	25	-6	6	8	2	2	-1.12439746769374	-0.436132829209405
528	4/6/2012	27	2012	2012	11/5/2012	25	6	SACHA	9:37:00	BR8	B8	BR 8	0	F	NF	V2	V 12	BR 8V 12	B8V2	-0.064258464	-0.064258464	16	3	13	F	F	1	6.1	6	0.1	0	0.857142857	1.33501916335119	-1.00567460907001	0.622605236947329	0.243877250164138	22	20	2	2	11	-5	5	1.33501916335119	0.74845042880548
529	4/6/2012	27	2012	2012	9/5/2012	27	11	SACHA	9:38:00	V12	V2	V 12	9	M	NF	BL	BL 27	V 12BL 27	V2BL	-0.060376313	-0.060376313	3	5	2	F	M	0	6	6.7	-0.7	0	0.666666667	0.788482135505347	-0.936193115750526	-1.18295695284571	-0.43373220235889	20	22	-2	2	13	-2	2	0.788482135505347	-0.436132829209405
530	4/6/2012	27	2012	2012	9/5/2012	27	8	SACHA	9:43:00	W50	W5	W 50	8	F	NF	B8	BR 8	W 50BR 8	W5B8	-0.060061369	-0.060061369	23	16	7	F	F	1	4.9	6.1	-1.2	1	0.666666667	0.788482135505347	-0.930556349063189	-0.362246866576148	-0.857238110185783	25	22	3	3	6	2	2	0.788482135505347	-0.436132829209405
531	4/6/2012	27	2012	2012	11/5/2012	25	10	SACHA	10:10:00	P14	14	P 14	6	F	NF	G6	G 16	P 14G 16	14G6	-0.03770566	-0.03770566	14	1	13	M	F	0	5.6	5.2	0.4	1	0	-1.12439746769374	-0.530441040427365	0.622605236947329	0.497980794860274	19	20	-1	1	3	7	7	-1.12439746769374	1.5381726008154
532	4/6/2012	27	2012	2012	8/5/2012	28	10	SACHA	10:12:00	P3	P3	P 3	7	M	NF	9V	V 9	P 3V 9	P39V	-0.010361056	-0.010361056	21	8	13	M	M	1	5.2	6.2	-1	1	0.6	0.597194174324642	-0.0410360893705947	0.622605236947329	-0.687835747055026	23	23	0	0	11	-1	1	0.597194174324642	-0.830993915214367
533	4/6/2012	27	2012	2012	11/5/2012	25	11	SACHA	10:44:00	V9	9V	V 9	5	F	NF	P5	P 5	V 9P 5	9VP5	0.015816012	0.015816012	8	24	16	M	F	0	6.2	7.9	-1.7	0	0.695652174	0.871650813156789	0.42747267686898	1.11503128870907	-1.28074401801268	23	20	3	3	10	1	1	0.871650813156789	-0.830993915214367
534	4/6/2012	27	2012	2012	11/5/2012	25	6	SACHA	10:45:00	BR5	B5	BR 5	5	F	NF	P5	P 5	BR 5P 5	B5P5	-0.081208616	-0.081208616	13	24	11	F	F	1	5.7	7.9	-2.2	1	0.142857143	-0.714494695374702	-1.30904299246166	0.294321202439503	-1.70424992583957	20	20	0	0	10	-4	4	-0.714494695374702	0.353589342800518
535	4/6/2012	27	2012	2012	11/5/2012	25	11	SACHA	10:58:00	V9	9V	V 9	5	F	NF	P5	P 5	V 9P 5	9VP5	0.015816012	0.015816012	8	24	16	M	F	0	6.2	7.9	-1.7	0	0.695652174	0.871650813156789	0.42747267686898	1.11503128870907	-1.28074401801268	23	20	3	3	10	1	1	0.871650813156789	-0.830993915214367
536	4/6/2012	27	2012	2012	5/5/2012	31	10	SACHA	11:19:00	P5	P5	P 5	157	F	NF	P4	P 4	P 5P 4	P5P4	-0.025403213	-0.025403213	24	11	13	F	F	1	7.9	5.5	2.4	1	0.666666667	0.788482135505347	-0.310255790280261	0.622605236947329	2.19200442616785	20	26	-6	6	10	0	0	0.788482135505347	-1.22585500121933
537	4/6/2012	27	2012	2012	11/5/2012	25	11	SACHA	11:21:00	V6	6V	V 6	5	F	NF	P5	P 5	V 6P 5	6VP5	-0.003161899	-0.003161899	10	24	14	F	F	1	4.4	7.9	-3.5	1	0	-1.12439746769374	0.0878121133400756	0.786747254201241	-2.80536528618949	26	20	6	6	10	1	1	-1.12439746769374	-0.830993915214367
538	4/6/2012	27	2012	2012	9/5/2012	27	11	SACHA	11:39:00	V11	V1	V 11	8	F	NF	B8	BR 8	V 11BR 8	V1B8	0.049661905	0.049661905	25	16	9	F	F	1	6.1	6.1	0	0	0	-1.12439746769374	1.03323561302771	-0.0339628320683223	0.15917606859876	21	22	-1	1	6	5	5	-1.12439746769374	0.74845042880548
539	4/6/2012	27	2012	2012	6/5/2012	30	11	SACHA	11:39:00	V11	V1	V 11	163	F	NF	W5	W 50	V 11W 50	V1W5	-0.051740713	-0.051740713	25	23	2	F	F	1	6.1	4.9	1.2	0	1	1.74492193567023	-0.781635916994024	-1.18295695284571	1.1755902473833	21	25	-4	4	8	3	3	1.74492193567023	-0.0412717432044436
540	4/6/2012	27	2012	2012	9/5/2012	27	8	SACHA	11:40:00	W50	W5	W 50	8	F	NF	B8	BR 8	W 50BR 8	W5B8	-0.060061369	-0.060061369	23	16	7	F	F	1	4.9	6.1	-1.2	1	0.666666667	0.788482135505347	-0.930556349063189	-0.362246866576148	-0.857238110185783	25	22	3	3	6	2	2	0.788482135505347	-0.436132829209405
541	4/6/2012	27	2012	2012	11/5/2012	25	10	SACHA	12:05:00	P4	P4	P 4	5	F	NF	P5	P 5	P 4P 5	P4P5	-0.025403213	-0.025403213	11	24	13	F	F	1	5.5	7.9	-2.4	1	0.666666667	0.788482135505347	-0.310255790280261	0.622605236947329	-1.87365228897033	26	20	6	6	10	0	0	0.788482135505347	-1.22585500121933
542	4/6/2012	27	2012	2012	6/5/2012	30	11	SACHA	12:05:00	V16	V6	V 16	163	F	NF	W5	W 50	V 16W 50	V6W5	-0.026577504	-0.026577504	12	23	11	M	F	0	5.2	4.9	0.3	1	0.909090909	1.48407471692175	-0.331272873920653	0.294321202439503	0.413279613294895	27	25	2	2	8	3	3	1.48407471692175	-0.0412717432044436
543	4/6/2012	27	2012	2012	6/5/2012	30	5	SACHA	12:12:00	BR10	10	BR 10	163	F	NF	W5	W 50	BR 10W 50	10W5	-0.014283121	-0.014283121	15	23	8	M	F	0	5.6	4.9	0.7	0	0.8	1.17105805499744	-0.111231950658857	-0.198104849322235	0.75208433955641	22	25	-3	3	8	-3	3	1.17105805499744	-0.0412717432044436
544	4/6/2012	27	2012	2012	11/5/2012	25	5	SACHA	12:31:00	BR11	B1	BR 11	5	F	NF	P5	P 5	BR 11P 5	B1P5	-0.074104354	-0.074104354	2	24	22	M	F	0	6.3	7.9	-1.6	1	0.333333333	-0.167957667528858	-1.1818931900215	2.09988339223254	-1.1960428364473	24	20	4	4	10	-5	5	-0.167957667528858	0.74845042880548
545	4/6/2012	27	2012	2012	9/5/2012	27	10	SACHA	12:58:00	P15	15	P 15	112	M	NF	V9	V 19	P 15V 19	15V9	-0.074999012	-0.074999012	18	7	11	M	M	1	5.8	6.3	-0.5	0	0.666666667	0.788482135505347	-1.19790549192584	0.294321202439503	-0.264329839228133	20	22	-2	2	11	-1	1	0.788482135505347	-0.830993915214367
546	4/6/2012	27	2012	2012	11/5/2012	25	6	SACHA	13:07:00	BR8	B8	BR 8	5	F	NF	P5	P 5	BR 8P 5	B8P5	-0.069518216	-0.069518216	16	24	8	F	F	1	6.1	7.9	-1.8	0	0.714285714	0.925116391032148	-1.09981196319409	-0.198104849322235	-1.36544519957805	22	20	2	2	10	-4	4	0.925116391032148	0.353589342800518
547	4/6/2012	27	2012	2012	10/5/2012	26	10	SACHA	13:20:00	P15	15	P 15	135	F	NF	V1	V 11	P 15V 11	15V1	-0.013649316	-0.013649316	18	25	7	M	F	0	5.8	6.1	-0.3	0	1	1.74492193567023	-0.0998883120746402	-0.362246866576148	-0.0949274760973761	20	21	-1	1	11	-1	1	1.74492193567023	-0.830993915214367
548	4/6/2012	27	2012	2012	8/5/2012	28	3	SACHA	13:34:00	G16	G6	G 16	7	M	NF	9V	V 9	G 16V 9	G69V	-0.006916516	-0.006916516	1	8	7	F	M	0	5.2	6.2	-1	0	0.666666667	0.788482135505347	0.0206131826434775	-0.362246866576148	-0.687835747055026	20	23	-3	3	11	-8	8	0.788482135505347	1.93303368682037
549	4/6/2012	27	2012	2012	11/5/2012	25	6	SACHA	13:54:00	BR8	B8	BR 8	5	F	NF	P5	P 5	BR 8P 5	B8P5	-0.069518216	-0.069518216	16	24	8	F	F	1	6.1	7.9	-1.8	0	0.714285714	0.925116391032148	-1.09981196319409	-0.198104849322235	-1.36544519957805	22	20	2	2	10	-4	4	0.925116391032148	0.353589342800518
550	4/6/2012	27	2012	2012	9/5/2012	27	10	SACHA	14:37:00	P3	P3	P 3	65	M	NF	10	BR 10	P 3BR 10	P310	0.037835315	0.037835315	21	15	6	M	M	1	5.2	5.6	-0.4	1	0.5	0.310262233988244	0.821567098825838	-0.52638888383006	-0.179628657662755	23	22	1	1	5	5	5	0.310262233988244	0.74845042880548
551	4/6/2012	27	2012	2012	5/5/2012	31	6	SACHA	15:25:00	BR6	B6	BR 6	157	F	NF	P4	P 4	BR 6P 4	B6P4	-0.02632683	-0.02632683	6	11	5	F	F	1	6.5	5.5	1	0	0	-1.12439746769374	-0.326786391077412	-0.690530901083973	1.00618788425255	23	26	-3	3	10	-4	4	-1.12439746769374	0.353589342800518
552	4/6/2012	27	2012	2012	5/5/2012	31	10	SACHA	15:26:00	P2	P2	P 2	157	F	NF	P4	P 4	P 2P 4	P2P4	-0.072359778	-0.072359778	22	11	11	M	F	0	5.5	5.5	0	0	0.727272727	0.962380279424788	-1.15066932838156	0.294321202439503	0.15917606859876	23	26	-3	3	10	0	0	0.962380279424788	-1.22585500121933
553	4/6/2012	27	2012	2012	5/5/2012	31	5	SACHA	15:27:00	BR11	B1	BR 11	157	F	NF	P4	P 4	BR 11P 4	B1P4	0.010967609	0.010967609	2	11	9	M	F	0	6.3	5.5	0.8	0	0	-1.12439746769374	0.340697515198382	-0.0339628320683223	0.836785521121789	24	26	-2	2	10	-5	5	-1.12439746769374	0.74845042880548
554	5/6/2012	28	2012	2012	4/5/2012	33	10	SACHA	10:19:00	P5	P5	P 5	117	M	NF	V6	V 16	P 5V 16	P5V6	0.06359826	0.06359826	24	12	12	F	M	0	7.9	5.2	2.7	0	0.4	0.0233302936518467	1.28266402444975	0.458463219693416	2.44610797086398	20	27	-7	7	11	-1	1	0.0233302936518467	-0.830993915214367
555	5/6/2012	28	2012	2012	4/5/2012	33	8	SACHA	10:28:00	W50	W5	W 50	117	M	NF	V6	V 16	W 50V 16	W5V6	-0.026577504	-0.026577504	23	12	11	F	M	0	4.9	5.2	-0.3	1	0.909090909	1.48407471692175	-0.331272873920653	0.294321202439503	-0.0949274760973761	25	27	-2	2	11	-3	3	1.48407471692175	-0.0412717432044436
556	5/6/2012	28	2012	2012	10/5/2012	27	8	SACHA	10:28:00	W50	W5	W 50	135	F	NF	V1	V 11	W 50V 11	W5V1	-0.051740713	-0.051740713	23	25	2	F	F	1	4.9	6.1	-1.2	1	1	1.74492193567023	-0.781635916994024	-1.18295695284571	-0.857238110185783	25	21	4	4	11	-3	3	1.74492193567023	-0.0412717432044436
557	5/6/2012	28	2012	2012	4/5/2012	33	11	SACHA	10:29:00	V11	V1	V 11	117	M	NF	V6	V 16	V 11V 16	V1V6	-0.049728163	-0.049728163	25	12	13	F	M	0	6.1	5.2	0.9	0	1	1.74492193567023	-0.745615942660174	0.622605236947329	0.921486702687167	21	27	-6	6	11	0	0	1.74492193567023	-1.22585500121933
558	5/6/2012	28	2012	2012	13/05/2012	24	10	SACHA	10:36:00	P4	P4	P 4	1	M	NF	Y2	Y 28	P 4Y 28	P4Y2	-0.069720499	-0.069720499	11	9	2	F	M	0	5.5	5.6	-0.1	0	0	-1.12439746769374	-1.10343235944173	-1.18295695284571	0.0744748870333811	26	18	8	8	2	8	8	-1.12439746769374	1.93303368682037
559	5/6/2012	28	2012	2012	11/5/2012	26	10	SACHA	10:51:00	P15	15	P 15	6	F	NF	G6	G 16	P 15G 16	15G6	0.025358846	0.025358846	18	1	17	M	F	0	5.8	5.2	0.6	1	0	-1.12439746769374	0.598267258743813	1.27917330596298	0.667383157991031	20	20	0	0	3	7	7	-1.12439746769374	1.5381726008154
560	5/6/2012	28	2012	2012	4/5/2012	33	10	SACHA	10:51:00	P15	15	P 15	117	M	NF	V6	V 16	P 15V 16	15V6	-0.043184645	-0.043184645	18	12	6	M	M	1	5.8	5.2	0.6	0	0	-1.12439746769374	-0.628502156462023	-0.52638888383006	0.667383157991031	20	27	-7	7	11	-1	1	-1.12439746769374	-0.830993915214367
561	5/6/2012	28	2012	2012	8/5/2012	29	11	SACHA	11:29:00	V12	V2	V 12	7	M	NF	9V	V 9	V 12V 9	V29V	0.037874054	0.037874054	3	8	5	F	M	0	6	6.2	-0.2	1	0	-1.12439746769374	0.82226043702152	-0.690530901083973	-0.0102262945319975	20	23	-3	3	11	0	0	-1.12439746769374	-1.22585500121933
562	5/6/2012	28	2012	2012	9/5/2012	28	11	SACHA	11:29:00	V12	V2	V 12	65	M	NF	10	BR 10	V 12BR 10	V210	0.088706508	0.088706508	3	15	12	F	M	0	6	5.6	0.4	0	0.888888889	1.4261086689486	1.73204339317497	0.458463219693416	0.497980794860274	20	22	-2	2	5	6	6	1.4261086689486	1.14331151481044
563	5/6/2012	28	2012	2012	8/5/2012	29	10	SACHA	11:33:00	P3	P3	P 3	2	M	NF	P2	P 2	P 3P 2	P3P2	-0.037222754	-0.037222754	21	22	1	M	M	1	5.2	5.5	-0.3	1	0.769230769	1.08277130346255	-0.521798143741239	-1.34709897009962	-0.0949274760973761	23	23	0	0	10	0	0	1.08277130346255	-1.22585500121933
564	5/6/2012	28	2012	2012	9/5/2012	28	2	SACHA	11:35:00	Y28	Y2	Y 28	8	F	NF	B8	BR 8	Y 28BR 8	Y2B8	0.037077814	0.037077814	9	16	7	M	F	0	5.6	6.1	-0.5	1	0	-1.12439746769374	0.808009588911617	-0.362246866576148	-0.264329839228133	18	22	-4	4	6	-4	4	-1.12439746769374	0.353589342800518
565	5/6/2012	28	2012	2012	8/5/2012	29	10	SACHA	11:46:00	P1	P1	P 1	2	M	NF	P2	P 2	P 1P 2	P1P2	0.058306664	0.058306664	20	22	2	M	M	1	5.5	5.5	0	0	0	-1.12439746769374	1.18795673662828	-1.18295695284571	0.15917606859876	19	23	-4	4	10	0	0	-1.12439746769374	-1.22585500121933
566	5/6/2012	28	2012	2012	11/5/2012	26	11	SACHA	11:54:00	V11	V1	V 11	5	F	NF	P5	P 5	V 11P 5	V1P5	-0.066352516	-0.066352516	25	24	1	F	F	1	6.1	7.9	-1.8	1	0.5	0.310262233988244	-1.04315328005645	-1.34709897009962	-1.36544519957805	21	20	1	1	10	1	1	0.310262233988244	-0.830993915214367
567	5/6/2012	28	2012	2012	8/5/2012	29	10	SACHA	11:56:00	P4	P4	P 4	7	M	NF	9V	V 9	P 4V 9	P49V	-0.014942806	-0.014942806	11	8	3	F	M	0	5.5	6.2	-0.7	1	0.727272727	0.962380279424788	-0.123038781181541	-1.0188149355918	-0.43373220235889	26	23	3	3	11	-1	1	0.962380279424788	-0.830993915214367
568	5/6/2012	28	2012	2012	9/5/2012	28	11	SACHA	12:00:00	V19	V9	V 19	8	F	NF	B8	BR 8	V 19BR 8	V9B8	0.036492005	0.036492005	7	16	9	M	F	0	6.3	6.1	0.2	1	0	-1.12439746769374	0.797524967339712	-0.0339628320683223	0.328578431729517	22	22	0	0	6	5	5	-1.12439746769374	0.74845042880548
569	5/6/2012	28	2012	2012	4/5/2012	33	11	SACHA	12:00:00	V19	V9	V 19	117	M	NF	V6	V 16	V 19V 16	V9V6	0.147046834	0.147046834	7	12	5	M	M	1	6.3	5.2	1.1	1	0	-1.12439746769374	2.77619983408251	-0.690530901083973	1.09088906581792	22	27	-5	5	11	0	0	-1.12439746769374	-1.22585500121933
570	5/6/2012	28	2012	2012	9/5/2012	28	2	SACHA	12:10:00	Y28	Y2	Y 28	9	M	NF	BL	BL 27	Y 28BL 27	Y2BL	0.035595641	0.035595641	9	5	4	M	M	1	5.6	6.7	-1.1	0	0	-1.12439746769374	0.781482131994608	-0.854672918337886	-0.772536928620405	18	22	-4	4	13	-11	11	-1.12439746769374	3.11761694483525
571	5/6/2012	28	2012	2012	11/5/2012	26	10	SACHA	12:11:00	P14	14	P 14	5	F	NF	P5	P 5	P 14P 5	14P5	-0.014614535	-0.014614535	14	24	10	M	F	0	5.6	7.9	-2.3	1	0	-1.12439746769374	-0.117163492123108	0.13017918518559	-1.78895110740495	19	20	-1	1	10	0	0	-1.12439746769374	-1.22585500121933
572	5/6/2012	28	2012	2012	8/5/2012	29	10	SACHA	12:11:00	P14	14	P 14	7	M	NF	9V	V 9	P 14V 9	149V	-0.045312636	-0.045312636	14	8	6	M	M	1	5.6	6.2	-0.6	1	0	-1.12439746769374	-0.666588256783836	-0.52638888383006	-0.349031020793512	19	23	-4	4	11	-1	1	-1.12439746769374	-0.830993915214367
573	5/6/2012	28	2012	2012	10/5/2012	27	10	SACHA	12:12:00	P3	P3	P 3	135	F	NF	V1	V 11	P 3V 11	P3V1	-0.020476956	-0.020476956	21	25	4	M	F	0	5.2	6.1	-0.9	1	0	-1.12439746769374	-0.222087222690908	-0.854672918337886	-0.603134565489648	23	21	2	2	11	-1	1	-1.12439746769374	-0.830993915214367
574	5/6/2012	28	2012	2012	6/5/2012	31	10	SACHA	12:12:00	P3	P3	P 3	163	F	NF	W5	W 50	P 3W 50	P3W5	0.054436952	0.054436952	21	23	2	M	F	0	5.2	4.9	0.3	0	0	-1.12439746769374	1.11869787254073	-1.18295695284571	0.413279613294895	23	25	-2	2	8	2	2	-1.12439746769374	-0.436132829209405
575	5/6/2012	28	2012	2012	12/5/2012	25	11	SACHA	12:13:00	V22	22	V 22	160	M	NF	P1	P 1	V 22P 1	22P1	-0.032367375	-0.032367375	17	20	3	M	M	1	5	5.5	-0.5	1	0	-1.12439746769374	-0.434898127860334	-1.0188149355918	-0.264329839228133	23	19	4	4	10	1	1	-1.12439746769374	-0.830993915214367
576	5/6/2012	28	2012	2012	11/5/2012	26	6	SACHA	12:16:00	BR6	B6	BR 6	0	F	NF	V2	V 12	BR 6V 12	B6V2	0.073314071	0.073314071	6	3	3	F	F	1	6.5	6	0.5	0	0	-1.12439746769374	1.45655449318471	-1.0188149355918	0.582681976425653	23	20	3	3	11	-5	5	-1.12439746769374	0.74845042880548
577	5/6/2012	28	2012	2012	5/5/2012	32	10	SACHA	12:48:00	P5	P5	P 5	157	F	NF	P4	P 4	P 5P 4	P5P4	-0.025403213	-0.025403213	24	11	13	F	F	1	7.9	5.5	2.4	1	0.666666667	0.788482135505347	-0.310255790280261	0.622605236947329	2.19200442616785	20	26	-6	6	10	0	0	0.788482135505347	-1.22585500121933
578	5/6/2012	28	2012	2012	11/5/2012	26	11	SACHA	13:11:00	V12	V2	V 12	5	F	NF	P5	P 5	V 12P 5	V2P5	-0.083351649	-0.083351649	3	24	21	F	F	1	6	7.9	-1.9	1	0.769230769	1.08277130346255	-1.34739830967445	1.93574137497863	-1.45014638114343	20	20	0	0	10	1	1	1.08277130346255	-0.830993915214367
579	5/6/2012	28	2012	2012	9/5/2012	28	8	SACHA	13:17:00	W50	W5	W 50	9	M	NF	BL	BL 27	W 50BL 27	W5BL	0.035597119	0.035597119	23	5	18	F	M	0	4.9	6.7	-1.8	1	0.888888889	1.4261086689486	0.78150858476451	1.44331532321689	-1.36544519957805	25	22	3	3	13	-5	5	1.4261086689486	0.74845042880548
580	5/6/2012	28	2012	2012	11/5/2012	26	6	SACHA	14:05:00	BR6	B6	BR 6	5	F	NF	P5	P 5	BR 6P 5	B6P5	0.00677135	0.00677135	6	24	18	F	F	1	6.5	7.9	-1.4	1	0	-1.12439746769374	0.265594217651395	1.44331532321689	-1.02664047331654	23	20	3	3	10	-4	4	-1.12439746769374	0.353589342800518
581	5/6/2012	28	2012	2012	11/5/2012	26	6	SACHA	14:05:00	BR6	B6	BR 6	6	F	NF	G6	G 16	BR 6G 16	B6G6	-0.029694313	-0.029694313	6	1	5	F	F	1	6.5	5.2	1.3	0	0	-1.12439746769374	-0.387056521623077	-0.690530901083973	1.26029142894868	23	20	3	3	3	3	3	-1.12439746769374	-0.0412717432044436
582	5/6/2012	28	2012	2012	6/5/2012	31	6	SACHA	14:06:00	BR5	B5	BR 5	163	F	NF	W5	W 50	BR 5W 50	B5W5	-0.027880965	-0.027880965	13	23	10	F	F	1	5.7	4.9	0.8	1	0	-1.12439746769374	-0.354601800787153	0.13017918518559	0.836785521121789	20	25	-5	5	8	-2	2	-1.12439746769374	-0.436132829209405
583	5/6/2012	28	2012	2012	5/5/2012	32	11	SACHA	14:07:00	V6	6V	V 6	157	F	NF	P4	P 4	V 6P 4	6VP4	-0.09507063	-0.09507063	10	11	1	F	F	1	4.4	5.5	-1.1	1	0	-1.12439746769374	-1.55714087251208	-1.34709897009962	-0.772536928620405	26	26	0	0	10	1	1	-1.12439746769374	-0.830993915214367
584	5/6/2012	28	2012	2012	6/5/2012	31	7	SACHA	14:10:00	W63	W6	W 63	163	F	NF	W5	W 50	W 63W 50	W6W5	0.106262289	0.106262289	19	23	4	F	F	1	5.7	4.9	0.8	1	0.285714286	-0.30459192305566	2.04625113014086	-0.854672918337886	0.836785521121789	21	25	-4	4	8	-1	1	-0.30459192305566	-0.830993915214367
585	5/6/2012	28	2012	2012	5/5/2012	32	7	SACHA	14:10:00	W63	W6	W 63	157	F	NF	P4	P 4	W 63P 4	W6P4	0.038872954	0.038872954	19	11	8	F	F	1	5.7	5.5	0.2	0	0.5	0.310262233988244	0.840138428804126	-0.198104849322235	0.328578431729517	21	26	-5	5	10	-3	3	0.310262233988244	-0.0412717432044436
586	5/6/2012	28	2012	2012	5/5/2012	32	8	SACHA	14:11:00	W50	W5	W 50	157	F	NF	P4	P 4	W 50P 4	W5P4	-0.015703246	-0.015703246	23	11	12	F	F	1	4.9	5.5	-0.6	1	0.571428571	0.515213618713106	-0.136648892375018	0.458463219693416	-0.349031020793512	25	26	-1	1	10	-2	2	0.515213618713106	-0.436132829209405
587	5/6/2012	28	2012	2012	11/5/2012	26	8	SACHA	14:11:00	W50	W5	W 50	5	F	NF	P5	P 5	W 50P 5	W5P5	0.094440863	0.094440863	23	24	1	F	F	1	4.9	7.9	-3	0	0.7	0.884126114661039	1.83467503955453	-1.34709897009962	-2.3818593783626	25	20	5	5	10	-2	2	0.884126114661039	-0.436132829209405
588	5/6/2012	28	2012	2012	11/5/2012	26	5	SACHA	14:31:00	BR12	B2	BR 12	5	F	NF	P5	P 5	BR 12P 5	B2P5	-0.010808621	-0.010808621	4	24	20	M	F	0	5.5	7.9	-2.4	0	0.153846154	-0.682963712888622	-0.0490464641750615	1.77159935772472	-1.87365228897033	23	20	3	3	10	-5	5	-0.682963712888622	0.74845042880548
589	5/6/2012	28	2012	2012	5/5/2012	32	5	SACHA	14:31:00	BR12	B2	BR 12	157	F	NF	P4	P 4	BR 12P 4	B2P4	-0.049385302	-0.049385302	4	11	7	M	F	0	5.5	5.5	0	1	0.428571429	0.105310849263383	-0.73947952646178	-0.362246866576148	0.15917606859876	23	26	-3	3	10	-5	5	0.105310849263383	0.74845042880548
590	5/6/2012	28	2012	2012	8/5/2012	29	5	SACHA	14:31:00	BR12	B2	BR 12	76	M	NF	P3	P 3	BR 12P 3	B2P3	0.044572424	0.044572424	4	21	17	M	M	1	5.5	5.2	0.3	1	0.666666667	0.788482135505347	0.942145714643757	1.27917330596298	0.413279613294895	23	23	0	0	10	-5	5	0.788482135505347	0.74845042880548
591	5/6/2012	28	2012	2012	11/5/2012	26	10	SACHA	14:47:00	P1	P1	P 1	5	F	NF	P5	P 5	P 1P 5	P1P5	-0.010783106	-0.010783106	20	24	4	M	F	0	5.5	7.9	-2.4	0	0	-1.12439746769374	-0.0485898048895142	-0.854672918337886	-1.87365228897033	19	20	-1	1	10	0	0	-1.12439746769374	-1.22585500121933
592	5/6/2012	28	2012	2012	6/5/2012	31	10	SACHA	14:47:00	P1	P1	P 1	163	F	NF	W5	W 50	P 1W 50	P1W5	-0.017701587	-0.017701587	20	23	3	M	F	0	5.5	4.9	0.6	1	0.666666667	0.788482135505347	-0.172414558584693	-1.0188149355918	0.667383157991031	19	25	-6	6	8	2	2	0.788482135505347	-0.436132829209405
593	5/6/2012	28	2012	2012	9/5/2012	28	5	SACHA	15:04:00	BR10	10	BR 10	9	M	NF	BL	BL 27	BR 10BL 27	10BL	-0.049770191	-0.049770191	15	5	10	M	M	1	5.6	6.7	-1.1	1	0.666666667	0.788482135505347	-0.746368146322842	0.13017918518559	-0.772536928620405	22	22	0	0	13	-8	8	0.788482135505347	1.93303368682037
594	5/6/2012	28	2012	2012	9/5/2012	28	10	SACHA	15:12:00	P3	P3	P 3	8	F	NF	B8	BR 8	P 3BR 8	P3B8	-0.086287186	-0.086287186	21	16	5	M	F	0	5.2	6.1	-0.9	1	0.666666667	0.788482135505347	-1.39993760926754	-0.690530901083973	-0.603134565489648	23	22	1	1	6	4	4	0.788482135505347	0.353589342800518
595	5/6/2012	28	2012	2012	8/5/2012	29	6	SACHA	15:15:00	BR6	B6	BR 6	2	M	NF	P2	P 2	BR 6P 2	B6P2	0.072157085	0.072157085	6	22	16	F	M	0	6.5	5.5	1	0	0	-1.12439746769374	1.43584712888339	1.11503128870907	1.00618788425255	23	23	0	0	10	-4	4	-1.12439746769374	0.353589342800518
596	5/6/2012	28	2012	2012	9/5/2012	28	5	SACHA	15:16:00	BR10	10	BR 10	9	M	NF	BL	BL 27	BR 10BL 27	10BL	-0.049770191	-0.049770191	15	5	10	M	M	1	5.6	6.7	-1.1	0	0.666666667	0.788482135505347	-0.746368146322842	0.13017918518559	-0.772536928620405	22	22	0	0	13	-8	8	0.788482135505347	1.93303368682037
597	5/6/2012	28	2012	2012	8/5/2012	29	11	SACHA	15:24:00	V12	V2	V 12	2	M	NF	P2	P 2	V 12P 2	V2P2	0.171215624	0.171215624	3	22	19	F	M	0	6	5.5	0.5	1	0.888888889	1.4261086689486	3.2087650848739	1.6074573404708	0.582681976425653	20	23	-3	3	10	1	1	1.4261086689486	-0.830993915214367
598	5/6/2012	28	2012	2012	8/5/2012	29	11	SACHA	15:25:00	V9	9V	V 9	2	M	NF	P2	P 2	V 9P 2	9VP2	-0.028658852	-0.028658852	8	22	14	M	M	1	6.2	5.5	0.7	1	0	-1.12439746769374	-0.368524172790152	0.786747254201241	0.75208433955641	23	23	0	0	10	1	1	-1.12439746769374	-0.830993915214367
599	5/6/2012	28	2012	2012	11/5/2012	26	11	SACHA	15:44:00	V16	V6	V 16	5	F	NF	P5	P 5	V 16P 5	V6P5	0.06359826	0.06359826	12	24	12	M	F	0	5.2	7.9	-2.7	1	0.4	0.0233302936518467	1.28266402444975	0.458463219693416	-2.12775583366646	27	20	7	7	10	1	1	0.0233302936518467	-0.830993915214367
600	5/6/2012	28	2012	2012	9/5/2012	28	10	SACHA	15:49:00	P4	P4	P 4	8	F	NF	B8	BR 8	P 4BR 8	P4B8	0.011780486	0.011780486	11	16	5	F	F	1	5.5	6.1	-0.6	0	0	-1.12439746769374	0.35524612699763	-0.690530901083973	-0.349031020793512	26	22	4	4	6	4	4	-1.12439746769374	0.353589342800518
601	5/6/2012	28	2012	2012	11/5/2012	26	10	SACHA	15:49:00	P4	P4	P 4	0	F	NF	V2	V 12	P 4V 12	P4V2	0.068609335	0.068609335	11	3	8	F	F	1	5.5	6	-0.5	0	0.444444444	0.15085559919277	1.37235063739601	-0.198104849322235	-0.264329839228133	26	20	6	6	11	-1	1	0.15085559919277	-0.830993915214367
602	5/6/2012	28	2012	2012	11/5/2012	26	10	SACHA	15:49:00	P4	P4	P 4	5	F	NF	P5	P 5	P 4P 5	P4P5	-0.025403213	-0.025403213	11	24	13	F	F	1	5.5	7.9	-2.4	1	0.666666667	0.788482135505347	-0.310255790280261	0.622605236947329	-1.87365228897033	26	20	6	6	10	0	0	0.788482135505347	-1.22585500121933
603	5/6/2012	28	2012	2012	11/5/2012	26	10	SACHA	15:51:00	P14	14	P 14	5	F	NF	P5	P 5	P 14P 5	14P5	-0.014614535	-0.014614535	14	24	10	M	F	0	5.6	7.9	-2.3	1	0	-1.12439746769374	-0.117163492123108	0.13017918518559	-1.78895110740495	19	20	-1	1	10	0	0	-1.12439746769374	-1.22585500121933
604	5/6/2012	28	2012	2012	9/5/2012	28	8	SACHA	16:03:00	W50	W5	W 50	8	F	NF	B8	BR 8	W 50BR 8	W5B8	-0.060061369	-0.060061369	23	16	7	F	F	1	4.9	6.1	-1.2	1	0.666666667	0.788482135505347	-0.930556349063189	-0.362246866576148	-0.857238110185783	25	22	3	3	6	2	2	0.788482135505347	-0.436132829209405
605	5/6/2012	28	2012	2012	8/5/2012	29	11	SACHA	16:18:00	V19	V9	V 19	76	M	NF	P3	P 3	V 19P 3	V9P3	-0.013397718	-0.013397718	7	21	14	M	M	1	6.3	5.2	1.1	0	0	-1.12439746769374	-0.0953852917757915	0.786747254201241	1.09088906581792	22	23	-1	1	10	1	1	-1.12439746769374	-0.830993915214367
606	5/6/2012	28	2012	2012	8/5/2012	29	11	SACHA	16:18:00	V19	V9	V 19	2	M	NF	P2	P 2	V 19P 2	V9P2	-0.034255531	-0.034255531	7	22	15	M	M	1	6.3	5.5	0.8	1	0.5	0.310262233988244	-0.468691738284078	0.950889271455154	0.836785521121789	22	23	-1	1	10	1	1	0.310262233988244	-0.830993915214367
607	5/6/2012	28	2012	2012	11/5/2012	26	10	SACHA	16:37:00	P14	14	P 14	0	F	NF	V2	V 12	P 14V 12	14V2	-0.066280551	-0.066280551	14	3	11	M	F	0	5.6	6	-0.4	0	0	-1.12439746769374	-1.04186527357068	0.294321202439503	-0.179628657662755	19	20	-1	1	11	-1	1	-1.12439746769374	-0.830993915214367
608	5/6/2012	28	2012	2012	6/5/2012	31	10	SACHA	17:01:00	P3	P3	P 3	163	F	NF	W5	W 50	P 3W 50	P3W5	0.054436952	0.054436952	21	23	2	M	F	0	5.2	4.9	0.3	1	0	-1.12439746769374	1.11869787254073	-1.18295695284571	0.413279613294895	23	25	-2	2	8	2	2	-1.12439746769374	-0.436132829209405
609	5/6/2012	28	2012	2012	11/5/2012	26	10	SACHA	17:01:00	P3	P3	P 3	5	F	NF	P5	P 5	P 3P 5	P3P5	-0.047099527	-0.047099527	21	24	3	M	F	0	5.2	7.9	-2.7	1	0.111111111	-0.805584200972115	-0.698569458720378	-1.0188149355918	-2.12775583366646	23	20	3	3	10	0	0	-0.805584200972115	-1.22585500121933
610	5/6/2012	28	2012	2012	5/5/2012	32	10	SACHA	17:01:00	P3	P3	P 3	157	F	NF	P4	P 4	P 3P 4	P3P4	0.058035798	0.058035798	21	11	10	M	F	0	5.2	5.5	-0.3	0	0.615384615	0.641337548657426	1.18310886384603	0.13017918518559	-0.0949274760973761	23	26	-3	3	10	0	0	0.641337548657426	-1.22585500121933
611	5/6/2012	28	2012	2012	4/5/2012	33	11	SACHA	17:08:00	V22	22	V 22	117	M	NF	V6	V 16	V 22V 16	22V6	-0.039142046	-0.039142046	17	12	5	M	M	1	5	5.2	-0.2	0	0	-1.12439746769374	-0.556149016305481	-0.690530901083973	-0.0102262945319975	23	27	-4	4	11	0	0	-1.12439746769374	-1.22585500121933
612	5/6/2012	28	2012	2012	5/5/2012	32	11	SACHA	17:08:00	V22	22	V 22	157	F	NF	P4	P 4	V 22P 4	22P4	-0.022915272	-0.022915272	17	11	6	M	F	0	5	5.5	-0.5	1	0	-1.12439746769374	-0.265727420319696	-0.52638888383006	-0.264329839228133	23	26	-3	3	10	1	1	-1.12439746769374	-0.830993915214367
613	5/6/2012	28	2012	2012	6/5/2012	31	11	SACHA	17:08:00	V22	22	V 22	163	F	NF	W5	W 50	V 22W 50	22W5	-0.036806338	-0.036806338	17	23	6	M	F	0	5	4.9	0.1	1	0.222222222	-0.486770934250487	-0.5143452637471	-0.52638888383006	0.243877250164138	23	25	-2	2	8	3	3	-0.486770934250487	-0.0412717432044436
614	5/6/2012	28	2012	2012	5/5/2012	32	5	SACHA	17:09:00	BR12	B2	BR 12	157	F	NF	P4	P 4	BR 12P 4	B2P4	-0.049385302	-0.049385302	4	11	7	M	F	0	5.5	5.5	0	1	0.428571429	0.105310849263383	-0.73947952646178	-0.362246866576148	0.15917606859876	23	26	-3	3	10	-5	5	0.105310849263383	0.74845042880548
615	5/6/2012	28	2012	2012	6/5/2012	31	5	SACHA	17:09:00	BR12	B2	BR 12	163	F	NF	W5	W 50	BR 12W 50	B2W5	0.038501333	0.038501333	4	23	19	M	F	0	5.5	4.9	0.6	1	0.5	0.310262233988244	0.833487275351084	1.6074573404708	0.667383157991031	23	25	-2	2	8	-3	3	0.310262233988244	-0.0412717432044436
616	5/6/2012	28	2012	2012	4/5/2012	33	5	SACHA	17:09:00	BR12	B2	BR 12	117	M	NF	V6	V 16	BR 12V 16	B2V6	0.069034912	0.069034912	4	12	8	M	M	1	5.5	5.2	0.3	1	0.923076923	1.52420505826767	1.37996747802957	-0.198104849322235	0.413279613294895	23	27	-4	4	11	-6	6	1.52420505826767	1.14331151481044
617	5/6/2012	28	2012	2012	10/5/2012	27	10	SACHA	18:10:00	P3	P3	P 3	135	F	NF	V1	V 11	P 3V 11	P3V1	-0.020476956	-0.020476956	21	25	4	M	F	0	5.2	6.1	-0.9	1	0	-1.12439746769374	-0.222087222690908	-0.854672918337886	-0.603134565489648	23	21	2	2	11	-1	1	-1.12439746769374	-0.830993915214367
618	5/6/2012	28	2012	2012	9/5/2012	28	10	SACHA	18:10:00	P3	P3	P 3	9	M	NF	BL	BL 27	P 3BL 27	P3BL	-0.019906614	-0.019906614	21	5	16	M	M	1	5.2	6.7	-1.5	1	0.857142857	1.33501916335119	-0.211879424523649	1.11503128870907	-1.11134165488192	23	22	1	1	13	-3	3	1.33501916335119	-0.0412717432044436
619	5/6/2012	28	2012	2012	11/5/2012	26	6	SACHA	18:12:00	BR8	B8	BR 8	6	F	NF	G6	G 16	BR 8G 16	B8G6	-0.110330991	-0.110330991	16	1	15	F	F	1	6.1	5.2	0.9	0	0.25	-0.40706761685275	-1.8302659186204	0.950889271455154	0.921486702687167	22	20	2	2	3	3	3	-0.40706761685275	-0.0412717432044436
620	5/6/2012	28	2012	2012	11/5/2012	26	8	SACHA	18:12:00	W50	W5	W 50	6	F	NF	G6	G 16	W 50G 16	W5G6	-0.043172874	-0.043172874	23	1	22	F	F	1	4.9	5.2	-0.3	1	0.4	0.0233302936518467	-0.62829148287981	2.09988339223254	-0.0949274760973761	25	20	5	5	3	5	5	0.0233302936518467	0.74845042880548
621	5/6/2012	28	2012	2012	4/5/2012	33	8	SACHA	18:12:00	W50	W5	W 50	117	M	NF	V6	V 16	W 50V 16	W5V6	-0.026577504	-0.026577504	23	12	11	F	M	0	4.9	5.2	-0.3	0	0.909090909	1.48407471692175	-0.331272873920653	0.294321202439503	-0.0949274760973761	25	27	-2	2	11	-3	3	1.48407471692175	-0.0412717432044436
622	5/6/2012	28	2012	2012	11/5/2012	26	11	SACHA	18:17:00	V16	V6	V 16	5	F	NF	P5	P 5	V 16P 5	V6P5	0.06359826	0.06359826	12	24	12	M	F	0	5.2	7.9	-2.7	1	0.4	0.0233302936518467	1.28266402444975	0.458463219693416	-2.12775583366646	27	20	7	7	10	1	1	0.0233302936518467	-0.830993915214367
623	5/6/2012	28	2012	2012	5/5/2012	32	11	SACHA	18:17:00	V16	V6	V 16	157	F	NF	P4	P 4	V 16P 4	V6P4	0.043915261	0.043915261	12	11	1	M	F	0	5.2	5.5	-0.3	1	0.705882353	0.901004464261376	0.930384022068092	-1.34709897009962	-0.0949274760973761	27	26	1	1	10	1	1	0.901004464261376	-0.830993915214367
624	5/6/2012	28	2012	2012	12/5/2012	25	8	SACHA	18:34:00	W50	W5	W 50	160	M	NF	P1	P 1	W 50P 1	W5P1	-0.017701587	-0.017701587	23	20	3	F	M	0	4.9	5.5	-0.6	1	0.666666667	0.788482135505347	-0.172414558584693	-1.0188149355918	-0.349031020793512	25	19	6	6	10	-2	2	0.788482135505347	-0.436132829209405
625	5/6/2012	28	2012	2012	8/5/2012	29	11	SACHA	18:45:00	V6	6V	V 6	76	M	NF	P3	P 3	V 6P 3	6VP3	-0.020777069	-0.020777069	10	21	11	F	M	0	4.4	5.2	-0.8	0	0	-1.12439746769374	-0.227458548897589	0.294321202439503	-0.518433383924269	26	23	3	3	10	1	1	-1.12439746769374	-0.830993915214367
626	5/6/2012	28	2012	2012	11/5/2012	26	13	SACHA	18:52:00	BL27	BL	BL 27	5	F	NF	P5	P 5	BL 27P 5	BLP5	-0.047008876	-0.047008876	5	24	19	M	F	0	6.7	7.9	-1.2	1	0	-1.12439746769374	-0.696947016200522	1.6074573404708	-0.857238110185783	22	20	2	2	10	3	3	-1.12439746769374	-0.0412717432044436
627	5/6/2012	28	2012	2012	5/5/2012	32	6	SACHA	18:54:00	BR5	B5	BR 5	157	F	NF	P4	P 4	BR 5P 4	B5P4	-0.098969005	-0.098969005	13	11	2	F	F	1	5.7	5.5	0.2	0	0.5	0.310262233988244	-1.62691273777939	-1.18295695284571	0.328578431729517	20	26	-6	6	10	-4	4	0.310262233988244	0.353589342800518
628	5/6/2012	28	2012	2012	8/5/2012	29	6	SACHA	19:12:00	BR6	B6	BR 6	76	M	NF	P3	P 3	BR 6P 3	B6P3	-0.026830345	-0.026830345	6	21	15	F	M	0	6.5	5.2	1.3	1	0	-1.12439746769374	-0.335798141034784	0.950889271455154	1.26029142894868	23	23	0	0	10	-4	4	-1.12439746769374	0.353589342800518
629	5/6/2012	28	2012	2012	6/5/2012	31	7	SACHA	19:12:00	W63	W6	W 63	163	F	NF	W5	W 50	W 63W 50	W6W5	0.106262289	0.106262289	19	23	4	F	F	1	5.7	4.9	0.8	1	0.285714286	-0.30459192305566	2.04625113014086	-0.854672918337886	0.836785521121789	21	25	-4	4	8	-1	1	-0.30459192305566	-0.830993915214367
630	5/6/2012	28	2012	2012	5/5/2012	32	7	SACHA	19:12:00	W63	W6	W 63	157	F	NF	P4	P 4	W 63P 4	W6P4	0.038872954	0.038872954	19	11	8	F	F	1	5.7	5.5	0.2	1	0.5	0.310262233988244	0.840138428804126	-0.198104849322235	0.328578431729517	21	26	-5	5	10	-3	3	0.310262233988244	-0.0412717432044436
631	5/6/2012	28	2012	2012	6/5/2012	31	11	SACHA	19:32:00	V9	9V	V 9	163	F	NF	W5	W 50	V 9W 50	9VW5	-0.003010939	-0.003010939	8	23	15	M	F	0	6.2	4.9	1.3	1	0.5	0.310262233988244	0.0905139469965999	0.950889271455154	1.26029142894868	23	25	-2	2	8	3	3	0.310262233988244	-0.0412717432044436
632	5/6/2012	28	2012	2012	4/5/2012	33	11	SACHA	19:32:00	V9	9V	V 9	117	M	NF	V6	V 16	V 9V 16	9VV6	-0.001343056	-0.001343056	8	12	4	M	M	1	6.2	5.2	1	1	0.615384615	0.641337548657426	0.120365181923367	-0.854672918337886	1.00618788425255	23	27	-4	4	11	0	0	0.641337548657426	-1.22585500121933
633	5/6/2012	28	2012	2012	11/5/2012	26	11	SACHA	19:32:00	V9	9V	V 9	5	F	NF	P5	P 5	V 9P 5	9VP5	0.015816012	0.015816012	8	24	16	M	F	0	6.2	7.9	-1.7	0	0.695652174	0.871650813156789	0.42747267686898	1.11503128870907	-1.28074401801268	23	20	3	3	10	1	1	0.871650813156789	-0.830993915214367
634	5/6/2012	28	2012	2012	11/5/2012	26	11	SACHA	19:36:00	V6	6V	V 6	5	F	NF	P5	P 5	V 6P 5	6VP5	-0.003161899	-0.003161899	10	24	14	F	F	1	4.4	7.9	-3.5	1	0	-1.12439746769374	0.0878121133400756	0.786747254201241	-2.80536528618949	26	20	6	6	10	1	1	-1.12439746769374	-0.830993915214367
635	5/6/2012	28	2012	2012	8/5/2012	29	11	SACHA	19:36:00	V6	6V	V 6	76	M	NF	P3	P 3	V 6P 3	6VP3	-0.020777069	-0.020777069	10	21	11	F	M	0	4.4	5.2	-0.8	1	0	-1.12439746769374	-0.227458548897589	0.294321202439503	-0.518433383924269	26	23	3	3	10	1	1	-1.12439746769374	-0.830993915214367
636	5/6/2012	28	2012	2012	9/5/2012	28	7	SACHA	19:40:00	W63	W6	W 63	8	F	NF	B8	BR 8	W 63BR 8	W6B8	0.026329139	0.026329139	19	16	3	F	F	1	5.7	6.1	-0.4	1	0.666666667	0.788482135505347	0.615633251616693	-1.0188149355918	-0.179628657662755	21	22	-1	1	6	1	1	0.788482135505347	-0.830993915214367
637	5/6/2012	28	2012	2012	5/5/2012	32	3	SACHA	19:48:00	G16	G6	G 16	157	F	NF	P4	P 4	G 16P 4	G6P4	0.028358845	0.028358845	1	11	10	F	F	1	5.2	5.5	-0.3	0	0.470588235	0.225870485986563	0.651960278535409	0.13017918518559	-0.0949274760973761	20	26	-6	6	10	-7	7	0.225870485986563	1.5381726008154
638	5/6/2012	28	2012	2012	5/5/2012	32	10	SACHA	20:02:00	P14	14	P 14	157	F	NF	P4	P 4	P 14P 4	14P4	-0.109246753	-0.109246753	14	11	3	M	F	0	5.6	5.5	0.1	1	0	-1.12439746769374	-1.81086057468768	-1.0188149355918	0.243877250164138	19	26	-7	7	10	0	0	-1.12439746769374	-1.22585500121933
639	6/6/2012	29	2012	2012	4/5/2012	34	10	SACHA	10:25:00	P3	P3	P 3	117	M	NF	V6	V 16	P 3V 16	P3V6	-0.039731089	-0.039731089	21	12	9	M	M	1	5.2	5.2	0	1	0	-1.12439746769374	-0.566691518972015	-0.0339628320683223	0.15917606859876	23	27	-4	4	11	-1	1	-1.12439746769374	-0.830993915214367
640	6/6/2012	29	2012	2012	6/5/2012	32	10	SACHA	10:25:00	P3	P3	P 3	163	F	NF	W5	W 50	P 3W 50	P3W5	0.054436952	0.054436952	21	23	2	M	F	0	5.2	4.9	0.3	0	0	-1.12439746769374	1.11869787254073	-1.18295695284571	0.413279613294895	23	25	-2	2	8	2	2	-1.12439746769374	-0.436132829209405
641	6/6/2012	29	2012	2012	11/5/2012	27	10	SACHA	10:25:00	P3	P3	P 3	5	F	NF	P5	P 5	P 3P 5	P3P5	-0.047099527	-0.047099527	21	24	3	M	F	0	5.2	7.9	-2.7	0	0.111111111	-0.805584200972115	-0.698569458720378	-1.0188149355918	-2.12775583366646	23	20	3	3	10	0	0	-0.805584200972115	-1.22585500121933
642	6/6/2012	29	2012	2012	11/5/2012	27	10	SACHA	10:25:00	P3	P3	P 3	6	F	NF	G6	G 16	P 3G 16	P3G6	-0.003766511	-0.003766511	21	1	20	M	F	0	5.2	5.2	0	0	0.444444444	0.15085559919277	0.0769909617056128	1.77159935772472	0.15917606859876	23	20	3	3	3	7	7	0.15085559919277	1.5381726008154
643	6/6/2012	29	2012	2012	11/5/2012	27	10	SACHA	10:25:00	P3	P3	P 3	0	F	NF	V2	V 12	P 3V 12	P3V2	0.004672078	0.004672078	21	3	18	M	F	0	5.2	6	-0.8	1	0.857142857	1.33501916335119	0.228022120779381	1.44331532321689	-0.518433383924269	23	20	3	3	11	-1	1	1.33501916335119	-0.830993915214367
644	6/6/2012	29	2012	2012	11/5/2012	27	10	SACHA	10:27:00	P4	P4	P 4	0	F	NF	V2	V 12	P 4V 12	P4V2	0.068609335	0.068609335	11	3	8	F	F	1	5.5	6	-0.5	0	0.444444444	0.15085559919277	1.37235063739601	-0.198104849322235	-0.264329839228133	26	20	6	6	11	-1	1	0.15085559919277	-0.830993915214367
645	6/6/2012	29	2012	2012	11/5/2012	27	11	SACHA	10:27:00	V12	V2	V 12	6	F	NF	G6	G 16	V 12G 16	V2G6	0.056640394	0.056640394	3	1	2	F	F	1	6	5.2	0.8	1	0.75	1.02759208482924	1.15813437065811	-1.18295695284571	0.836785521121789	20	20	0	0	3	8	8	1.02759208482924	1.93303368682037
646	6/6/2012	29	2012	2012	6/5/2012	32	10	SACHA	10:32:00	P15	15	P 15	163	F	NF	W5	W 50	P 15W 50	15W5	-0.049896322	-0.049896322	18	23	5	M	F	0	5.8	4.9	0.9	1	0	-1.12439746769374	-0.748625598501771	-0.690530901083973	0.921486702687167	20	25	-5	5	8	2	2	-1.12439746769374	-0.436132829209405
647	6/6/2012	29	2012	2012	4/5/2012	34	11	SACHA	10:33:00	V22	22	V 22	117	M	NF	V6	V 16	V 22V 16	22V6	-0.039142046	-0.039142046	17	12	5	M	M	1	5	5.2	-0.2	0	0	-1.12439746769374	-0.556149016305481	-0.690530901083973	-0.0102262945319975	23	27	-4	4	11	0	0	-1.12439746769374	-1.22585500121933
648	6/6/2012	29	2012	2012	9/5/2012	29	8	SACHA	10:47:00	W50	W5	W 50	9	M	NF	BL	BL 27	W 50BL 27	W5BL	0.035597119	0.035597119	23	5	18	F	M	0	4.9	6.7	-1.8	0	0.888888889	1.4261086689486	0.78150858476451	1.44331532321689	-1.36544519957805	25	22	3	3	13	-5	5	1.4261086689486	0.74845042880548
649	6/6/2012	29	2012	2012	9/5/2012	29	10	SACHA	10:48:00	P14	14	P 14	9	M	NF	BL	BL 27	P 14BL 27	14BL	-0.056811534	-0.056811534	14	5	9	M	M	1	5.6	6.7	-1.1	0	0	-1.12439746769374	-0.872391844683547	-0.0339628320683223	-0.772536928620405	19	22	-3	3	13	-3	3	-1.12439746769374	-0.0412717432044436
650	6/6/2012	29	2012	2012	8/5/2012	30	13	SACHA	10:49:00	BL27	BL	BL 27	7	M	NF	9V	V 9	BL 27V 9	BL9V	0.09565486	0.09565486	5	8	3	M	M	1	6.7	6.2	0.5	1	1	1.74492193567023	1.85640276844642	-1.0188149355918	0.582681976425653	22	23	-1	1	11	2	2	1.74492193567023	-0.436132829209405
651	6/6/2012	29	2012	2012	8/5/2012	30	5	SACHA	10:51:00	BR12	B2	BR 12	76	M	NF	P3	P 3	BR 12P 3	B2P3	0.044572424	0.044572424	4	21	17	M	M	1	5.5	5.2	0.3	1	0.666666667	0.788482135505347	0.942145714643757	1.27917330596298	0.413279613294895	23	23	0	0	10	-5	5	0.788482135505347	0.74845042880548
652	6/6/2012	29	2012	2012	5/5/2012	33	5	SACHA	10:57:00	BR11	B1	BR 11	157	F	NF	P4	P 4	BR 11P 4	B1P4	0.010967609	0.010967609	2	11	9	M	F	0	6.3	5.5	0.8	0	0	-1.12439746769374	0.340697515198382	-0.0339628320683223	0.836785521121789	24	26	-2	2	10	-5	5	-1.12439746769374	0.74845042880548
653	6/6/2012	29	2012	2012	6/5/2012	32	5	SACHA	10:57:00	BR11	B1	BR 11	163	F	NF	W5	W 50	BR 11W 50	B1W5	-0.044382982	-0.044382982	2	23	21	M	F	0	6.3	4.9	1.4	0	0	-1.12439746769374	-0.649949607697174	1.93574137497863	1.34499261051406	24	25	-1	1	8	-3	3	-1.12439746769374	-0.0412717432044436
654	6/6/2012	29	2012	2012	6/5/2012	32	11	SACHA	11:15:00	V6	6V	V 6	163	F	NF	W5	W 50	V 6W 50	6VW5	0.015510353	0.015510353	10	23	13	F	F	1	4.4	4.9	-0.5	1	0	-1.12439746769374	0.422002090133292	0.622605236947329	-0.264329839228133	26	25	1	1	8	3	3	-1.12439746769374	-0.0412717432044436
655	6/6/2012	29	2012	2012	5/5/2012	33	11	SACHA	11:15:00	V19	V9	V 19	5	F	NF	P5	P 5	V 19P 5	V9P5	0.038992122	0.038992122	7	24	17	M	F	0	6.3	7.9	-1.6	1	0.222222222	-0.486770934250487	0.842271259442578	1.27917330596298	-1.1960428364473	22	20	2	2	10	1	1	-0.486770934250487	-0.830993915214367
656	6/6/2012	29	2012	2012	6/5/2012	32	10	SACHA	11:23:00	P14	14	P 14	163	F	NF	W5	W 50	P 14W 50	14W5	-0.022198517	-0.022198517	14	23	9	M	F	0	5.6	4.9	0.7	1	0	-1.12439746769374	-0.252899169243371	-0.0339628320683223	0.75208433955641	19	25	-6	6	8	2	2	-1.12439746769374	-0.436132829209405
657	6/6/2012	29	2012	2012	9/5/2012	29	6	SACHA	11:28:00	BR8	B8	BR 8	9	M	NF	BL	BL 27	BR 8BL 27	B8BL	0.05866091	0.05866091	16	5	11	F	M	0	6.1	6.7	-0.6	0	0.5	0.310262233988244	1.1942969179047	0.294321202439503	-0.349031020793512	22	22	0	0	13	-7	7	0.310262233988244	1.5381726008154
658	6/6/2012	29	2012	2012	11/5/2012	27	11	SACHA	11:40:00	V22	22	V 22	0	F	NF	V2	V 12	V 22V 12	22V2	0.099129766	0.099129766	17	3	14	M	F	0	5	6	-1	0	0	-1.12439746769374	1.91859552138799	0.786747254201241	-0.687835747055026	23	20	3	3	11	0	0	-1.12439746769374	-1.22585500121933
659	6/6/2012	29	2012	2012	5/5/2012	33	10	SACHA	12:02:00	P3	P3	P 3	157	F	NF	P4	P 4	P 3P 4	P3P4	0.058035798	0.058035798	21	11	10	M	F	0	5.2	5.5	-0.3	1	0.615384615	0.641337548657426	1.18310886384603	0.13017918518559	-0.0949274760973761	23	26	-3	3	10	0	0	0.641337548657426	-1.22585500121933
660	6/6/2012	29	2012	2012	8/5/2012	30	10	SACHA	12:03:00	P4	P4	P 4	76	M	NF	P3	P 3	P 4P 3	P4P3	0.058035798	0.058035798	11	21	10	F	M	0	5.5	5.2	0.3	1	0.615384615	0.641337548657426	1.18310886384603	0.13017918518559	0.413279613294895	26	23	3	3	10	0	0	0.641337548657426	-1.22585500121933
661	6/6/2012	29	2012	2012	5/5/2012	33	6	SACHA	12:12:00	BR8	B8	BR 8	157	F	NF	P4	P 4	BR 8P 4	B8P4	0.011780486	0.011780486	16	11	5	F	F	1	6.1	5.5	0.6	1	0	-1.12439746769374	0.35524612699763	-0.690530901083973	0.667383157991031	22	26	-4	4	10	-4	4	-1.12439746769374	0.353589342800518
662	6/6/2012	29	2012	2012	6/5/2012	32	6	SACHA	12:12:00	BR8	B8	BR 8	163	F	NF	W5	W 50	BR 8W 50	B8W5	-0.060061369	-0.060061369	16	23	7	F	F	1	6.1	4.9	1.2	0	0.666666667	0.788482135505347	-0.930556349063189	-0.362246866576148	1.1755902473833	22	25	-3	3	8	-2	2	0.788482135505347	-0.436132829209405
663	6/6/2012	29	2012	2012	5/5/2012	33	11	SACHA	12:18:00	V16	V6	V 16	157	F	NF	P4	P 4	V 16P 4	V6P4	0.043915261	0.043915261	12	11	1	M	F	0	5.2	5.5	-0.3	1	0.705882353	0.901004464261376	0.930384022068092	-1.34709897009962	-0.0949274760973761	27	26	1	1	10	1	1	0.901004464261376	-0.830993915214367
664	6/6/2012	29	2012	2012	6/5/2012	32	11	SACHA	12:18:00	V16	V6	V 16	163	F	NF	W5	W 50	V 16W 50	V6W5	-0.026577504	-0.026577504	12	23	11	M	F	0	5.2	4.9	0.3	0	0.909090909	1.48407471692175	-0.331272873920653	0.294321202439503	0.413279613294895	27	25	2	2	8	3	3	1.48407471692175	-0.0412717432044436
665	6/6/2012	29	2012	2012	5/5/2012	33	7	SACHA	12:30:00	W63	W6	W 63	157	F	NF	P4	P 4	W 63P 4	W6P4	0.038872954	0.038872954	19	11	8	F	F	1	5.7	5.5	0.2	1	0.5	0.310262233988244	0.840138428804126	-0.198104849322235	0.328578431729517	21	26	-5	5	10	-3	3	0.310262233988244	-0.0412717432044436
666	6/6/2012	29	2012	2012	8/5/2012	30	8	SACHA	12:31:00	W50	W5	W 50	76	M	NF	P3	P 3	W 50P 3	W5P3	0.054436952	0.054436952	23	21	2	F	M	0	4.9	5.2	-0.3	0	0	-1.12439746769374	1.11869787254073	-1.18295695284571	-0.0949274760973761	25	23	2	2	10	-2	2	-1.12439746769374	-0.436132829209405
667	6/6/2012	29	2012	2012	5/5/2012	33	8	SACHA	12:31:00	W50	W5	W 50	157	F	NF	P4	P 4	W 50P 4	W5P4	-0.015703246	-0.015703246	23	11	12	F	F	1	4.9	5.5	-0.6	1	0.571428571	0.515213618713106	-0.136648892375018	0.458463219693416	-0.349031020793512	25	26	-1	1	10	-2	2	0.515213618713106	-0.436132829209405
668	6/6/2012	29	2012	2012	9/5/2012	29	8	SACHA	12:31:00	W50	W5	W 50	8	F	NF	B8	BR 8	W 50BR 8	W5B8	-0.060061369	-0.060061369	23	16	7	F	F	1	4.9	6.1	-1.2	1	0.666666667	0.788482135505347	-0.930556349063189	-0.362246866576148	-0.857238110185783	25	22	3	3	6	2	2	0.788482135505347	-0.436132829209405
669	6/6/2012	29	2012	2012	9/5/2012	29	5	SACHA	12:38:00	BR10	10	BR 10	8	F	NF	B8	BR 8	BR 10BR 8	10B8	0.005694752	0.005694752	15	16	1	M	F	0	5.6	6.1	-0.5	1	0	-1.12439746769374	0.246325611987995	-1.34709897009962	-0.264329839228133	22	22	0	0	6	-1	1	-1.12439746769374	-0.830993915214367
670	6/6/2012	29	2012	2012	10/5/2012	28	5	SACHA	12:38:00	BR10	10	BR 10	135	F	NF	V1	V 11	BR 10V 11	10V1	-0.046236977	-0.046236977	15	25	10	M	F	0	5.6	6.1	-0.5	1	0.857142857	1.33501916335119	-0.68313181550075	0.13017918518559	-0.264329839228133	22	21	1	1	11	-6	6	1.33501916335119	1.14331151481044
671	6/6/2012	29	2012	2012	6/5/2012	32	11	SACHA	12:39:00	V12	V2	V 12	163	F	NF	W5	W 50	V 12W 50	V2W5	0.027004434	0.027004434	3	23	20	F	F	1	6	4.9	1.1	1	0.666666667	0.788482135505347	0.627719464912153	1.77159935772472	1.09088906581792	20	25	-5	5	8	3	3	0.788482135505347	-0.0412717432044436
672	6/6/2012	29	2012	2012	11/5/2012	27	11	SACHA	12:39:00	V12	V2	V 12	5	F	NF	P5	P 5	V 12P 5	V2P5	-0.083351649	-0.083351649	3	24	21	F	F	1	6	7.9	-1.9	0	0.769230769	1.08277130346255	-1.34739830967445	1.93574137497863	-1.45014638114343	20	20	0	0	10	1	1	1.08277130346255	-0.830993915214367
673	6/6/2012	29	2012	2012	9/5/2012	29	11	SACHA	12:39:00	V12	V2	V 12	8	F	NF	B8	BR 8	V 12BR 8	V2B8	-0.064258464	-0.064258464	3	16	13	F	F	1	6	6.1	-0.1	1	0.857142857	1.33501916335119	-1.00567460907001	0.622605236947329	0.0744748870333811	20	22	-2	2	6	5	5	1.33501916335119	0.74845042880548
674	6/6/2012	29	2012	2012	5/5/2012	33	11	SACHA	12:46:00	V6	6V	V 6	157	F	NF	P4	P 4	V 6P 4	6VP4	-0.09507063	-0.09507063	10	11	1	F	F	1	4.4	5.5	-1.1	1	0	-1.12439746769374	-1.55714087251208	-1.34709897009962	-0.772536928620405	26	26	0	0	10	1	1	-1.12439746769374	-0.830993915214367
675	6/6/2012	29	2012	2012	6/5/2012	32	10	SACHA	13:28:00	P3	P3	P 3	163	F	NF	W5	W 50	P 3W 50	P3W5	0.054436952	0.054436952	21	23	2	M	F	0	5.2	4.9	0.3	0	0	-1.12439746769374	1.11869787254073	-1.18295695284571	0.413279613294895	23	25	-2	2	8	2	2	-1.12439746769374	-0.436132829209405
676	6/6/2012	29	2012	2012	11/5/2012	27	10	SACHA	13:28:00	P3	P3	P 3	5	F	NF	P5	P 5	P 3P 5	P3P5	-0.047099527	-0.047099527	21	24	3	M	F	0	5.2	7.9	-2.7	1	0.111111111	-0.805584200972115	-0.698569458720378	-1.0188149355918	-2.12775583366646	23	20	3	3	10	0	0	-0.805584200972115	-1.22585500121933
677	6/6/2012	29	2012	2012	5/5/2012	33	10	SACHA	13:28:00	P3	P3	P 3	157	F	NF	P4	P 4	P 3P 4	P3P4	0.058035798	0.058035798	21	11	10	M	F	0	5.2	5.5	-0.3	1	0.615384615	0.641337548657426	1.18310886384603	0.13017918518559	-0.0949274760973761	23	26	-3	3	10	0	0	0.641337548657426	-1.22585500121933
678	6/6/2012	29	2012	2012	4/5/2012	34	10	SACHA	13:29:00	P15	15	P 15	117	M	NF	V6	V 16	P 15V 16	15V6	-0.043184645	-0.043184645	18	12	6	M	M	1	5.8	5.2	0.6	1	0	-1.12439746769374	-0.628502156462023	-0.52638888383006	0.667383157991031	20	27	-7	7	11	-1	1	-1.12439746769374	-0.830993915214367
679	6/6/2012	29	2012	2012	6/5/2012	32	10	SACHA	13:29:00	P15	15	P 15	163	F	NF	W5	W 50	P 15W 50	15W5	-0.049896322	-0.049896322	18	23	5	M	F	0	5.8	4.9	0.9	1	0	-1.12439746769374	-0.748625598501771	-0.690530901083973	0.921486702687167	20	25	-5	5	8	2	2	-1.12439746769374	-0.436132829209405
680	6/6/2012	29	2012	2012	6/5/2012	32	6	SACHA	13:30:00	BR5	B5	BR 5	163	F	NF	W5	W 50	BR 5W 50	B5W5	-0.027880965	-0.027880965	13	23	10	F	F	1	5.7	4.9	0.8	1	0	-1.12439746769374	-0.354601800787153	0.13017918518559	0.836785521121789	20	25	-5	5	8	-2	2	-1.12439746769374	-0.436132829209405
681	6/6/2012	29	2012	2012	11/5/2012	27	6	SACHA	13:30:00	BR5	B5	BR 5	6	F	NF	G6	G 16	BR 5G 16	B5G6	-0.009928313	-0.009928313	13	1	12	F	F	1	5.7	5.2	0.5	1	0.5	0.310262233988244	-0.0332909939676713	0.458463219693416	0.582681976425653	20	20	0	0	3	3	3	0.310262233988244	-0.0412717432044436
682	6/6/2012	29	2012	2012	6/5/2012	32	10	SACHA	13:35:00	P1	P1	P 1	163	F	NF	W5	W 50	P 1W 50	P1W5	-0.017701587	-0.017701587	20	23	3	M	F	0	5.5	4.9	0.6	1	0.666666667	0.788482135505347	-0.172414558584693	-1.0188149355918	0.667383157991031	19	25	-6	6	8	2	2	0.788482135505347	-0.436132829209405
683	6/6/2012	29	2012	2012	5/5/2012	33	10	SACHA	13:36:00	P2	P2	P 2	157	F	NF	P4	P 4	P 2P 4	P2P4	-0.072359778	-0.072359778	22	11	11	M	F	0	5.5	5.5	0	1	0.727272727	0.962380279424788	-1.15066932838156	0.294321202439503	0.15917606859876	23	26	-3	3	10	0	0	0.962380279424788	-1.22585500121933
684	6/6/2012	29	2012	2012	8/5/2012	30	6	SACHA	13:51:00	BR6	B6	BR 6	7	M	NF	9V	V 9	BR 6V 9	B69V	0.034151867	0.034151867	6	8	2	F	M	0	6.5	6.2	0.3	1	0	-1.12439746769374	0.755641928062343	-1.18295695284571	0.413279613294895	23	23	0	0	11	-5	5	-1.12439746769374	0.74845042880548
685	6/6/2012	29	2012	2012	5/5/2012	33	13	SACHA	13:54:00	BL27	BL	BL 27	157	F	NF	P4	P 4	BL 27P 4	BLP4	-0.013027911	-0.013027911	5	11	6	M	F	0	6.7	5.5	1.2	1	0.461538462	0.199903796721623	-0.0887666047128722	-0.52638888383006	1.1755902473833	22	26	-4	4	10	3	3	0.199903796721623	-0.0412717432044436
686	6/6/2012	29	2012	2012	6/5/2012	32	11	SACHA	14:23:00	V16	V6	V 16	163	F	NF	W5	W 50	V 16W 50	V6W5	-0.026577504	-0.026577504	12	23	11	M	F	0	5.2	4.9	0.3	1	0.909090909	1.48407471692175	-0.331272873920653	0.294321202439503	0.413279613294895	27	25	2	2	8	3	3	1.48407471692175	-0.0412717432044436
687	6/6/2012	29	2012	2012	8/5/2012	30	10	SACHA	14:32:00	P4	P4	P 4	119	M	NF	B2	BR 12	P 4BR 12	P4B2	-0.049385302	-0.049385302	11	4	7	F	M	0	5.5	5.5	0	0	0.428571429	0.105310849263383	-0.73947952646178	-0.362246866576148	0.15917606859876	26	23	3	3	5	5	5	0.105310849263383	0.74845042880548
688	6/6/2012	29	2012	2012	9/5/2012	29	10	SACHA	14:32:00	P4	P4	P 4	9	M	NF	BL	BL 27	P 4BL 27	P4BL	-0.013027911	-0.013027911	11	5	6	F	M	0	5.5	6.7	-1.2	1	0.461538462	0.199903796721623	-0.0887666047128722	-0.52638888383006	-0.857238110185783	26	22	4	4	13	-3	3	0.199903796721623	-0.0412717432044436
689	6/6/2012	29	2012	2012	12/5/2012	26	3	SACHA	14:34:00	G16	G6	G 16	160	M	NF	P1	P 1	G 16P 1	G6P1	0.081268758	0.081268758	1	20	19	F	M	0	5.2	5.5	-0.3	0	0.666666667	0.788482135505347	1.59892492948384	1.6074573404708	-0.0949274760973761	20	19	1	1	10	-7	7	0.788482135505347	1.5381726008154
690	6/6/2012	29	2012	2012	9/5/2012	29	5	SACHA	14:34:00	BR11	B1	BR 11	8	F	NF	B8	BR 8	BR 11BR 8	B1B8	0.068256371	0.068256371	2	16	14	M	F	0	6.3	6.1	0.2	0	1	1.74492193567023	1.36603340094436	0.786747254201241	0.328578431729517	24	22	2	2	6	-1	1	1.74492193567023	-0.830993915214367
691	6/6/2012	29	2012	2012	8/5/2012	30	6	SACHA	14:37:00	BR8	B8	BR 8	7	M	NF	9V	V 9	BR 8V 9	B89V	0.032719783	0.032719783	16	8	8	F	M	0	6.1	6.2	-0.1	1	0.888888889	1.4261086689486	0.730010948000274	-0.198104849322235	0.0744748870333811	22	23	-1	1	11	-5	5	1.4261086689486	0.74845042880548
692	6/6/2012	29	2012	2012	11/5/2012	27	11	SACHA	15:23:00	V6	6V	V 6	5	F	NF	P5	P 5	V 6P 5	6VP5	-0.003161899	-0.003161899	10	24	14	F	F	1	4.4	7.9	-3.5	1	0	-1.12439746769374	0.0878121133400756	0.786747254201241	-2.80536528618949	26	20	6	6	10	1	1	-1.12439746769374	-0.830993915214367
693	6/6/2012	29	2012	2012	11/5/2012	27	11	SACHA	15:35:00	V22	22	V 22	5	F	NF	P5	P 5	V 22P 5	22P5	-0.04756235	-0.04756235	17	24	7	M	F	0	5	7.9	-2.9	1	0	-1.12439746769374	-0.706852916314533	-0.362246866576148	-2.29715819679722	23	20	3	3	10	1	1	-1.12439746769374	-0.830993915214367
694	6/6/2012	29	2012	2012	9/5/2012	29	11	SACHA	15:35:00	V22	22	V 22	65	M	NF	10	BR 10	V 22BR 10	2210	0.033951964	0.033951964	17	15	2	M	M	1	5	5.6	-0.6	0	0	-1.12439746769374	0.752064128291277	-1.18295695284571	-0.349031020793512	23	22	1	1	5	6	6	-1.12439746769374	1.14331151481044
695	6/6/2012	29	2012	2012	11/5/2012	27	6	SACHA	15:37:00	BR6	B6	BR 6	5	F	NF	P5	P 5	BR 6P 5	B6P5	0.00677135	0.00677135	6	24	18	F	F	1	6.5	7.9	-1.4	0	0	-1.12439746769374	0.265594217651395	1.44331532321689	-1.02664047331654	23	20	3	3	10	-4	4	-1.12439746769374	0.353589342800518
696	6/6/2012	29	2012	2012	9/5/2012	29	6	SACHA	15:37:00	BR6	B6	BR 6	65	M	NF	10	BR 10	BR 6BR 10	B610	0.011509097	0.011509097	6	15	9	F	M	0	6.5	5.6	0.9	1	0	-1.12439746769374	0.350388893729145	-0.0339628320683223	0.921486702687167	23	22	1	1	5	1	1	-1.12439746769374	-0.830993915214367
697	6/6/2012	29	2012	2012	5/5/2012	33	10	SACHA	16:00:00	P2	P2	P 2	157	F	NF	P4	P 4	P 2P 4	P2P4	-0.072359778	-0.072359778	22	11	11	M	F	0	5.5	5.5	0	0	0.727272727	0.962380279424788	-1.15066932838156	0.294321202439503	0.15917606859876	23	26	-3	3	10	0	0	0.962380279424788	-1.22585500121933
698	6/6/2012	29	2012	2012	9/5/2012	29	10	SACHA	16:09:00	P1	P1	P 1	65	M	NF	10	BR 10	P 1BR 10	P110	0.024404157	0.024404157	20	15	5	M	M	1	5.5	5.6	-0.1	0	0.666666667	0.788482135505347	0.581180541257634	-0.690530901083973	0.0744748870333811	19	22	-3	3	5	5	5	0.788482135505347	0.74845042880548
699	6/6/2012	29	2012	2012	6/5/2012	32	10	SACHA	16:09:00	P1	P1	P 1	163	F	NF	W5	W 50	P 1W 50	P1W5	-0.017701587	-0.017701587	20	23	3	M	F	0	5.5	4.9	0.6	1	0.666666667	0.788482135505347	-0.172414558584693	-1.0188149355918	0.667383157991031	19	25	-6	6	8	2	2	0.788482135505347	-0.436132829209405
700	6/6/2012	29	2012	2012	11/5/2012	27	11	SACHA	16:11:00	V19	V9	V 19	5	F	NF	P5	P 5	V 19P 5	V9P5	0.038992122	0.038992122	7	24	17	M	F	0	6.3	7.9	-1.6	1	0.222222222	-0.486770934250487	0.842271259442578	1.27917330596298	-1.1960428364473	22	20	2	2	10	1	1	-0.486770934250487	-0.830993915214367
701	6/6/2012	29	2012	2012	9/5/2012	29	11	SACHA	16:11:00	V19	V9	V 19	65	M	NF	10	BR 10	V 19BR 10	V910	0.032348085	0.032348085	7	15	8	M	M	1	6.3	5.6	0.7	1	0.4	0.0233302936518467	0.723358416425931	-0.198104849322235	0.75208433955641	22	22	0	0	5	6	6	0.0233302936518467	1.14331151481044
702	6/6/2012	29	2012	2012	4/5/2012	34	10	SACHA	16:19:00	P5	P5	P 5	117	M	NF	V6	V 16	P 5V 16	P5V6	0.06359826	0.06359826	24	12	12	F	M	0	7.9	5.2	2.7	0	0.4	0.0233302936518467	1.28266402444975	0.458463219693416	2.44610797086398	20	27	-7	7	11	-1	1	0.0233302936518467	-0.830993915214367
703	6/6/2012	29	2012	2012	11/5/2012	27	5	SACHA	16:25:00	BR11	B1	BR 11	5	F	NF	P5	P 5	BR 11P 5	B1P5	-0.074104354	-0.074104354	2	24	22	M	F	0	6.3	7.9	-1.6	1	0.333333333	-0.167957667528858	-1.1818931900215	2.09988339223254	-1.1960428364473	24	20	4	4	10	-5	5	-0.167957667528858	0.74845042880548
704	6/6/2012	29	2012	2012	11/5/2012	27	6	SACHA	16:26:00	BR8	B8	BR 8	5	F	NF	P5	P 5	BR 8P 5	B8P5	-0.069518216	-0.069518216	16	24	8	F	F	1	6.1	7.9	-1.8	0	0.714285714	0.925116391032148	-1.09981196319409	-0.198104849322235	-1.36544519957805	22	20	2	2	10	-4	4	0.925116391032148	0.353589342800518
705	6/6/2012	29	2012	2012	9/5/2012	29	6	SACHA	16:28:00	BR5	B5	BR 5	9	M	NF	BL	BL 27	BR 5BL 27	B5BL	0.004100647	0.004100647	13	5	8	F	M	0	5.7	6.7	-1	0	0	-1.12439746769374	0.217794832039441	-0.198104849322235	-0.687835747055026	20	22	-2	2	13	-7	7	-1.12439746769374	1.5381726008154
706	6/6/2012	29	2012	2012	8/5/2012	30	6	SACHA	16:28:00	BR5	B5	BR 5	76	M	NF	P3	P 3	BR 5P 3	B5P3	-0.052475512	-0.052475512	13	21	8	F	M	0	5.7	5.2	0.5	0	0	-1.12439746769374	-0.794787113794371	-0.198104849322235	0.582681976425653	20	23	-3	3	10	-4	4	-1.12439746769374	0.353589342800518
707	6/6/2012	29	2012	2012	11/5/2012	27	6	SACHA	16:28:00	BR5	B5	BR 5	5	F	NF	P5	P 5	BR 5P 5	B5P5	-0.081208616	-0.081208616	13	24	11	F	F	1	5.7	7.9	-2.2	1	0.142857143	-0.714494695374702	-1.30904299246166	0.294321202439503	-1.70424992583957	20	20	0	0	10	-4	4	-0.714494695374702	0.353589342800518
708	6/6/2012	29	2012	2012	7/5/2012	31	5	SACHA	16:31:00	BR10	10	BR 10	84	M	NF	B1	BR 11	BR 10BR 11	10B1	-0.034163233	-0.034163233	15	2	13	M	M	1	5.6	6.3	-0.7	1	0.666666667	0.788482135505347	-0.467039818286529	0.622605236947329	-0.43373220235889	22	24	-2	2	5	0	0	0.788482135505347	-1.22585500121933
709	6/6/2012	29	2012	2012	8/5/2012	30	8	SACHA	16:32:00	W50	W5	W 50	2	M	NF	P2	P 2	W 50P 2	W5P2	-0.088010602	-0.088010602	23	22	1	F	M	0	4.9	5.5	-0.6	0	0.8	1.17105805499744	-1.43078275601497	-1.34709897009962	-0.349031020793512	25	23	2	2	10	-2	2	1.17105805499744	-0.436132829209405
710	6/6/2012	29	2012	2012	11/5/2012	27	6	SACHA	16:35:00	BR6	B6	BR 6	6	F	NF	G6	G 16	BR 6G 16	B6G6	-0.029694313	-0.029694313	6	1	5	F	F	1	6.5	5.2	1.3	0	0	-1.12439746769374	-0.387056521623077	-0.690530901083973	1.26029142894868	23	20	3	3	3	3	3	-1.12439746769374	-0.0412717432044436
711	6/6/2012	29	2012	2012	11/5/2012	27	10	SACHA	16:36:00	P3	P3	P 3	5	F	NF	P5	P 5	P 3P 5	P3P5	-0.047099527	-0.047099527	21	24	3	M	F	0	5.2	7.9	-2.7	0	0.111111111	-0.805584200972115	-0.698569458720378	-1.0188149355918	-2.12775583366646	23	20	3	3	10	0	0	-0.805584200972115	-1.22585500121933
712	6/6/2012	29	2012	2012	12/5/2012	26	10	SACHA	16:36:00	P3	P3	P 3	160	M	NF	P1	P 1	P 3P 1	P3P1	0.062019564	0.062019564	21	20	1	M	M	1	5.2	5.5	-0.3	0	0.5	0.310262233988244	1.25440902984045	-1.34709897009962	-0.0949274760973761	23	19	4	4	10	0	0	0.310262233988244	-1.22585500121933
713	6/6/2012	29	2012	2012	5/5/2012	33	10	SACHA	16:36:00	P3	P3	P 3	157	F	NF	P4	P 4	P 3P 4	P3P4	0.058035798	0.058035798	21	11	10	M	F	0	5.2	5.5	-0.3	0	0.615384615	0.641337548657426	1.18310886384603	0.13017918518559	-0.0949274760973761	23	26	-3	3	10	0	0	0.641337548657426	-1.22585500121933
714	6/6/2012	29	2012	2012	11/5/2012	27	6	SACHA	16:51:00	BR6	B6	BR 6	0	F	NF	V2	V 12	BR 6V 12	B6V2	0.073314071	0.073314071	6	3	3	F	F	1	6.5	6	0.5	1	0	-1.12439746769374	1.45655449318471	-1.0188149355918	0.582681976425653	23	20	3	3	11	-5	5	-1.12439746769374	0.74845042880548
715	6/6/2012	29	2012	2012	11/5/2012	27	10	SACHA	16:58:00	P3	P3	P 3	5	F	NF	P5	P 5	P 3P 5	P3P5	-0.047099527	-0.047099527	21	24	3	M	F	0	5.2	7.9	-2.7	1	0.111111111	-0.805584200972115	-0.698569458720378	-1.0188149355918	-2.12775583366646	23	20	3	3	10	0	0	-0.805584200972115	-1.22585500121933
716	6/6/2012	29	2012	2012	11/5/2012	27	11	SACHA	17:16:00	V19	V9	V 19	0	F	NF	V2	V 12	V 19V 12	V9V2	0.032470305	0.032470305	7	3	4	M	F	0	6.3	6	0.3	1	0	-1.12439746769374	0.725545870781392	-0.854672918337886	0.413279613294895	22	20	2	2	11	0	0	-1.12439746769374	-1.22585500121933
717	6/6/2012	29	2012	2012	11/5/2012	27	11	SACHA	17:16:00	V19	V9	V 19	5	F	NF	P5	P 5	V 19P 5	V9P5	0.038992122	0.038992122	7	24	17	M	F	0	6.3	7.9	-1.6	1	0.222222222	-0.486770934250487	0.842271259442578	1.27917330596298	-1.1960428364473	22	20	2	2	10	1	1	-0.486770934250487	-0.830993915214367
718	6/6/2012	29	2012	2012	12/5/2012	26	3	SACHA	17:17:00	G16	G6	G 16	160	M	NF	P1	P 1	G 16P 1	G6P1	0.081268758	0.081268758	1	20	19	F	M	0	5.2	5.5	-0.3	1	0.666666667	0.788482135505347	1.59892492948384	1.6074573404708	-0.0949274760973761	20	19	1	1	10	-7	7	0.788482135505347	1.5381726008154
719	6/6/2012	29	2012	2012	11/5/2012	27	6	SACHA	17:25:00	BR5	B5	BR 5	6	F	NF	G6	G 16	BR 5G 16	B5G6	-0.009928313	-0.009928313	13	1	12	F	F	1	5.7	5.2	0.5	1	0.5	0.310262233988244	-0.0332909939676713	0.458463219693416	0.582681976425653	20	20	0	0	3	3	3	0.310262233988244	-0.0412717432044436
720	6/6/2012	29	2012	2012	11/5/2012	27	10	SACHA	17:35:00	P15	15	P 15	6	F	NF	G6	G 16	P 15G 16	15G6	0.025358846	0.025358846	18	1	17	M	F	0	5.8	5.2	0.6	0	0	-1.12439746769374	0.598267258743813	1.27917330596298	0.667383157991031	20	20	0	0	3	7	7	-1.12439746769374	1.5381726008154
721	6/6/2012	29	2012	2012	6/5/2012	32	10	SACHA	17:39:00	P4	P4	P 4	163	F	NF	W5	W 50	P 4W 50	P4W5	-0.015703246	-0.015703246	11	23	12	F	F	1	5.5	4.9	0.6	1	0.571428571	0.515213618713106	-0.136648892375018	0.458463219693416	0.667383157991031	26	25	1	1	8	2	2	0.515213618713106	-0.436132829209405
722	6/6/2012	29	2012	2012	5/5/2012	33	11	SACHA	18:06:00	V9	9V	V 9	157	F	NF	P4	P 4	V 9P 4	9VP4	-0.014942806	-0.014942806	8	11	3	M	F	0	6.2	5.5	0.7	1	0.727272727	0.962380279424788	-0.123038781181541	-1.0188149355918	0.75208433955641	23	26	-3	3	10	1	1	0.962380279424788	-0.830993915214367
723	6/6/2012	29	2012	2012	11/5/2012	27	6	SACHA	18:40:00	BR5	B5	BR 5	5	F	NF	P5	P 5	BR 5P 5	B5P5	-0.081208616	-0.081208616	13	24	11	F	F	1	5.7	7.9	-2.2	0	0.142857143	-0.714494695374702	-1.30904299246166	0.294321202439503	-1.70424992583957	20	20	0	0	10	-4	4	-0.714494695374702	0.353589342800518
724	6/6/2012	29	2012	2012	5/5/2012	33	6	SACHA	18:40:00	BR5	B5	BR 5	157	F	NF	P4	P 4	BR 5P 4	B5P4	-0.098969005	-0.098969005	13	11	2	F	F	1	5.7	5.5	0.2	1	0.5	0.310262233988244	-1.62691273777939	-1.18295695284571	0.328578431729517	20	26	-6	6	10	-4	4	0.310262233988244	0.353589342800518
725	6/6/2012	29	2012	2012	11/5/2012	27	10	SACHA	18:46:00	P4	P4	P 4	5	F	NF	P5	P 5	P 4P 5	P4P5	-0.025403213	-0.025403213	11	24	13	F	F	1	5.5	7.9	-2.4	1	0.666666667	0.788482135505347	-0.310255790280261	0.622605236947329	-1.87365228897033	26	20	6	6	10	0	0	0.788482135505347	-1.22585500121933
726	6/6/2012	29	2012	2012	11/5/2012	27	5	SACHA	18:47:00	BR12	B2	BR 12	5	F	NF	P5	P 5	BR 12P 5	B2P5	-0.010808621	-0.010808621	4	24	20	M	F	0	5.5	7.9	-2.4	1	0.153846154	-0.682963712888622	-0.0490464641750615	1.77159935772472	-1.87365228897033	23	20	3	3	10	-5	5	-0.682963712888622	0.74845042880548
727	6/6/2012	29	2012	2012	5/5/2012	33	5	SACHA	18:47:00	BR12	B2	BR 12	157	F	NF	P4	P 4	BR 12P 4	B2P4	-0.049385302	-0.049385302	4	11	7	M	F	0	5.5	5.5	0	1	0.428571429	0.105310849263383	-0.73947952646178	-0.362246866576148	0.15917606859876	23	26	-3	3	10	-5	5	0.105310849263383	0.74845042880548
728	6/6/2012	29	2012	2012	6/5/2012	32	5	SACHA	18:47:00	BR12	B2	BR 12	163	F	NF	W5	W 50	BR 12W 50	B2W5	0.038501333	0.038501333	4	23	19	M	F	0	5.5	4.9	0.6	0	0.5	0.310262233988244	0.833487275351084	1.6074573404708	0.667383157991031	23	25	-2	2	8	-3	3	0.310262233988244	-0.0412717432044436
729	6/6/2012	29	2012	2012	11/5/2012	27	6	SACHA	18:48:00	BR6	B6	BR 6	5	F	NF	P5	P 5	BR 6P 5	B6P5	0.00677135	0.00677135	6	24	18	F	F	1	6.5	7.9	-1.4	0	0	-1.12439746769374	0.265594217651395	1.44331532321689	-1.02664047331654	23	20	3	3	10	-4	4	-1.12439746769374	0.353589342800518
730	6/6/2012	29	2012	2012	5/5/2012	33	6	SACHA	18:48:00	BR6	B6	BR 6	157	F	NF	P4	P 4	BR 6P 4	B6P4	-0.02632683	-0.02632683	6	11	5	F	F	1	6.5	5.5	1	1	0	-1.12439746769374	-0.326786391077412	-0.690530901083973	1.00618788425255	23	26	-3	3	10	-4	4	-1.12439746769374	0.353589342800518
731	6/6/2012	29	2012	2012	9/5/2012	29	10	SACHA	19:02:00	P5	P5	P 5	8	F	NF	B8	BR 8	P 5BR 8	P5B8	-0.069518216	-0.069518216	24	16	8	F	F	1	7.9	6.1	1.8	1	0.714285714	0.925116391032148	-1.09981196319409	-0.198104849322235	1.68379733677557	20	22	-2	2	6	4	4	0.925116391032148	0.353589342800518
732	6/6/2012	29	2012	2012	8/5/2012	30	11	SACHA	19:04:00	V12	V2	V 12	7	M	NF	9V	V 9	V 12V 9	V29V	0.037874054	0.037874054	3	8	5	F	M	0	6	6.2	-0.2	1	0	-1.12439746769374	0.82226043702152	-0.690530901083973	-0.0102262945319975	20	23	-3	3	11	0	0	-1.12439746769374	-1.22585500121933
733	6/6/2012	29	2012	2012	5/5/2012	33	11	SACHA	19:04:00	V12	V2	V 12	157	F	NF	P4	P 4	V 12P 4	V2P4	0.068609335	0.068609335	3	11	8	F	F	1	6	5.5	0.5	1	0.444444444	0.15085559919277	1.37235063739601	-0.198104849322235	0.582681976425653	20	26	-6	6	10	1	1	0.15085559919277	-0.830993915214367
734	6/6/2012	29	2012	2012	9/5/2012	29	11	SACHA	19:04:00	V12	V2	V 12	65	M	NF	10	BR 10	V 12BR 10	V210	0.088706508	0.088706508	3	15	12	F	M	0	6	5.6	0.4	0	0.888888889	1.4261086689486	1.73204339317497	0.458463219693416	0.497980794860274	20	22	-2	2	5	6	6	1.4261086689486	1.14331151481044
735	6/6/2012	29	2012	2012	11/5/2012	27	11	SACHA	19:08:00	V16	V6	V 16	5	F	NF	P5	P 5	V 16P 5	V6P5	0.06359826	0.06359826	12	24	12	M	F	0	5.2	7.9	-2.7	1	0.4	0.0233302936518467	1.28266402444975	0.458463219693416	-2.12775583366646	27	20	7	7	10	1	1	0.0233302936518467	-0.830993915214367
736	6/6/2012	29	2012	2012	9/5/2012	29	11	SACHA	19:08:00	V16	V6	V 16	9	M	NF	BL	BL 27	V 16BL 27	V6BL	-0.03625197	-0.03625197	12	5	7	M	M	1	5.2	6.7	-1.5	0	0.4	0.0233302936518467	-0.504423363107857	-0.362246866576148	-1.11134165488192	27	22	5	5	13	-2	2	0.0233302936518467	-0.436132829209405
737	6/6/2012	29	2012	2012	9/5/2012	29	11	SACHA	19:08:00	V16	V6	V 16	8	F	NF	B8	BR 8	V 16BR 8	V6B8	0.010329659	0.010329659	12	16	4	M	F	0	5.2	6.1	-0.9	1	0.888888889	1.4261086689486	0.329279690733757	-0.854672918337886	-0.603134565489648	27	22	5	5	6	5	5	1.4261086689486	0.74845042880548
738	6/6/2012	29	2012	2012	8/5/2012	30	10	SACHA	19:10:00	P15	15	P 15	7	M	NF	9V	V 9	P 15V 9	159V	-0.084054612	-0.084054612	18	8	10	M	M	1	5.8	6.2	-0.4	0	0	-1.12439746769374	-1.35997971595884	0.13017918518559	-0.179628657662755	20	23	-3	3	11	-1	1	-1.12439746769374	-0.830993915214367
739	6/6/2012	29	2012	2012	10/5/2012	28	13	SACHA	19:16:00	BL27	BL	BL 27	135	F	NF	V1	V 11	BL 27V 11	BLV1	0.054968964	0.054968964	5	25	20	M	F	0	6.7	6.1	0.6	1	0.4	0.0233302936518467	1.12821965266311	1.77159935772472	0.667383157991031	22	21	1	1	11	2	2	0.0233302936518467	-0.436132829209405
740	6/6/2012	29	2012	2012	9/5/2012	29	10	SACHA	19:17:00	P1	P1	P 1	9	M	NF	BL	BL 27	P 1BL 27	P1BL	-0.100937046	-0.100937046	20	5	15	M	M	1	5.5	6.7	-1.2	0	1	1.74492193567023	-1.66213610430841	0.950889271455154	-0.857238110185783	19	22	-3	3	13	-3	3	1.74492193567023	-0.0412717432044436
741	7/6/2012	30	2012	2012	8/5/2012	31	11	SACHA	13:40:00	V9	9V	V 9	2	M	NF	P2	P 2	V 9P 2	9VP2	-0.028658852	-0.028658852	8	22	14	M	M	1	6.2	5.5	0.7	1	0	-1.12439746769374	-0.368524172790152	0.786747254201241	0.75208433955641	23	23	0	0	10	1	1	-1.12439746769374	-0.830993915214367
742	7/6/2012	30	2012	2012	10/5/2012	29	11	SACHA	13:40:00	V9	9V	V 9	135	F	NF	V1	V 11	V 9V 11	9VV1	-0.06776388	-0.06776388	8	25	17	M	F	0	6.2	6.1	0.1	0	0.5	0.310262233988244	-1.06841342020488	1.27917330596298	0.243877250164138	23	21	2	2	11	0	0	0.310262233988244	-1.22585500121933
743	7/6/2012	30	2012	2012	8/5/2012	31	10	SACHA	13:41:00	P14	14	P 14	7	M	NF	9V	V 9	P 14V 9	149V	-0.045312636	-0.045312636	14	8	6	M	M	1	5.6	6.2	-0.6	1	0	-1.12439746769374	-0.666588256783836	-0.52638888383006	-0.349031020793512	19	23	-4	4	11	-1	1	-1.12439746769374	-0.830993915214367
744	7/6/2012	30	2012	2012	8/5/2012	31	11	SACHA	13:42:00	V19	V9	V 19	132	F	NF	B6	BR 6	V 19BR 6	V9B6	-0.017107703	-0.017107703	7	6	1	M	F	0	6.3	6.5	-0.2	1	1	1.74492193567023	-0.161785413253007	-1.34709897009962	-0.0102262945319975	22	23	-1	1	6	5	5	1.74492193567023	0.74845042880548
745	7/6/2012	30	2012	2012	8/5/2012	31	11	SACHA	13:52:00	V12	V2	V 12	76	M	NF	P3	P 3	V 12P 3	V2P3	0.004672078	0.004672078	3	21	18	F	M	0	6	5.2	0.8	1	0.857142857	1.33501916335119	0.228022120779381	1.44331532321689	0.836785521121789	20	23	-3	3	10	1	1	1.33501916335119	-0.830993915214367
746	7/6/2012	30	2012	2012	8/5/2012	31	6	SACHA	13:56:00	BR5	B5	BR 5	7	M	NF	9V	V 9	BR 5V 9	B59V	-0.087733775	-0.087733775	13	8	5	F	M	0	5.7	6.2	-0.5	0	0	-1.12439746769374	-1.42582819516683	-0.690530901083973	-0.264329839228133	20	23	-3	3	11	-5	5	-1.12439746769374	0.74845042880548
747	7/6/2012	30	2012	2012	9/5/2012	30	6	SACHA	13:56:00	BR5	B5	BR 5	8	F	NF	B8	BR 8	BR 5BR 8	B5B8	-0.023719475	-0.023719475	13	16	3	F	F	1	5.7	6.1	-0.4	1	0	-1.12439746769374	-0.280120787649306	-1.0188149355918	-0.179628657662755	20	22	-2	2	6	0	0	-1.12439746769374	-1.22585500121933
748	7/6/2012	30	2012	2012	4/5/2012	35	11	SACHA	14:01:00	V22	22	V 22	117	M	NF	V6	V 16	V 22V 16	22V6	-0.039142046	-0.039142046	17	12	5	M	M	1	5	5.2	-0.2	1	0	-1.12439746769374	-0.556149016305481	-0.690530901083973	-0.0102262945319975	23	27	-4	4	11	0	0	-1.12439746769374	-1.22585500121933
749	7/6/2012	30	2012	2012	11/5/2012	28	8	SACHA	14:05:00	W50	W5	W 50	5	F	NF	P5	P 5	W 50P 5	W5P5	0.094440863	0.094440863	23	24	1	F	F	1	4.9	7.9	-3	1	0.7	0.884126114661039	1.83467503955453	-1.34709897009962	-2.3818593783626	25	20	5	5	10	-2	2	0.884126114661039	-0.436132829209405
750	7/6/2012	30	2012	2012	5/5/2012	34	13	SACHA	14:09:00	BL27	BL	BL 27	157	F	NF	P4	P 4	BL 27P 4	BLP4	-0.013027911	-0.013027911	5	11	6	M	F	0	6.7	5.5	1.2	1	0.461538462	0.199903796721623	-0.0887666047128722	-0.52638888383006	1.1755902473833	22	26	-4	4	10	3	3	0.199903796721623	-0.0412717432044436
751	7/6/2012	30	2012	2012	5/5/2012	34	6	SACHA	14:14:00	BR8	B8	BR 8	157	F	NF	P4	P 4	BR 8P 4	B8P4	0.011780486	0.011780486	16	11	5	F	F	1	6.1	5.5	0.6	1	0	-1.12439746769374	0.35524612699763	-0.690530901083973	0.667383157991031	22	26	-4	4	10	-4	4	-1.12439746769374	0.353589342800518
752	7/6/2012	30	2012	2012	8/5/2012	31	10	SACHA	14:18:00	P2	P2	P 2	7	M	NF	9V	V 9	P 2V 9	P29V	-0.028658852	-0.028658852	22	8	14	M	M	1	5.5	6.2	-0.7	0	0	-1.12439746769374	-0.368524172790152	0.786747254201241	-0.43373220235889	23	23	0	0	11	-1	1	-1.12439746769374	-0.830993915214367
753	7/6/2012	30	2012	2012	9/5/2012	30	10	SACHA	14:18:00	P2	P2	P 2	8	F	NF	B8	BR 8	P 2BR 8	P2B8	-0.031952675	-0.031952675	22	16	6	M	F	0	5.5	6.1	-0.6	0	0.666666667	0.788482135505347	-0.427475960283753	-0.52638888383006	-0.349031020793512	23	22	1	1	6	4	4	0.788482135505347	0.353589342800518
754	7/6/2012	30	2012	2012	11/5/2012	28	10	SACHA	14:18:00	P2	P2	P 2	0	F	NF	V2	V 12	P 2V 12	P2V2	0.171215624	0.171215624	22	3	19	M	F	0	5.5	6	-0.5	0	0.888888889	1.4261086689486	3.2087650848739	1.6074573404708	-0.264329839228133	23	20	3	3	11	-1	1	1.4261086689486	-0.830993915214367
755	7/6/2012	30	2012	2012	11/5/2012	28	11	SACHA	15:25:00	V9	9V	V 9	0	F	NF	V2	V 12	V 9V 12	9VV2	0.037874054	0.037874054	8	3	5	M	F	0	6.2	6	0.2	0	0	-1.12439746769374	0.82226043702152	-0.690530901083973	0.328578431729517	23	20	3	3	11	0	0	-1.12439746769374	-1.22585500121933
756	7/6/2012	30	2012	2012	11/5/2012	28	11	SACHA	15:25:00	V9	9V	V 9	5	F	NF	P5	P 5	V 9P 5	9VP5	0.015816012	0.015816012	8	24	16	M	F	0	6.2	7.9	-1.7	1	0.695652174	0.871650813156789	0.42747267686898	1.11503128870907	-1.28074401801268	23	20	3	3	10	1	1	0.871650813156789	-0.830993915214367
757	7/6/2012	30	2012	2012	9/5/2012	30	11	SACHA	15:25:00	V9	9V	V 9	8	F	NF	B8	BR 8	V 9BR 8	9VB8	0.032719783	0.032719783	8	16	8	M	F	0	6.2	6.1	0.1	1	0.888888889	1.4261086689486	0.730010948000274	-0.198104849322235	0.243877250164138	23	22	1	1	6	5	5	1.4261086689486	0.74845042880548
758	7/6/2012	30	2012	2012	5/5/2012	34	6	SACHA	15:27:00	BR8	B8	BR 8	157	F	NF	P4	P 4	BR 8P 4	B8P4	0.011780486	0.011780486	16	11	5	F	F	1	6.1	5.5	0.6	1	0	-1.12439746769374	0.35524612699763	-0.690530901083973	0.667383157991031	22	26	-4	4	10	-4	4	-1.12439746769374	0.353589342800518
759	7/6/2012	30	2012	2012	8/5/2012	31	11	SACHA	15:55:00	V19	V9	V 19	2	M	NF	P2	P 2	V 19P 2	V9P2	-0.034255531	-0.034255531	7	22	15	M	M	1	6.3	5.5	0.8	1	0.5	0.310262233988244	-0.468691738284078	0.950889271455154	0.836785521121789	22	23	-1	1	10	1	1	0.310262233988244	-0.830993915214367
760	7/6/2012	30	2012	2012	10/5/2012	29	11	SACHA	15:55:00	V19	V9	V 19	415	F	NF	W6	W 63	V 19W 63	V9W6	-0.000834581	-0.000834581	7	19	12	M	F	0	6.3	5.7	0.6	0	0.571428571	0.515213618713106	0.129465704369719	0.458463219693416	0.667383157991031	22	21	1	1	7	4	4	0.515213618713106	0.353589342800518
761	7/6/2012	30	2012	2012	10/5/2012	29	5	SACHA	16:06:00	BR12	B2	BR 12	135	F	NF	V1	V 11	BR 12V 11	B2V1	-0.04883394	-0.04883394	4	25	21	M	F	0	5.5	6.1	-0.6	1	0.5	0.310262233988244	-0.729611426246301	1.93574137497863	-0.349031020793512	23	21	2	2	11	-6	6	0.310262233988244	1.14331151481044
762	7/6/2012	30	2012	2012	8/5/2012	31	5	SACHA	16:11:00	BR10	10	BR 10	2	M	NF	P2	P 2	BR 10P 2	10P2	-0.061221711	-0.061221711	15	22	7	M	M	1	5.6	5.5	0.1	0	0	-1.12439746769374	-0.951323777976006	-0.362246866576148	0.243877250164138	22	23	-1	1	10	-5	5	-1.12439746769374	0.74845042880548
763	7/6/2012	30	2012	2012	8/5/2012	31	2	SACHA	16:12:00	Y28	Y2	Y 28	119	M	NF	B2	BR 12	Y 28BR 12	Y2B2	-0.056773871	-0.056773871	9	4	5	M	M	1	5.6	5.5	0.1	1	0	-1.12439746769374	-0.871717764390717	-0.690530901083973	0.243877250164138	18	23	-5	5	5	-3	3	-1.12439746769374	-0.0412717432044436
764	7/6/2012	30	2012	2012	8/5/2012	31	10	SACHA	16:15:00	P4	P4	P 4	119	M	NF	B2	BR 12	P 4BR 12	P4B2	-0.049385302	-0.049385302	11	4	7	F	M	0	5.5	5.5	0	1	0.428571429	0.105310849263383	-0.73947952646178	-0.362246866576148	0.15917606859876	26	23	3	3	5	5	5	0.105310849263383	0.74845042880548
765	7/6/2012	30	2012	2012	6/5/2012	33	11	SACHA	16:15:00	V11	V1	V 11	163	F	NF	W5	W 50	V 11W 50	V1W5	-0.051740713	-0.051740713	25	23	2	F	F	1	6.1	4.9	1.2	1	1	1.74492193567023	-0.781635916994024	-1.18295695284571	1.1755902473833	21	25	-4	4	8	3	3	1.74492193567023	-0.0412717432044436
766	7/6/2012	30	2012	2012	8/5/2012	31	6	SACHA	16:16:00	BR6	B6	BR 6	119	M	NF	B2	BR 12	BR 6BR 12	B6B2	-0.051502503	-0.051502503	6	4	2	F	M	0	6.5	5.5	1	0	0	-1.12439746769374	-0.777372510824703	-1.18295695284571	1.00618788425255	23	23	0	0	5	1	1	-1.12439746769374	-0.830993915214367
767	7/6/2012	30	2012	2012	8/5/2012	31	11	SACHA	16:19:00	V12	V2	V 12	2	M	NF	P2	P 2	V 12P 2	V2P2	0.171215624	0.171215624	3	22	19	F	M	0	6	5.5	0.5	1	0.888888889	1.4261086689486	3.2087650848739	1.6074573404708	0.582681976425653	20	23	-3	3	10	1	1	1.4261086689486	-0.830993915214367
768	7/6/2012	30	2012	2012	5/5/2012	34	10	SACHA	16:32:00	P2	P2	P 2	157	F	NF	P4	P 4	P 2P 4	P2P4	-0.072359778	-0.072359778	22	11	11	M	F	0	5.5	5.5	0	0	0.727272727	0.962380279424788	-1.15066932838156	0.294321202439503	0.15917606859876	23	26	-3	3	10	0	0	0.962380279424788	-1.22585500121933
769	7/6/2012	30	2012	2012	11/5/2012	28	10	SACHA	16:32:00	P2	P2	P 2	0	F	NF	V2	V 12	P 2V 12	P2V2	0.171215624	0.171215624	22	3	19	M	F	0	5.5	6	-0.5	1	0.888888889	1.4261086689486	3.2087650848739	1.6074573404708	-0.264329839228133	23	20	3	3	11	-1	1	1.4261086689486	-0.830993915214367
770	7/6/2012	30	2012	2012	5/5/2012	34	8	SACHA	16:33:00	W50	W5	W 50	157	F	NF	P4	P 4	W 50P 4	W5P4	-0.015703246	-0.015703246	23	11	12	F	F	1	4.9	5.5	-0.6	0	0.571428571	0.515213618713106	-0.136648892375018	0.458463219693416	-0.349031020793512	25	26	-1	1	10	-2	2	0.515213618713106	-0.436132829209405
771	7/6/2012	30	2012	2012	8/5/2012	31	8	SACHA	16:33:00	W50	W5	W 50	2	M	NF	P2	P 2	W 50P 2	W5P2	-0.088010602	-0.088010602	23	22	1	F	M	0	4.9	5.5	-0.6	1	0.8	1.17105805499744	-1.43078275601497	-1.34709897009962	-0.349031020793512	25	23	2	2	10	-2	2	1.17105805499744	-0.436132829209405
772	7/6/2012	30	2012	2012	11/5/2012	28	6	SACHA	16:50:00	BR6	B6	BR 6	0	F	NF	V2	V 12	BR 6V 12	B6V2	0.073314071	0.073314071	6	3	3	F	F	1	6.5	6	0.5	0	0	-1.12439746769374	1.45655449318471	-1.0188149355918	0.582681976425653	23	20	3	3	11	-5	5	-1.12439746769374	0.74845042880548
773	7/6/2012	30	2012	2012	11/5/2012	28	6	SACHA	16:51:00	BR6	B6	BR 6	0	F	NF	V2	V 12	BR 6V 12	B6V2	0.073314071	0.073314071	6	3	3	F	F	1	6.5	6	0.5	0	0	-1.12439746769374	1.45655449318471	-1.0188149355918	0.582681976425653	23	20	3	3	11	-5	5	-1.12439746769374	0.74845042880548
774	7/6/2012	30	2012	2012	4/5/2012	35	6	SACHA	17:05:00	BR8	B8	BR 8	117	M	NF	V6	V 16	BR 8V 16	B8V6	0.010329659	0.010329659	16	12	4	F	M	0	6.1	5.2	0.9	1	0.888888889	1.4261086689486	0.329279690733757	-0.854672918337886	0.921486702687167	22	27	-5	5	11	-5	5	1.4261086689486	0.74845042880548
775	7/6/2012	30	2012	2012	9/5/2012	30	11	SACHA	17:06:00	V16	V6	V 16	9	M	NF	BL	BL 27	V 16BL 27	V6BL	-0.03625197	-0.03625197	12	5	7	M	M	1	5.2	6.7	-1.5	0	0.4	0.0233302936518467	-0.504423363107857	-0.362246866576148	-1.11134165488192	27	22	5	5	13	-2	2	0.0233302936518467	-0.436132829209405
776	7/6/2012	30	2012	2012	10/5/2012	29	11	SACHA	17:06:00	V16	V6	V 16	415	F	NF	W6	W 63	V 16W 63	V6W6	-0.087477542	-0.087477542	12	19	7	M	F	0	5.2	5.7	-0.5	1	0.75	1.02759208482924	-1.42124221912475	-0.362246866576148	-0.264329839228133	27	21	6	6	7	4	4	1.02759208482924	0.353589342800518
777	7/6/2012	30	2012	2012	10/5/2012	29	13	SACHA	17:11:00	BL27	BL	BL 27	415	F	NF	W6	W 63	BL 27W 63	BLW6	0.01101248	0.01101248	5	19	14	M	F	0	6.7	5.7	1	1	0.666666667	0.788482135505347	0.3415006019631	0.786747254201241	1.00618788425255	22	21	1	1	7	6	6	0.788482135505347	1.14331151481044
778	7/6/2012	30	2012	2012	8/5/2012	31	11	SACHA	17:16:00	V6	6V	V 6	2	M	NF	P2	P 2	V 6P 2	6VP2	-0.002057947	-0.002057947	10	22	12	F	M	0	4.4	5.5	-1.1	0	0	-1.12439746769374	0.107570292121126	0.458463219693416	-0.772536928620405	26	23	3	3	10	1	1	-1.12439746769374	-0.830993915214367
779	7/6/2012	30	2012	2012	4/5/2012	35	11	SACHA	17:16:00	V6	6V	V 6	117	M	NF	V6	V 16	V 6V 16	6VV6	0.112917483	0.112917483	10	12	2	F	M	0	4.4	5.2	-0.8	0	0	-1.12439746769374	2.16536365756467	-1.18295695284571	-0.518433383924269	26	27	-1	1	11	0	0	-1.12439746769374	-1.22585500121933
780	7/6/2012	30	2012	2012	11/5/2012	28	10	SACHA	17:17:00	P3	P3	P 3	6	F	NF	G6	G 16	P 3G 16	P3G6	-0.003766511	-0.003766511	21	1	20	M	F	0	5.2	5.2	0	1	0.444444444	0.15085559919277	0.0769909617056128	1.77159935772472	0.15917606859876	23	20	3	3	3	7	7	0.15085559919277	1.5381726008154
781	7/6/2012	30	2012	2012	8/5/2012	31	11	SACHA	17:33:00	V22	22	V 22	119	M	NF	B2	BR 12	V 22BR 12	22B2	-0.041696887	-0.041696887	17	4	13	M	M	1	5	5.5	-0.5	1	0	-1.12439746769374	-0.601874741006516	0.622605236947329	-0.264329839228133	23	23	0	0	5	6	6	-1.12439746769374	1.14331151481044
782	7/6/2012	30	2012	2012	11/5/2012	28	10	SACHA	17:44:00	P14	14	P 14	6	F	NF	G6	G 16	P 14G 16	14G6	-0.03770566	-0.03770566	14	1	13	M	F	0	5.6	5.2	0.4	1	0	-1.12439746769374	-0.530441040427365	0.622605236947329	0.497980794860274	19	20	-1	1	3	7	7	-1.12439746769374	1.5381726008154
783	7/6/2012	30	2012	2012	11/5/2012	28	10	SACHA	17:50:00	P14	14	P 14	6	F	NF	G6	G 16	P 14G 16	14G6	-0.03770566	-0.03770566	14	1	13	M	F	0	5.6	5.2	0.4	0	0	-1.12439746769374	-0.530441040427365	0.622605236947329	0.497980794860274	19	20	-1	1	3	7	7	-1.12439746769374	1.5381726008154
784	7/6/2012	30	2012	2012	11/5/2012	28	5	SACHA	17:54:00	BR10	10	BR 10	6	F	NF	G6	G 16	BR 10G 16	10G6	-0.005922863	-0.005922863	15	1	14	M	F	0	5.6	5.2	0.4	0	0	-1.12439746769374	0.0383972653031647	0.786747254201241	0.497980794860274	22	20	2	2	3	2	2	-1.12439746769374	-0.436132829209405
785	7/6/2012	30	2012	2012	8/5/2012	31	5	SACHA	17:54:00	BR10	10	BR 10	76	M	NF	P3	P 3	BR 10P 3	10P3	0.037835315	0.037835315	15	21	6	M	M	1	5.6	5.2	0.4	0	0.5	0.310262233988244	0.821567098825838	-0.52638888383006	0.497980794860274	22	23	-1	1	10	-5	5	0.310262233988244	0.74845042880548
786	7/6/2012	30	2012	2012	7/5/2012	32	5	SACHA	17:54:00	BR10	10	BR 10	84	M	NF	B1	BR 11	BR 10BR 11	10B1	-0.034163233	-0.034163233	15	2	13	M	M	1	5.6	6.3	-0.7	0	0.666666667	0.788482135505347	-0.467039818286529	0.622605236947329	-0.43373220235889	22	24	-2	2	5	0	0	0.788482135505347	-1.22585500121933
787	7/6/2012	30	2012	2012	9/5/2012	30	6	SACHA	18:02:00	BR6	B6	BR 6	8	F	NF	B8	BR 8	BR 6BR 8	B6B8	-0.016108131	-0.016108131	6	16	10	F	F	1	6.5	6.1	0.4	0	0.5	0.310262233988244	-0.143895394229959	0.13017918518559	0.497980794860274	23	22	1	1	6	0	0	0.310262233988244	-1.22585500121933
788	7/6/2012	30	2012	2012	12/5/2012	27	10	SACHA	18:13:00	P3	P3	P 3	160	M	NF	P1	P 1	P 3P 1	P3P1	0.062019564	0.062019564	21	20	1	M	M	1	5.2	5.5	-0.3	1	0.5	0.310262233988244	1.25440902984045	-1.34709897009962	-0.0949274760973761	23	19	4	4	10	0	0	0.310262233988244	-1.22585500121933
789	7/6/2012	30	2012	2012	10/5/2012	29	11	SACHA	18:25:00	V12	V2	V 12	135	F	NF	V1	V 11	V 12V 11	V2V1	0.044211701	0.044211701	3	25	22	F	F	1	6	6.1	-0.1	1	0.428571429	0.105310849263383	0.935689610098961	2.09988339223254	0.0744748870333811	20	21	-1	1	11	0	0	0.105310849263383	-1.22585500121933
790	7/6/2012	30	2012	2012	8/5/2012	31	8	SACHA	18:32:00	W50	W5	W 50	7	M	NF	9V	V 9	W 50V 9	W59V	-0.003010939	-0.003010939	23	8	15	F	M	0	4.9	6.2	-1.3	1	0.5	0.310262233988244	0.0905139469965999	0.950889271455154	-0.941939291751162	25	23	2	2	11	-3	3	0.310262233988244	-0.0412717432044436
791	7/6/2012	30	2012	2012	5/5/2012	34	2	SACHA	18:48:00	Y28	Y2	Y 28	157	F	NF	P4	P 4	Y 28P 4	Y2P4	-0.069720499	-0.069720499	9	11	2	M	F	0	5.6	5.5	0.1	1	0	-1.12439746769374	-1.10343235944173	-1.18295695284571	0.243877250164138	18	26	-8	8	10	-8	8	-1.12439746769374	1.93303368682037
792	8/6/2012	31	2012	2012	9/5/2012	31	13	SACHA	7:04:00	BL27	BL	BL 27	65	M	NF	10	BR 10	BL 27BR 10	BL10	-0.049770191	-0.049770191	5	15	10	M	M	1	6.7	5.6	1.1	1	0.666666667	0.788482135505347	-0.746368146322842	0.13017918518559	1.09088906581792	22	22	0	0	5	8	8	0.788482135505347	1.93303368682037
793	8/6/2012	31	2012	2012	9/5/2012	31	10	SACHA	7:05:00	P3	P3	P 3	65	M	NF	10	BR 10	P 3BR 10	P310	0.037835315	0.037835315	21	15	6	M	M	1	5.2	5.6	-0.4	0	0.5	0.310262233988244	0.821567098825838	-0.52638888383006	-0.179628657662755	23	22	1	1	5	5	5	0.310262233988244	0.74845042880548
794	8/6/2012	31	2012	2012	9/5/2012	31	6	SACHA	7:14:00	BR5	B5	BR 5	65	M	NF	10	BR 10	BR 5BR 10	B510	-0.090391919	-0.090391919	13	15	2	F	M	0	5.7	5.6	0.1	0	0	-1.12439746769374	-1.47340280382534	-1.18295695284571	0.243877250164138	20	22	-2	2	5	1	1	-1.12439746769374	-0.830993915214367
795	8/6/2012	31	2012	2012	9/5/2012	31	5	SACHA	7:18:00	BR12	B2	BR 12	65	M	NF	10	BR 10	BR 12BR 10	B210	0.030087795	0.030087795	4	15	11	M	M	1	5.5	5.6	-0.1	1	1	1.74492193567023	0.6829044710397	0.294321202439503	0.0744748870333811	23	22	1	1	5	0	0	1.74492193567023	-1.22585500121933
796	8/6/2012	31	2012	2012	11/5/2012	29	8	SACHA	7:25:00	W50	W5	W 50	5	F	NF	P5	P 5	W 50P 5	W5P5	0.094440863	0.094440863	23	24	1	F	F	1	4.9	7.9	-3	0	0.7	0.884126114661039	1.83467503955453	-1.34709897009962	-2.3818593783626	25	20	5	5	10	-2	2	0.884126114661039	-0.436132829209405
797	8/6/2012	31	2012	2012	8/5/2012	32	6	SACHA	7:48:00	BR5	B5	BR 5	76	M	NF	P3	P 3	BR 5P 3	B5P3	-0.052475512	-0.052475512	13	21	8	F	M	0	5.7	5.2	0.5	1	0	-1.12439746769374	-0.794787113794371	-0.198104849322235	0.582681976425653	20	23	-3	3	10	-4	4	-1.12439746769374	0.353589342800518
798	8/6/2012	31	2012	2012	4/5/2012	36	6	SACHA	7:48:00	BR5	B5	BR 5	117	M	NF	V6	V 16	BR 5V 16	B5V6	-0.066902928	-0.066902928	13	12	1	F	M	0	5.7	5.2	0.5	0	0	-1.12439746769374	-1.05300437747666	-1.34709897009962	0.582681976425653	20	27	-7	7	11	-5	5	-1.12439746769374	0.74845042880548
799	8/6/2012	31	2012	2012	9/5/2012	31	3	SACHA	7:54:00	G16	G6	G 16	8	F	NF	B8	BR 8	G 16BR 8	G6B8	-0.110330991	-0.110330991	1	16	15	F	F	1	5.2	6.1	-0.9	0	0.25	-0.40706761685275	-1.8302659186204	0.950889271455154	-0.603134565489648	20	22	-2	2	6	-3	3	-0.40706761685275	-0.0412717432044436
800	8/6/2012	31	2012	2012	8/5/2012	32	2	SACHA	8:38:00	Y28	Y2	Y 28	7	M	NF	9V	V 9	Y 28V 9	Y29V	-0.021035815	-0.021035815	9	8	1	M	M	1	5.6	6.2	-0.6	0	0	-1.12439746769374	-0.232089501807572	-1.34709897009962	-0.349031020793512	18	23	-5	5	11	-9	9	-1.12439746769374	2.32789477282533
801	8/6/2012	31	2012	2012	5/5/2012	35	2	SACHA	8:38:00	Y28	Y2	Y 28	157	F	NF	P4	P 4	Y 28P 4	Y2P4	-0.069720499	-0.069720499	9	11	2	M	F	0	5.6	5.5	0.1	0	0	-1.12439746769374	-1.10343235944173	-1.18295695284571	0.243877250164138	18	26	-8	8	10	-8	8	-1.12439746769374	1.93303368682037
802	8/6/2012	31	2012	2012	8/5/2012	32	11	SACHA	8:44:00	V22	22	V 22	2	M	NF	P2	P 2	V 22P 2	22P2	0.06762664	0.06762664	17	22	5	M	M	1	5	5.5	-0.5	1	0	-1.12439746769374	1.35476267750532	-0.690530901083973	-0.264329839228133	23	23	0	0	10	1	1	-1.12439746769374	-0.830993915214367
803	8/6/2012	31	2012	2012	5/5/2012	35	6	SACHA	8:44:00	BR6	B6	BR 6	157	F	NF	P4	P 4	BR 6P 4	B6P4	-0.02632683	-0.02632683	6	11	5	F	F	1	6.5	5.5	1	1	0	-1.12439746769374	-0.326786391077412	-0.690530901083973	1.00618788425255	23	26	-3	3	10	-4	4	-1.12439746769374	0.353589342800518
804	8/6/2012	31	2012	2012	8/5/2012	32	11	SACHA	9:17:00	V16	V6	V 16	7	M	NF	9V	V 9	V 16V 9	V69V	-0.001343056	-0.001343056	12	8	4	M	M	1	5.2	6.2	-1	1	0.615384615	0.641337548657426	0.120365181923367	-0.854672918337886	-0.687835747055026	27	23	4	4	11	0	0	0.641337548657426	-1.22585500121933
805	8/6/2012	31	2012	2012	5/5/2012	35	11	SACHA	9:17:00	V16	V6	V 16	157	F	NF	P4	P 4	V 16P 4	V6P4	0.043915261	0.043915261	12	11	1	M	F	0	5.2	5.5	-0.3	1	0.705882353	0.901004464261376	0.930384022068092	-1.34709897009962	-0.0949274760973761	27	26	1	1	10	1	1	0.901004464261376	-0.830993915214367
806	8/6/2012	31	2012	2012	11/5/2012	29	11	SACHA	9:18:00	V12	V2	V 12	150	F	NF	B5	BR 5	V 12BR 5	V2B5	-0.065490626	-0.065490626	3	13	10	F	F	1	6	5.7	0.3	1	0.285714286	-0.30459192305566	-1.02772744930511	0.13017918518559	0.413279613294895	20	20	0	0	6	5	5	-0.30459192305566	0.74845042880548
807	8/6/2012	31	2012	2012	5/5/2012	35	11	SACHA	9:18:00	V12	V2	V 12	157	F	NF	P4	P 4	V 12P 4	V2P4	0.068609335	0.068609335	3	11	8	F	F	1	6	5.5	0.5	1	0.444444444	0.15085559919277	1.37235063739601	-0.198104849322235	0.582681976425653	20	26	-6	6	10	1	1	0.15085559919277	-0.830993915214367
808	8/6/2012	31	2012	2012	11/5/2012	29	11	SACHA	9:18:00	V12	V2	V 12	6	F	NF	G6	G 16	V 12G 16	V2G6	0.056640394	0.056640394	3	1	2	F	F	1	6	5.2	0.8	1	0.75	1.02759208482924	1.15813437065811	-1.18295695284571	0.836785521121789	20	20	0	0	3	8	8	1.02759208482924	1.93303368682037
809	8/6/2012	31	2012	2012	6/5/2012	34	6	SACHA	9:20:00	BR5	B5	BR 5	163	F	NF	W5	W 50	BR 5W 50	B5W5	-0.027880965	-0.027880965	13	23	10	F	F	1	5.7	4.9	0.8	0	0	-1.12439746769374	-0.354601800787153	0.13017918518559	0.836785521121789	20	25	-5	5	8	-2	2	-1.12439746769374	-0.436132829209405
810	8/6/2012	31	2012	2012	5/5/2012	35	6	SACHA	9:20:00	BR5	B5	BR 5	157	F	NF	P4	P 4	BR 5P 4	B5P4	-0.098969005	-0.098969005	13	11	2	F	F	1	5.7	5.5	0.2	0	0.5	0.310262233988244	-1.62691273777939	-1.18295695284571	0.328578431729517	20	26	-6	6	10	-4	4	0.310262233988244	0.353589342800518
811	8/6/2012	31	2012	2012	10/5/2012	30	5	SACHA	9:22:00	BR11	B1	BR 11	135	F	NF	V1	V 11	BR 11V 11	B1V1	-0.037178814	-0.037178814	2	25	23	M	F	0	6.3	6.1	0.2	1	0	-1.12439746769374	-0.521011719715884	2.26402540948646	0.328578431729517	24	21	3	3	11	-6	6	-1.12439746769374	1.14331151481044
812	8/6/2012	31	2012	2012	5/5/2012	35	11	SACHA	9:26:00	V9	9V	V 9	58	F	NF	6V	V 6	V 9V 6	9V6V	-0.004419431	-0.004419431	8	10	2	M	F	0	6.2	4.4	1.8	0	0	-1.12439746769374	0.065305208982919	-1.18295695284571	1.68379733677557	23	26	-3	3	11	0	0	-1.12439746769374	-1.22585500121933
813	8/6/2012	31	2012	2012	8/5/2012	32	11	SACHA	9:26:00	V16	V6	V 16	7	M	NF	9V	V 9	V 16V 9	V69V	-0.001343056	-0.001343056	12	8	4	M	M	1	5.2	6.2	-1	0	0.615384615	0.641337548657426	0.120365181923367	-0.854672918337886	-0.687835747055026	27	23	4	4	11	0	0	0.641337548657426	-1.22585500121933
814	8/6/2012	31	2012	2012	4/5/2012	36	11	SACHA	9:26:00	V9	9V	V 9	117	M	NF	V6	V 16	V 9V 16	9VV6	-0.001343056	-0.001343056	8	12	4	M	M	1	6.2	5.2	1	1	0.615384615	0.641337548657426	0.120365181923367	-0.854672918337886	1.00618788425255	23	27	-4	4	11	0	0	0.641337548657426	-1.22585500121933
815	8/6/2012	31	2012	2012	11/5/2012	29	10	SACHA	9:30:00	P3	P3	P 3	5	F	NF	P5	P 5	P 3P 5	P3P5	-0.047099527	-0.047099527	21	24	3	M	F	0	5.2	7.9	-2.7	0	0.111111111	-0.805584200972115	-0.698569458720378	-1.0188149355918	-2.12775583366646	23	20	3	3	10	0	0	-0.805584200972115	-1.22585500121933
816	8/6/2012	31	2012	2012	8/5/2012	32	8	SACHA	9:32:00	W50	W5	W 50	119	M	NF	B2	BR 12	W 50BR 12	W5B2	0.038501333	0.038501333	23	4	19	F	M	0	4.9	5.5	-0.6	0	0.5	0.310262233988244	0.833487275351084	1.6074573404708	-0.349031020793512	25	23	2	2	5	3	3	0.310262233988244	-0.0412717432044436
817	8/6/2012	31	2012	2012	6/5/2012	34	10	SACHA	9:40:00	P5	P5	P 5	163	F	NF	W5	W 50	P 5W 50	P5W5	0.094440863	0.094440863	24	23	1	F	F	1	7.9	4.9	3	1	0.7	0.884126114661039	1.83467503955453	-1.34709897009962	2.70021151556012	20	25	-5	5	8	2	2	0.884126114661039	-0.436132829209405
818	8/6/2012	31	2012	2012	11/5/2012	29	11	SACHA	9:51:00	V12	V2	V 12	5	F	NF	P5	P 5	V 12P 5	V2P5	-0.083351649	-0.083351649	3	24	21	F	F	1	6	7.9	-1.9	0	0.769230769	1.08277130346255	-1.34739830967445	1.93574137497863	-1.45014638114343	20	20	0	0	10	1	1	1.08277130346255	-0.830993915214367
819	8/6/2012	31	2012	2012	8/5/2012	32	11	SACHA	9:51:00	V12	V2	V 12	2	M	NF	P2	P 2	V 12P 2	V2P2	0.171215624	0.171215624	3	22	19	F	M	0	6	5.5	0.5	0	0.888888889	1.4261086689486	3.2087650848739	1.6074573404708	0.582681976425653	20	23	-3	3	10	1	1	1.4261086689486	-0.830993915214367
820	8/6/2012	31	2012	2012	8/5/2012	32	11	SACHA	9:51:00	V12	V2	V 12	119	M	NF	B2	BR 12	V 12BR 12	V2B2	-0.055255972	-0.055255972	3	4	1	F	M	0	6	5.5	0.5	0	1	1.74492193567023	-0.844550894985546	-1.34709897009962	0.582681976425653	20	23	-3	3	5	6	6	1.74492193567023	1.14331151481044
821	8/6/2012	31	2012	2012	11/5/2012	29	8	SACHA	10:01:00	W50	W5	W 50	5	F	NF	P5	P 5	W 50P 5	W5P5	0.094440863	0.094440863	23	24	1	F	F	1	4.9	7.9	-3	1	0.7	0.884126114661039	1.83467503955453	-1.34709897009962	-2.3818593783626	25	20	5	5	10	-2	2	0.884126114661039	-0.436132829209405
822	8/6/2012	31	2012	2012	10/5/2012	30	8	SACHA	10:01:00	W50	W5	W 50	135	F	NF	V1	V 11	W 50V 11	W5V1	-0.051740713	-0.051740713	23	25	2	F	F	1	4.9	6.1	-1.2	1	1	1.74492193567023	-0.781635916994024	-1.18295695284571	-0.857238110185783	25	21	4	4	11	-3	3	1.74492193567023	-0.0412717432044436
823	8/6/2012	31	2012	2012	8/5/2012	32	6	SACHA	10:02:00	BR8	B8	BR 8	119	M	NF	B2	BR 12	BR 8BR 12	B8B2	-0.049451109	-0.049451109	16	4	12	F	M	0	6.1	5.5	0.6	1	1	1.74492193567023	-0.740657319038852	0.458463219693416	0.667383157991031	22	23	-1	1	5	1	1	1.74492193567023	-0.830993915214367
824	8/6/2012	31	2012	2012	11/5/2012	29	13	SACHA	10:04:00	BL27	BL	BL 27	5	F	NF	P5	P 5	BL 27P 5	BLP5	-0.047008876	-0.047008876	5	24	19	M	F	0	6.7	7.9	-1.2	1	0	-1.12439746769374	-0.696947016200522	1.6074573404708	-0.857238110185783	22	20	2	2	10	3	3	-1.12439746769374	-0.0412717432044436
825	8/6/2012	31	2012	2012	4/5/2012	36	6	SACHA	10:09:00	BR5	B5	BR 5	117	M	NF	V6	V 16	BR 5V 16	B5V6	-0.066902928	-0.066902928	13	12	1	F	M	0	5.7	5.2	0.5	0	0	-1.12439746769374	-1.05300437747666	-1.34709897009962	0.582681976425653	20	27	-7	7	11	-5	5	-1.12439746769374	0.74845042880548
826	8/6/2012	31	2012	2012	8/5/2012	32	6	SACHA	10:17:00	BR6	B6	BR 6	119	M	NF	B2	BR 12	BR 6BR 12	B6B2	-0.051502503	-0.051502503	6	4	2	F	M	0	6.5	5.5	1	1	0	-1.12439746769374	-0.777372510824703	-1.18295695284571	1.00618788425255	23	23	0	0	5	1	1	-1.12439746769374	-0.830993915214367
827	8/6/2012	31	2012	2012	6/5/2012	34	10	SACHA	10:41:00	P15	15	P 15	163	F	NF	W5	W 50	P 15W 50	15W5	-0.049896322	-0.049896322	18	23	5	M	F	0	5.8	4.9	0.9	1	0	-1.12439746769374	-0.748625598501771	-0.690530901083973	0.921486702687167	20	25	-5	5	8	2	2	-1.12439746769374	-0.436132829209405
828	8/6/2012	31	2012	2012	4/5/2012	36	8	SACHA	10:42:00	W50	W5	W 50	117	M	NF	V6	V 16	W 50V 16	W5V6	-0.026577504	-0.026577504	23	12	11	F	M	0	4.9	5.2	-0.3	1	0.909090909	1.48407471692175	-0.331272873920653	0.294321202439503	-0.0949274760973761	25	27	-2	2	11	-3	3	1.48407471692175	-0.0412717432044436
829	8/6/2012	31	2012	2012	11/5/2012	29	11	SACHA	10:53:00	V9	9V	V 9	0	F	NF	V2	V 12	V 9V 12	9VV2	0.037874054	0.037874054	8	3	5	M	F	0	6.2	6	0.2	0	0	-1.12439746769374	0.82226043702152	-0.690530901083973	0.328578431729517	23	20	3	3	11	0	0	-1.12439746769374	-1.22585500121933
830	8/6/2012	31	2012	2012	11/5/2012	29	10	SACHA	10:56:00	P3	P3	P 3	5	F	NF	P5	P 5	P 3P 5	P3P5	-0.047099527	-0.047099527	21	24	3	M	F	0	5.2	7.9	-2.7	1	0.111111111	-0.805584200972115	-0.698569458720378	-1.0188149355918	-2.12775583366646	23	20	3	3	10	0	0	-0.805584200972115	-1.22585500121933
831	8/6/2012	31	2012	2012	9/5/2012	31	10	SACHA	10:56:00	P3	P3	P 3	65	M	NF	10	BR 10	P 3BR 10	P310	0.037835315	0.037835315	21	15	6	M	M	1	5.2	5.6	-0.4	1	0.5	0.310262233988244	0.821567098825838	-0.52638888383006	-0.179628657662755	23	22	1	1	5	5	5	0.310262233988244	0.74845042880548
832	8/6/2012	31	2012	2012	11/5/2012	29	10	SACHA	10:58:00	P4	P4	P 4	6	F	NF	G6	G 16	P 4G 16	P4G6	0.028358845	0.028358845	11	1	10	F	F	1	5.5	5.2	0.3	1	0.470588235	0.225870485986563	0.651960278535409	0.13017918518559	0.413279613294895	26	20	6	6	3	7	7	0.225870485986563	1.5381726008154
833	8/6/2012	31	2012	2012	4/5/2012	36	10	SACHA	10:58:00	P4	P4	P 4	117	M	NF	V6	V 16	P 4V 16	P4V6	0.043915261	0.043915261	11	12	1	F	M	0	5.5	5.2	0.3	1	0.705882353	0.901004464261376	0.930384022068092	-1.34709897009962	0.413279613294895	26	27	-1	1	11	-1	1	0.901004464261376	-0.830993915214367
834	8/6/2012	31	2012	2012	4/5/2012	36	7	SACHA	11:08:00	W63	W6	W 63	117	M	NF	V6	V 16	W 63V 16	W6V6	-0.087477542	-0.087477542	19	12	7	F	M	0	5.7	5.2	0.5	1	0.75	1.02759208482924	-1.42124221912475	-0.362246866576148	0.582681976425653	21	27	-6	6	11	-4	4	1.02759208482924	0.353589342800518
835	8/6/2012	31	2012	2012	8/5/2012	32	7	SACHA	11:08:00	W63	W6	W 63	119	M	NF	B2	BR 12	W 63BR 12	W6B2	-0.036176406	-0.036176406	19	4	15	F	M	0	5.7	5.5	0.2	1	0.8	1.17105805499744	-0.50307094287454	0.950889271455154	0.328578431729517	21	23	-2	2	5	2	2	1.17105805499744	-0.436132829209405
836	8/6/2012	31	2012	2012	9/5/2012	31	7	SACHA	11:08:00	W63	W6	W 63	65	M	NF	10	BR 10	W 63BR 10	W610	-0.031127095	-0.031127095	19	15	4	F	M	0	5.7	5.6	0.1	0	0.857142857	1.33501916335119	-0.412699994265249	-0.854672918337886	0.243877250164138	21	22	-1	1	5	2	2	1.33501916335119	-0.436132829209405
837	8/6/2012	31	2012	2012	11/5/2012	29	5	SACHA	11:10:00	BR11	B1	BR 11	6	F	NF	G6	G 16	BR 11G 16	B1G6	0.02299292	0.02299292	2	1	1	M	F	0	6.3	5.2	1.1	0	0	-1.12439746769374	0.555922674114468	-1.34709897009962	1.09088906581792	24	20	4	4	3	2	2	-1.12439746769374	-0.436132829209405
838	8/6/2012	31	2012	2012	7/5/2012	33	5	SACHA	11:12:00	BR10	10	BR 10	84	M	NF	B1	BR 11	BR 10BR 11	10B1	-0.034163233	-0.034163233	15	2	13	M	M	1	5.6	6.3	-0.7	1	0.666666667	0.788482135505347	-0.467039818286529	0.622605236947329	-0.43373220235889	22	24	-2	2	5	0	0	0.788482135505347	-1.22585500121933
839	8/6/2012	31	2012	2012	8/5/2012	32	5	SACHA	11:12:00	BR10	10	BR 10	119	M	NF	B2	BR 12	BR 10BR 12	10B2	0.030087795	0.030087795	15	4	11	M	M	1	5.6	5.5	0.1	0	1	1.74492193567023	0.6829044710397	0.294321202439503	0.243877250164138	22	23	-1	1	5	0	0	1.74492193567023	-1.22585500121933
840	8/6/2012	31	2012	2012	9/5/2012	31	6	SACHA	11:15:00	BR6	B6	BR 6	65	M	NF	10	BR 10	BR 6BR 10	B610	0.011509097	0.011509097	6	15	9	F	M	0	6.5	5.6	0.9	1	0	-1.12439746769374	0.350388893729145	-0.0339628320683223	0.921486702687167	23	22	1	1	5	1	1	-1.12439746769374	-0.830993915214367
841	8/6/2012	31	2012	2012	4/5/2012	36	6	SACHA	11:15:00	BR6	B6	BR 6	117	M	NF	V6	V 16	BR 6V 16	B6V6	-0.071169771	-0.071169771	6	12	6	F	M	0	6.5	5.2	1.3	0	0	-1.12439746769374	-1.1293709648144	-0.52638888383006	1.26029142894868	23	27	-4	4	11	-5	5	-1.12439746769374	0.74845042880548
842	8/6/2012	31	2012	2012	8/5/2012	32	6	SACHA	11:15:00	BR6	B6	BR 6	119	M	NF	B2	BR 12	BR 6BR 12	B6B2	-0.051502503	-0.051502503	6	4	2	F	M	0	6.5	5.5	1	0	0	-1.12439746769374	-0.777372510824703	-1.18295695284571	1.00618788425255	23	23	0	0	5	1	1	-1.12439746769374	-0.830993915214367
843	8/6/2012	31	2012	2012	11/5/2012	29	10	SACHA	11:18:00	P1	P1	P 1	5	F	NF	P5	P 5	P 1P 5	P1P5	-0.010783106	-0.010783106	20	24	4	M	F	0	5.5	7.9	-2.4	0	0	-1.12439746769374	-0.0485898048895142	-0.854672918337886	-1.87365228897033	19	20	-1	1	10	0	0	-1.12439746769374	-1.22585500121933
844	8/6/2012	31	2012	2012	8/5/2012	32	10	SACHA	11:18:00	P1	P1	P 1	119	M	NF	B2	BR 12	P 1BR 12	P1B2	0.006233464	0.006233464	20	4	16	M	M	1	5.5	5.5	0	0	0	-1.12439746769374	0.255967306561217	1.11503128870907	0.15917606859876	19	23	-4	4	5	5	5	-1.12439746769374	0.74845042880548
845	8/6/2012	31	2012	2012	11/5/2012	29	10	SACHA	11:18:00	P1	P1	P 1	0	F	NF	V2	V 12	P 1V 12	P1V2	-0.006537132	-0.006537132	20	3	17	M	F	0	5.5	6	-0.5	0	0.5	0.310262233988244	0.0274032757803802	1.27917330596298	-0.264329839228133	19	20	-1	1	11	-1	1	0.310262233988244	-0.830993915214367
846	8/6/2012	31	2012	2012	9/5/2012	31	11	SACHA	11:20:00	V9	9V	V 9	8	F	NF	B8	BR 8	V 9BR 8	9VB8	0.032719783	0.032719783	8	16	8	M	F	0	6.2	6.1	0.1	1	0.888888889	1.4261086689486	0.730010948000274	-0.198104849322235	0.243877250164138	23	22	1	1	6	5	5	1.4261086689486	0.74845042880548
847	8/6/2012	31	2012	2012	8/5/2012	32	2	SACHA	11:27:00	Y28	Y2	Y 28	7	M	NF	9V	V 9	Y 28V 9	Y29V	-0.021035815	-0.021035815	9	8	1	M	M	1	5.6	6.2	-0.6	0	0	-1.12439746769374	-0.232089501807572	-1.34709897009962	-0.349031020793512	18	23	-5	5	11	-9	9	-1.12439746769374	2.32789477282533
848	8/6/2012	31	2012	2012	8/5/2012	32	11	SACHA	11:59:00	V6	6V	V 6	2	M	NF	P2	P 2	V 6P 2	6VP2	-0.002057947	-0.002057947	10	22	12	F	M	0	4.4	5.5	-1.1	0	0	-1.12439746769374	0.107570292121126	0.458463219693416	-0.772536928620405	26	23	3	3	10	1	1	-1.12439746769374	-0.830993915214367
849	8/6/2012	31	2012	2012	10/5/2012	30	11	SACHA	11:59:00	V6	6V	V 6	135	F	NF	V1	V 11	V 6V 11	6VV1	0.025254551	0.025254551	10	25	15	F	F	1	4.4	6.1	-1.7	0	0	-1.12439746769374	0.596400620288546	0.950889271455154	-1.28074401801268	26	21	5	5	11	0	0	-1.12439746769374	-1.22585500121933
850	8/6/2012	31	2012	2012	11/5/2012	29	11	SACHA	12:00:00	V11	V1	V 11	5	F	NF	P5	P 5	V 11P 5	V1P5	-0.066352516	-0.066352516	25	24	1	F	F	1	6.1	7.9	-1.8	1	0.5	0.310262233988244	-1.04315328005645	-1.34709897009962	-1.36544519957805	21	20	1	1	10	1	1	0.310262233988244	-0.830993915214367
851	8/6/2012	31	2012	2012	8/5/2012	32	10	SACHA	12:01:00	P5	P5	P 5	2	M	NF	P2	P 2	P 5P 2	P5P2	-0.091207899	-0.091207899	24	22	2	F	M	0	7.9	5.5	2.4	1	0.5	0.310262233988244	-1.48800695212324	-1.18295695284571	2.19200442616785	20	23	-3	3	10	0	0	0.310262233988244	-1.22585500121933
852	8/6/2012	31	2012	2012	4/5/2012	36	11	SACHA	12:55:00	V6	6V	V 6	117	M	NF	V6	V 16	V 6V 16	6VV6	0.112917483	0.112917483	10	12	2	F	M	0	4.4	5.2	-0.8	1	0	-1.12439746769374	2.16536365756467	-1.18295695284571	-0.518433383924269	26	27	-1	1	11	0	0	-1.12439746769374	-1.22585500121933
853	8/6/2012	31	2012	2012	8/5/2012	32	11	SACHA	12:56:00	V16	V6	V 16	2	M	NF	P2	P 2	V 16P 2	V6P2	-0.033239163	-0.033239163	12	22	10	M	M	1	5.2	5.5	-0.3	0	0.5	0.310262233988244	-0.450501109840686	0.13017918518559	-0.0949274760973761	27	23	4	4	10	1	1	0.310262233988244	-0.830993915214367
854	8/6/2012	31	2012	2012	6/5/2012	34	11	SACHA	12:56:00	V16	V6	V 16	163	F	NF	W5	W 50	V 16W 50	V6W5	-0.026577504	-0.026577504	12	23	11	M	F	0	5.2	4.9	0.3	1	0.909090909	1.48407471692175	-0.331272873920653	0.294321202439503	0.413279613294895	27	25	2	2	8	3	3	1.48407471692175	-0.0412717432044436
855	8/6/2012	31	2012	2012	6/5/2012	34	10	SACHA	12:57:00	P4	P4	P 4	163	F	NF	W5	W 50	P 4W 50	P4W5	-0.015703246	-0.015703246	11	23	12	F	F	1	5.5	4.9	0.6	1	0.571428571	0.515213618713106	-0.136648892375018	0.458463219693416	0.667383157991031	26	25	1	1	8	2	2	0.515213618713106	-0.436132829209405
856	8/6/2012	31	2012	2012	11/5/2012	29	10	SACHA	12:57:00	P2	P2	P 2	6	F	NF	G6	G 16	P 2G 16	P2G6	0.020899432	0.020899432	22	1	21	M	F	0	5.5	5.2	0.3	1	0.666666667	0.788482135505347	0.518454097419119	1.93574137497863	0.413279613294895	23	20	3	3	3	7	7	0.788482135505347	1.5381726008154
857	8/6/2012	31	2012	2012	8/5/2012	32	10	SACHA	12:57:00	P4	P4	P 4	2	M	NF	P2	P 2	P 4P 2	P4P2	-0.072359778	-0.072359778	11	22	11	F	M	0	5.5	5.5	0	1	0.727272727	0.962380279424788	-1.15066932838156	0.294321202439503	0.15917606859876	26	23	3	3	10	0	0	0.962380279424788	-1.22585500121933
858	8/6/2012	31	2012	2012	6/5/2012	34	3	SACHA	12:59:00	G16	G6	G 16	163	F	NF	W5	W 50	G 16W 50	G6W5	-0.043172874	-0.043172874	1	23	22	F	F	1	5.2	4.9	0.3	0	0.4	0.0233302936518467	-0.62829148287981	2.09988339223254	0.413279613294895	20	25	-5	5	8	-5	5	0.0233302936518467	0.74845042880548
859	8/6/2012	31	2012	2012	11/5/2012	29	11	SACHA	13:05:00	V22	22	V 22	0	F	NF	V2	V 12	V 22V 12	22V2	0.099129766	0.099129766	17	3	14	M	F	0	5	6	-1	1	0	-1.12439746769374	1.91859552138799	0.786747254201241	-0.687835747055026	23	20	3	3	11	0	0	-1.12439746769374	-1.22585500121933
860	8/6/2012	31	2012	2012	11/5/2012	29	11	SACHA	13:05:00	V22	22	V 22	5	F	NF	P5	P 5	V 22P 5	22P5	-0.04756235	-0.04756235	17	24	7	M	F	0	5	7.9	-2.9	1	0	-1.12439746769374	-0.706852916314533	-0.362246866576148	-2.29715819679722	23	20	3	3	10	1	1	-1.12439746769374	-0.830993915214367
861	8/6/2012	31	2012	2012	11/5/2012	29	13	SACHA	13:05:00	BL27	BL	BL 27	6	F	NF	G6	G 16	BL 27G 16	BLG6	-0.075027213	-0.075027213	5	1	4	M	F	0	6.7	5.2	1.5	1	0.4	0.0233302936518467	-1.19841022437779	-0.854672918337886	1.42969379207944	22	20	2	2	3	10	10	0.0233302936518467	2.72275585883029
862	8/6/2012	31	2012	2012	4/5/2012	36	13	SACHA	13:05:00	BL27	BL	BL 27	117	M	NF	V6	V 16	BL 27V 16	BLV6	-0.03625197	-0.03625197	5	12	7	M	M	1	6.7	5.2	1.5	1	0.4	0.0233302936518467	-0.504423363107857	-0.362246866576148	1.42969379207944	22	27	-5	5	11	2	2	0.0233302936518467	-0.436132829209405
863	8/6/2012	31	2012	2012	8/5/2012	32	13	SACHA	13:05:00	BL27	BL	BL 27	119	M	NF	B2	BR 12	BL 27BR 12	BLB2	-0.088804714	-0.088804714	5	4	1	M	M	1	6.7	5.5	1.2	1	0.857142857	1.33501916335119	-1.44499551786347	-1.34709897009962	1.1755902473833	22	23	-1	1	5	8	8	1.33501916335119	1.93303368682037
864	8/6/2012	31	2012	2012	8/5/2012	32	10	SACHA	13:10:00	P2	P2	P 2	119	M	NF	B2	BR 12	P 2BR 12	P2B2	-0.014181785	-0.014181785	22	4	18	M	M	1	5.5	5.5	0	0	0.5	0.310262233988244	-0.109418271436431	1.44331532321689	0.15917606859876	23	23	0	0	5	5	5	0.310262233988244	0.74845042880548
865	8/6/2012	31	2012	2012	9/5/2012	31	8	SACHA	13:13:00	W50	W5	W 50	8	F	NF	B8	BR 8	W 50BR 8	W5B8	-0.060061369	-0.060061369	23	16	7	F	F	1	4.9	6.1	-1.2	1	0.666666667	0.788482135505347	-0.930556349063189	-0.362246866576148	-0.857238110185783	25	22	3	3	6	2	2	0.788482135505347	-0.436132829209405
866	8/6/2012	31	2012	2012	10/5/2012	30	11	SACHA	13:15:00	V12	V2	V 12	135	F	NF	V1	V 11	V 12V 11	V2V1	0.044211701	0.044211701	3	25	22	F	F	1	6	6.1	-0.1	1	0.428571429	0.105310849263383	0.935689610098961	2.09988339223254	0.0744748870333811	20	21	-1	1	11	0	0	0.105310849263383	-1.22585500121933
867	8/6/2012	31	2012	2012	12/5/2012	28	11	SACHA	13:15:00	V12	V2	V 12	160	M	NF	P1	P 1	V 12P 1	V2P1	-0.006537132	-0.006537132	3	20	17	F	M	0	6	5.5	0.5	0	0.5	0.310262233988244	0.0274032757803802	1.27917330596298	0.582681976425653	20	19	1	1	10	1	1	0.310262233988244	-0.830993915214367
868	8/6/2012	31	2012	2012	11/5/2012	29	11	SACHA	13:15:00	V12	V2	V 12	5	F	NF	P5	P 5	V 12P 5	V2P5	-0.083351649	-0.083351649	3	24	21	F	F	1	6	7.9	-1.9	1	0.769230769	1.08277130346255	-1.34739830967445	1.93574137497863	-1.45014638114343	20	20	0	0	10	1	1	1.08277130346255	-0.830993915214367
869	8/6/2012	31	2012	2012	4/5/2012	36	7	SACHA	13:25:00	W63	W6	W 63	117	M	NF	V6	V 16	W 63V 16	W6V6	-0.087477542	-0.087477542	19	12	7	F	M	0	5.7	5.2	0.5	0	0.75	1.02759208482924	-1.42124221912475	-0.362246866576148	0.582681976425653	21	27	-6	6	11	-4	4	1.02759208482924	0.353589342800518
870	8/6/2012	31	2012	2012	9/5/2012	31	7	SACHA	13:25:00	W63	W6	W 63	65	M	NF	10	BR 10	W 63BR 10	W610	-0.031127095	-0.031127095	19	15	4	F	M	0	5.7	5.6	0.1	0	0.857142857	1.33501916335119	-0.412699994265249	-0.854672918337886	0.243877250164138	21	22	-1	1	5	2	2	1.33501916335119	-0.436132829209405
871	8/6/2012	31	2012	2012	9/5/2012	31	5	SACHA	13:27:00	BR11	B1	BR 11	65	M	NF	10	BR 10	BR 11BR 10	B110	-0.034163233	-0.034163233	2	15	13	M	M	1	6.3	5.6	0.7	0	0.666666667	0.788482135505347	-0.467039818286529	0.622605236947329	0.75208433955641	24	22	2	2	5	0	0	0.788482135505347	-1.22585500121933
872	8/6/2012	31	2012	2012	11/5/2012	29	11	SACHA	13:29:00	V9	9V	V 9	6	F	NF	G6	G 16	V 9G 16	9VG6	-0.006916516	-0.006916516	8	1	7	M	F	0	6.2	5.2	1	0	0.666666667	0.788482135505347	0.0206131826434775	-0.362246866576148	1.00618788425255	23	20	3	3	3	8	8	0.788482135505347	1.93303368682037
873	8/6/2012	31	2012	2012	11/5/2012	29	11	SACHA	13:29:00	V9	9V	V 9	5	F	NF	P5	P 5	V 9P 5	9VP5	0.015816012	0.015816012	8	24	16	M	F	0	6.2	7.9	-1.7	1	0.695652174	0.871650813156789	0.42747267686898	1.11503128870907	-1.28074401801268	23	20	3	3	10	1	1	0.871650813156789	-0.830993915214367
874	8/6/2012	31	2012	2012	10/5/2012	30	11	SACHA	13:29:00	V9	9V	V 9	415	F	NF	W6	W 63	V 9W 63	9VW6	-0.02022429	-0.02022429	8	19	11	M	F	0	6.2	5.7	0.5	0	1	1.74492193567023	-0.217565087670642	0.294321202439503	0.582681976425653	23	21	2	2	7	4	4	1.74492193567023	0.353589342800518
875	8/6/2012	31	2012	2012	11/5/2012	29	5	SACHA	13:32:00	BR12	B2	BR 12	5	F	NF	P5	P 5	BR 12P 5	B2P5	-0.010808621	-0.010808621	4	24	20	M	F	0	5.5	7.9	-2.4	1	0.153846154	-0.682963712888622	-0.0490464641750615	1.77159935772472	-1.87365228897033	23	20	3	3	10	-5	5	-0.682963712888622	0.74845042880548
876	8/6/2012	31	2012	2012	4/5/2012	36	5	SACHA	13:32:00	BR12	B2	BR 12	117	M	NF	V6	V 16	BR 12V 16	B2V6	0.069034912	0.069034912	4	12	8	M	M	1	5.5	5.2	0.3	1	0.923076923	1.52420505826767	1.37996747802957	-0.198104849322235	0.413279613294895	23	27	-4	4	11	-6	6	1.52420505826767	1.14331151481044
877	8/6/2012	31	2012	2012	9/5/2012	31	5	SACHA	13:32:00	BR12	B2	BR 12	65	M	NF	10	BR 10	BR 12BR 10	B210	0.030087795	0.030087795	4	15	11	M	M	1	5.5	5.6	-0.1	0	1	1.74492193567023	0.6829044710397	0.294321202439503	0.0744748870333811	23	22	1	1	5	0	0	1.74492193567023	-1.22585500121933
878	8/6/2012	31	2012	2012	7/5/2012	33	11	SACHA	13:47:00	V22	22	V 22	84	M	NF	B1	BR 11	V 22BR 11	22B1	-0.018343674	-0.018343674	17	2	15	M	M	1	5	6.3	-1.3	0	0	-1.12439746769374	-0.183906425748291	0.950889271455154	-0.941939291751162	23	24	-1	1	5	6	6	-1.12439746769374	1.14331151481044
879	8/6/2012	31	2012	2012	4/5/2012	36	11	SACHA	13:47:00	V22	22	V 22	117	M	NF	V6	V 16	V 22V 16	22V6	-0.039142046	-0.039142046	17	12	5	M	M	1	5	5.2	-0.2	0	0	-1.12439746769374	-0.556149016305481	-0.690530901083973	-0.0102262945319975	23	27	-4	4	11	0	0	-1.12439746769374	-1.22585500121933
880	8/6/2012	31	2012	2012	12/5/2012	28	11	SACHA	13:47:00	V22	22	V 22	160	M	NF	P1	P 1	V 22P 1	22P1	-0.032367375	-0.032367375	17	20	3	M	M	1	5	5.5	-0.5	1	0	-1.12439746769374	-0.434898127860334	-1.0188149355918	-0.264329839228133	23	19	4	4	10	1	1	-1.12439746769374	-0.830993915214367
881	8/6/2012	31	2012	2012	6/5/2012	34	11	SACHA	13:47:00	V22	22	V 22	163	F	NF	W5	W 50	V 22W 50	22W5	-0.036806338	-0.036806338	17	23	6	M	F	0	5	4.9	0.1	0	0.222222222	-0.486770934250487	-0.5143452637471	-0.52638888383006	0.243877250164138	23	25	-2	2	8	3	3	-0.486770934250487	-0.0412717432044436
882	8/6/2012	31	2012	2012	6/5/2012	34	10	SACHA	13:53:00	P1	P1	P 1	163	F	NF	W5	W 50	P 1W 50	P1W5	-0.017701587	-0.017701587	20	23	3	M	F	0	5.5	4.9	0.6	1	0.666666667	0.788482135505347	-0.172414558584693	-1.0188149355918	0.667383157991031	19	25	-6	6	8	2	2	0.788482135505347	-0.436132829209405
883	8/6/2012	31	2012	2012	11/5/2012	29	7	SACHA	13:56:00	W63	W6	W 63	5	F	NF	P5	P 5	W 63P 5	W6P5	0.029953219	0.029953219	19	24	5	F	F	1	5.7	7.9	-2.2	1	0	-1.12439746769374	0.680495872959676	-0.690530901083973	-1.70424992583957	21	20	1	1	10	-3	3	-1.12439746769374	-0.0412717432044436
884	8/6/2012	31	2012	2012	4/5/2012	36	7	SACHA	13:56:00	W63	W6	W 63	117	M	NF	V6	V 16	W 63V 16	W6V6	-0.087477542	-0.087477542	19	12	7	F	M	0	5.7	5.2	0.5	1	0.75	1.02759208482924	-1.42124221912475	-0.362246866576148	0.582681976425653	21	27	-6	6	11	-4	4	1.02759208482924	0.353589342800518
885	8/6/2012	31	2012	2012	9/5/2012	31	7	SACHA	13:56:00	W63	W6	W 63	65	M	NF	10	BR 10	W 63BR 10	W610	-0.031127095	-0.031127095	19	15	4	F	M	0	5.7	5.6	0.1	1	0.857142857	1.33501916335119	-0.412699994265249	-0.854672918337886	0.243877250164138	21	22	-1	1	5	2	2	1.33501916335119	-0.436132829209405
886	8/6/2012	31	2012	2012	6/5/2012	34	11	SACHA	14:11:00	V19	V9	V 19	163	F	NF	W5	W 50	V 19W 50	V9W5	0.060833234	0.060833234	7	23	16	M	F	0	6.3	4.9	1.4	1	0.333333333	-0.167957667528858	1.23317647603981	1.11503128870907	1.34499261051406	22	25	-3	3	8	3	3	-0.167957667528858	-0.0412717432044436
887	8/6/2012	31	2012	2012	8/5/2012	32	11	SACHA	14:11:00	V19	V9	V 19	119	M	NF	B2	BR 12	V 19BR 12	V9B2	-0.009846597	-0.009846597	7	4	3	M	M	1	6.3	5.5	0.8	0	0.666666667	0.788482135505347	-0.0318284672117324	-1.0188149355918	0.836785521121789	22	23	-1	1	5	6	6	0.788482135505347	1.14331151481044
888	8/6/2012	31	2012	2012	12/5/2012	28	6	SACHA	14:13:00	BR8	B8	BR 8	160	M	NF	P1	P 1	BR 8P 1	B8P1	-0.110568851	-0.110568851	16	20	4	F	M	0	6.1	5.5	0.6	0	0	-1.12439746769374	-1.83452306060199	-0.854672918337886	0.667383157991031	22	19	3	3	10	-4	4	-1.12439746769374	0.353589342800518
889	8/6/2012	31	2012	2012	11/5/2012	29	5	SACHA	14:15:00	BR10	10	BR 10	5	F	NF	P5	P 5	BR 10P 5	10P5	-0.060790583	-0.060790583	15	24	9	M	F	0	5.6	7.9	-2.3	0	0.363636364	-0.0810085926998183	-0.943607587325038	-0.0339628320683223	-1.78895110740495	22	20	2	2	10	-5	5	-0.0810085926998183	0.74845042880548
890	8/6/2012	31	2012	2012	12/5/2012	28	5	SACHA	14:15:00	BR10	10	BR 10	160	M	NF	P1	P 1	BR 10P 1	10P1	0.024404157	0.024404157	15	20	5	M	M	1	5.6	5.5	0.1	1	0.666666667	0.788482135505347	0.581180541257634	-0.690530901083973	0.243877250164138	22	19	3	3	10	-5	5	0.788482135505347	0.74845042880548
891	8/6/2012	31	2012	2012	6/5/2012	34	5	SACHA	14:15:00	BR10	10	BR 10	163	F	NF	W5	W 50	BR 10W 50	10W5	-0.014283121	-0.014283121	15	23	8	M	F	0	5.6	4.9	0.7	0	0.8	1.17105805499744	-0.111231950658857	-0.198104849322235	0.75208433955641	22	25	-3	3	8	-3	3	1.17105805499744	-0.0412717432044436
892	8/6/2012	31	2012	2012	11/5/2012	29	13	SACHA	14:26:00	BL27	BL	BL 27	150	F	NF	B5	BR 5	BL 27BR 5	BLB5	0.004100647	0.004100647	5	13	8	M	F	0	6.7	5.7	1	0	0	-1.12439746769374	0.217794832039441	-0.198104849322235	1.00618788425255	22	20	2	2	6	7	7	-1.12439746769374	1.5381726008154
893	8/6/2012	31	2012	2012	11/5/2012	29	10	SACHA	14:31:00	P15	15	P 15	5	F	NF	P5	P 5	P 15P 5	15P5	-0.064341992	-0.064341992	18	24	6	M	F	0	5.8	7.9	-2.1	0	0	-1.12439746769374	-1.00716956642072	-0.52638888383006	-1.61954874427419	20	20	0	0	10	0	0	-1.12439746769374	-1.22585500121933
894	8/6/2012	31	2012	2012	9/5/2012	31	10	SACHA	14:31:00	P15	15	P 15	8	F	NF	B8	BR 8	P 15BR 8	15B8	-0.041555695	-0.041555695	18	16	2	M	F	0	5.8	6.1	-0.3	0	0	-1.12439746769374	-0.599347731880708	-1.18295695284571	-0.0949274760973761	20	22	-2	2	6	4	4	-1.12439746769374	0.353589342800518
895	8/6/2012	31	2012	2012	8/5/2012	32	6	SACHA	14:34:00	BR5	B5	BR 5	7	M	NF	9V	V 9	BR 5V 9	B59V	-0.087733775	-0.087733775	13	8	5	F	M	0	5.7	6.2	-0.5	0	0	-1.12439746769374	-1.42582819516683	-0.690530901083973	-0.264329839228133	20	23	-3	3	11	-5	5	-1.12439746769374	0.74845042880548
896	8/6/2012	31	2012	2012	9/5/2012	31	6	SACHA	14:34:00	BR5	B5	BR 5	8	F	NF	B8	BR 8	BR 5BR 8	B5B8	-0.023719475	-0.023719475	13	16	3	F	F	1	5.7	6.1	-0.4	1	0	-1.12439746769374	-0.280120787649306	-1.0188149355918	-0.179628657662755	20	22	-2	2	6	0	0	-1.12439746769374	-1.22585500121933
897	8/6/2012	31	2012	2012	6/5/2012	34	6	SACHA	14:34:00	BR5	B5	BR 5	163	F	NF	W5	W 50	BR 5W 50	B5W5	-0.027880965	-0.027880965	13	23	10	F	F	1	5.7	4.9	0.8	0	0	-1.12439746769374	-0.354601800787153	0.13017918518559	0.836785521121789	20	25	-5	5	8	-2	2	-1.12439746769374	-0.436132829209405
898	8/6/2012	31	2012	2012	11/5/2012	29	6	SACHA	14:34:00	BR5	B5	BR 5	5	F	NF	P5	P 5	BR 5P 5	B5P5	-0.081208616	-0.081208616	13	24	11	F	F	1	5.7	7.9	-2.2	1	0.142857143	-0.714494695374702	-1.30904299246166	0.294321202439503	-1.70424992583957	20	20	0	0	10	-4	4	-0.714494695374702	0.353589342800518
899	8/6/2012	31	2012	2012	5/5/2012	35	6	SACHA	14:34:00	BR5	B5	BR 5	157	F	NF	P4	P 4	BR 5P 4	B5P4	-0.098969005	-0.098969005	13	11	2	F	F	1	5.7	5.5	0.2	0	0.5	0.310262233988244	-1.62691273777939	-1.18295695284571	0.328578431729517	20	26	-6	6	10	-4	4	0.310262233988244	0.353589342800518
900	8/6/2012	31	2012	2012	5/5/2012	35	6	SACHA	16:32:00	BR6	B6	BR 6	157	F	NF	P4	P 4	BR 6P 4	B6P4	-0.02632683	-0.02632683	6	11	5	F	F	1	6.5	5.5	1	1	0	-1.12439746769374	-0.326786391077412	-0.690530901083973	1.00618788425255	23	26	-3	3	10	-4	4	-1.12439746769374	0.353589342800518
901	8/6/2012	31	2012	2012	9/5/2012	31	11	SACHA	16:50:00	V11	V1	V 11	9	M	NF	BL	BL 27	V 11BL 27	V1BL	0.054968964	0.054968964	25	5	20	F	M	0	6.1	6.7	-0.6	0	0.4	0.0233302936518467	1.12821965266311	1.77159935772472	-0.349031020793512	21	22	-1	1	13	-2	2	0.0233302936518467	-0.436132829209405
902	8/6/2012	31	2012	2012	11/5/2012	29	11	SACHA	16:50:00	V11	V1	V 11	5	F	NF	P5	P 5	V 11P 5	V1P5	-0.066352516	-0.066352516	25	24	1	F	F	1	6.1	7.9	-1.8	1	0.5	0.310262233988244	-1.04315328005645	-1.34709897009962	-1.36544519957805	21	20	1	1	10	1	1	0.310262233988244	-0.830993915214367
903	8/6/2012	31	2012	2012	5/5/2012	35	6	SACHA	17:27:00	BR6	B6	BR 6	157	F	NF	P4	P 4	BR 6P 4	B6P4	-0.02632683	-0.02632683	6	11	5	F	F	1	6.5	5.5	1	1	0	-1.12439746769374	-0.326786391077412	-0.690530901083973	1.00618788425255	23	26	-3	3	10	-4	4	-1.12439746769374	0.353589342800518
904	8/6/2012	31	2012	2012	9/5/2012	31	10	SACHA	17:41:00	P1	P1	P 1	65	M	NF	10	BR 10	P 1BR 10	P110	0.024404157	0.024404157	20	15	5	M	M	1	5.5	5.6	-0.1	1	0.666666667	0.788482135505347	0.581180541257634	-0.690530901083973	0.0744748870333811	19	22	-3	3	5	5	5	0.788482135505347	0.74845042880548
905	9/6/2012	32	2012	2012	12/5/2012	29	8	SACHA	9:08:00	W50	W5	W 50	160	M	NF	P1	P 1	W 50P 1	W5P1	-0.017701587	-0.017701587	23	20	3	F	M	0	4.9	5.5	-0.6	1	0.666666667	0.788482135505347	-0.172414558584693	-1.0188149355918	-0.349031020793512	25	19	6	6	10	-2	2	0.788482135505347	-0.436132829209405
906	9/6/2012	32	2012	2012	11/5/2012	30	8	SACHA	9:08:00	W50	W5	W 50	5	F	NF	P5	P 5	W 50P 5	W5P5	0.094440863	0.094440863	23	24	1	F	F	1	4.9	7.9	-3	1	0.7	0.884126114661039	1.83467503955453	-1.34709897009962	-2.3818593783626	25	20	5	5	10	-2	2	0.884126114661039	-0.436132829209405
907	9/6/2012	32	2012	2012	11/5/2012	30	11	SACHA	9:17:00	V22	22	V 22	5	F	NF	P5	P 5	V 22P 5	22P5	-0.04756235	-0.04756235	17	24	7	M	F	0	5	7.9	-2.9	0	0	-1.12439746769374	-0.706852916314533	-0.362246866576148	-2.29715819679722	23	20	3	3	10	1	1	-1.12439746769374	-0.830993915214367
908	9/6/2012	32	2012	2012	11/5/2012	30	10	SACHA	9:30:00	P4	P4	P 4	0	F	NF	V2	V 12	P 4V 12	P4V2	0.068609335	0.068609335	11	3	8	F	F	1	5.5	6	-0.5	0	0.444444444	0.15085559919277	1.37235063739601	-0.198104849322235	-0.264329839228133	26	20	6	6	11	-1	1	0.15085559919277	-0.830993915214367
909	9/6/2012	32	2012	2012	11/5/2012	30	7	SACHA	9:32:00	W63	W6	W 63	5	F	NF	P5	P 5	W 63P 5	W6P5	0.029953219	0.029953219	19	24	5	F	F	1	5.7	7.9	-2.2	1	0	-1.12439746769374	0.680495872959676	-0.690530901083973	-1.70424992583957	21	20	1	1	10	-3	3	-1.12439746769374	-0.0412717432044436
910	9/6/2012	32	2012	2012	11/5/2012	30	7	SACHA	9:32:00	W63	W6	W 63	6	F	NF	G6	G 16	W 63G 16	W6G6	-0.017853916	-0.017853916	19	1	18	F	F	1	5.7	5.2	0.5	1	0.666666667	0.788482135505347	-0.175140894164083	1.44331532321689	0.582681976425653	21	20	1	1	3	4	4	0.788482135505347	0.353589342800518
911	9/6/2012	32	2012	2012	11/5/2012	30	10	SACHA	9:33:00	P4	P4	P 4	0	F	NF	V2	V 12	P 4V 12	P4V2	0.068609335	0.068609335	11	3	8	F	F	1	5.5	6	-0.5	0	0.444444444	0.15085559919277	1.37235063739601	-0.198104849322235	-0.264329839228133	26	20	6	6	11	-1	1	0.15085559919277	-0.830993915214367
912	9/6/2012	32	2012	2012	11/5/2012	30	10	SACHA	9:33:00	P4	P4	P 4	6	F	NF	G6	G 16	P 4G 16	P4G6	0.028358845	0.028358845	11	1	10	F	F	1	5.5	5.2	0.3	1	0.470588235	0.225870485986563	0.651960278535409	0.13017918518559	0.413279613294895	26	20	6	6	3	7	7	0.225870485986563	1.5381726008154
913	9/6/2012	32	2012	2012	11/5/2012	30	10	SACHA	9:33:00	P4	P4	P 4	5	F	NF	P5	P 5	P 4P 5	P4P5	-0.025403213	-0.025403213	11	24	13	F	F	1	5.5	7.9	-2.4	1	0.666666667	0.788482135505347	-0.310255790280261	0.622605236947329	-1.87365228897033	26	20	6	6	10	0	0	0.788482135505347	-1.22585500121933
914	9/6/2012	32	2012	2012	10/5/2012	31	10	SACHA	9:34:00	P1	P1	P 1	415	F	NF	W6	W 63	P 1W 63	P1W6	0.000829273	0.000829273	20	19	1	M	F	0	5.5	5.7	-0.2	1	0.5	0.310262233988244	0.159244829546869	-1.34709897009962	-0.0102262945319975	19	21	-2	2	7	3	3	0.310262233988244	-0.0412717432044436
915	9/6/2012	32	2012	2012	6/5/2012	35	11	SACHA	9:36:00	V6	6V	V 6	163	F	NF	W5	W 50	V 6W 50	6VW5	0.015510353	0.015510353	10	23	13	F	F	1	4.4	4.9	-0.5	0	0	-1.12439746769374	0.422002090133292	0.622605236947329	-0.264329839228133	26	25	1	1	8	3	3	-1.12439746769374	-0.0412717432044436
916	9/6/2012	32	2012	2012	8/5/2012	33	11	SACHA	9:39:00	V9	9V	V 9	119	M	NF	B2	BR 12	V 9BR 12	9VB2	-0.043569922	-0.043569922	8	4	4	M	M	1	6.2	5.5	0.7	1	0.857142857	1.33501916335119	-0.635397720622627	-0.854672918337886	0.75208433955641	23	23	0	0	5	6	6	1.33501916335119	1.14331151481044
917	9/6/2012	32	2012	2012	8/5/2012	33	3	SACHA	9:58:00	G16	G6	G 16	76	M	NF	P3	P 3	G 16P 3	G6P3	-0.003766511	-0.003766511	1	21	20	F	M	0	5.2	5.2	0	1	0.444444444	0.15085559919277	0.0769909617056128	1.77159935772472	0.15917606859876	20	23	-3	3	10	-7	7	0.15085559919277	1.5381726008154
918	9/6/2012	32	2012	2012	8/5/2012	33	6	SACHA	10:04:00	BR5	B5	BR 5	119	M	NF	B2	BR 12	BR 5BR 12	B5B2	-0.01326545	-0.01326545	13	4	9	F	M	0	5.7	5.5	0.2	1	0	-1.12439746769374	-0.0930180015394298	-0.0339628320683223	0.328578431729517	20	23	-3	3	5	1	1	-1.12439746769374	-0.830993915214367
919	9/6/2012	32	2012	2012	5/5/2012	36	10	SACHA	10:06:00	P15	15	P 15	157	F	NF	P4	P 4	P 15P 4	15P4	-0.072160944	-0.072160944	18	11	7	M	F	0	5.8	5.5	0.3	0	0	-1.12439746769374	-1.14711066122959	-0.362246866576148	0.413279613294895	20	26	-6	6	10	0	0	-1.12439746769374	-1.22585500121933
920	9/6/2012	32	2012	2012	5/5/2012	36	5	SACHA	10:31:00	BR12	B2	BR 12	157	F	NF	P4	P 4	BR 12P 4	B2P4	-0.049385302	-0.049385302	4	11	7	M	F	0	5.5	5.5	0	1	0.428571429	0.105310849263383	-0.73947952646178	-0.362246866576148	0.15917606859876	23	26	-3	3	10	-5	5	0.105310849263383	0.74845042880548
921	9/6/2012	32	2012	2012	9/5/2012	32	5	SACHA	10:31:00	BR12	B2	BR 12	112	M	NF	V9	V 19	BR 12V 19	B2V9	-0.009846597	-0.009846597	4	7	3	M	M	1	5.5	6.3	-0.8	0	0.666666667	0.788482135505347	-0.0318284672117324	-1.0188149355918	-0.518433383924269	23	22	1	1	11	-6	6	0.788482135505347	1.14331151481044
922	9/6/2012	32	2012	2012	8/5/2012	33	11	SACHA	10:38:00	V19	V9	V 19	119	M	NF	B2	BR 12	V 19BR 12	V9B2	-0.009846597	-0.009846597	7	4	3	M	M	1	6.3	5.5	0.8	1	0.666666667	0.788482135505347	-0.0318284672117324	-1.0188149355918	0.836785521121789	22	23	-1	1	5	6	6	0.788482135505347	1.14331151481044
923	9/6/2012	32	2012	2012	11/5/2012	30	11	SACHA	10:42:00	V6	6V	V 6	5	F	NF	P5	P 5	V 6P 5	6VP5	-0.003161899	-0.003161899	10	24	14	F	F	1	4.4	7.9	-3.5	0	0	-1.12439746769374	0.0878121133400756	0.786747254201241	-2.80536528618949	26	20	6	6	10	1	1	-1.12439746769374	-0.830993915214367
924	9/6/2012	32	2012	2012	8/5/2012	33	11	SACHA	10:42:00	V6	6V	V 6	7	M	NF	9V	V 9	V 6V 9	6V9V	-0.004419431	-0.004419431	10	8	2	F	M	0	4.4	6.2	-1.8	1	0	-1.12439746769374	0.065305208982919	-1.18295695284571	-1.36544519957805	26	23	3	3	11	0	0	-1.12439746769374	-1.22585500121933
925	9/6/2012	32	2012	2012	9/5/2012	32	11	SACHA	10:42:00	V6	6V	V 6	65	M	NF	10	BR 10	V 6BR 10	6V10	-0.01598501	-0.01598501	10	15	5	F	M	0	4.4	5.6	-1.2	1	0	-1.12439746769374	-0.141691814065512	-0.690530901083973	-0.857238110185783	26	22	4	4	5	6	6	-1.12439746769374	1.14331151481044
926	9/6/2012	32	2012	2012	4/5/2012	37	5	SACHA	10:51:00	BR11	B1	BR 11	117	M	NF	V6	V 16	BR 11V 16	B1V6	-0.008251117	-0.008251117	2	12	10	M	M	1	6.3	5.2	1.1	1	0	-1.12439746769374	-0.00327307795423734	0.13017918518559	1.09088906581792	24	27	-3	3	11	-6	6	-1.12439746769374	1.14331151481044
927	9/6/2012	32	2012	2012	11/5/2012	30	8	SACHA	11:05:00	W50	W5	W 50	150	F	NF	B5	BR 5	W 50BR 5	W5B5	-0.027880965	-0.027880965	23	13	10	F	F	1	4.9	5.7	-0.8	0	0	-1.12439746769374	-0.354601800787153	0.13017918518559	-0.518433383924269	25	20	5	5	6	2	2	-1.12439746769374	-0.436132829209405
928	9/6/2012	32	2012	2012	8/5/2012	33	8	SACHA	11:05:00	W50	W5	W 50	2	M	NF	P2	P 2	W 50P 2	W5P2	-0.088010602	-0.088010602	23	22	1	F	M	0	4.9	5.5	-0.6	0	0.8	1.17105805499744	-1.43078275601497	-1.34709897009962	-0.349031020793512	25	23	2	2	10	-2	2	1.17105805499744	-0.436132829209405
929	9/6/2012	32	2012	2012	6/5/2012	35	3	SACHA	11:14:00	G16	G6	G 16	163	F	NF	W5	W 50	G 16W 50	G6W5	-0.043172874	-0.043172874	1	23	22	F	F	1	5.2	4.9	0.3	0	0.4	0.0233302936518467	-0.62829148287981	2.09988339223254	0.413279613294895	20	25	-5	5	8	-5	5	0.0233302936518467	0.74845042880548
930	9/6/2012	32	2012	2012	11/5/2012	30	3	SACHA	11:14:00	G16	G6	G 16	150	F	NF	B5	BR 5	G 16BR 5	G6B5	-0.009928313	-0.009928313	1	13	12	F	F	1	5.2	5.7	-0.5	1	0.5	0.310262233988244	-0.0332909939676713	0.458463219693416	-0.264329839228133	20	20	0	0	6	-3	3	0.310262233988244	-0.0412717432044436
931	9/6/2012	32	2012	2012	5/5/2012	36	7	SACHA	11:22:00	W63	W6	W 63	157	F	NF	P4	P 4	W 63P 4	W6P4	0.038872954	0.038872954	19	11	8	F	F	1	5.7	5.5	0.2	1	0.5	0.310262233988244	0.840138428804126	-0.198104849322235	0.328578431729517	21	26	-5	5	10	-3	3	0.310262233988244	-0.0412717432044436
932	9/6/2012	32	2012	2012	4/5/2012	37	7	SACHA	11:22:00	W63	W6	W 63	117	M	NF	V6	V 16	W 63V 16	W6V6	-0.087477542	-0.087477542	19	12	7	F	M	0	5.7	5.2	0.5	1	0.75	1.02759208482924	-1.42124221912475	-0.362246866576148	0.582681976425653	21	27	-6	6	11	-4	4	1.02759208482924	0.353589342800518
933	9/6/2012	32	2012	2012	8/5/2012	33	11	SACHA	11:36:00	V9	9V	V 9	119	M	NF	B2	BR 12	V 9BR 12	9VB2	-0.043569922	-0.043569922	8	4	4	M	M	1	6.2	5.5	0.7	0	0.857142857	1.33501916335119	-0.635397720622627	-0.854672918337886	0.75208433955641	23	23	0	0	5	6	6	1.33501916335119	1.14331151481044
934	9/6/2012	32	2012	2012	11/5/2012	30	6	SACHA	11:40:00	BR8	B8	BR 8	0	F	NF	V2	V 12	BR 8V 12	B8V2	-0.064258464	-0.064258464	16	3	13	F	F	1	6.1	6	0.1	0	0.857142857	1.33501916335119	-1.00567460907001	0.622605236947329	0.243877250164138	22	20	2	2	11	-5	5	1.33501916335119	0.74845042880548
935	9/6/2012	32	2012	2012	4/5/2012	37	5	SACHA	11:41:00	BR10	10	BR 10	117	M	NF	V6	V 16	BR 10V 16	10V6	-0.045759875	-0.045759875	15	12	3	M	M	1	5.6	5.2	0.4	0	0.4	0.0233302936518467	-0.674592796944874	-1.0188149355918	0.497980794860274	22	27	-5	5	11	-6	6	0.0233302936518467	1.14331151481044
936	9/6/2012	32	2012	2012	12/5/2012	29	5	SACHA	11:41:00	BR10	10	BR 10	160	M	NF	P1	P 1	BR 10P 1	10P1	0.024404157	0.024404157	15	20	5	M	M	1	5.6	5.5	0.1	0	0.666666667	0.788482135505347	0.581180541257634	-0.690530901083973	0.243877250164138	22	19	3	3	10	-5	5	0.788482135505347	0.74845042880548
937	9/6/2012	32	2012	2012	8/5/2012	33	10	SACHA	11:42:00	P4	P4	P 4	76	M	NF	P3	P 3	P 4P 3	P4P3	0.058035798	0.058035798	11	21	10	F	M	0	5.5	5.2	0.3	1	0.615384615	0.641337548657426	1.18310886384603	0.13017918518559	0.413279613294895	26	23	3	3	10	0	0	0.641337548657426	-1.22585500121933
938	9/6/2012	32	2012	2012	11/5/2012	30	10	SACHA	11:42:00	P4	P4	P 4	5	F	NF	P5	P 5	P 4P 5	P4P5	-0.025403213	-0.025403213	11	24	13	F	F	1	5.5	7.9	-2.4	1	0.666666667	0.788482135505347	-0.310255790280261	0.622605236947329	-1.87365228897033	26	20	6	6	10	0	0	0.788482135505347	-1.22585500121933
939	9/6/2012	32	2012	2012	8/5/2012	33	10	SACHA	11:42:00	P4	P4	P 4	2	M	NF	P2	P 2	P 4P 2	P4P2	-0.072359778	-0.072359778	11	22	11	F	M	0	5.5	5.5	0	1	0.727272727	0.962380279424788	-1.15066932838156	0.294321202439503	0.15917606859876	26	23	3	3	10	0	0	0.962380279424788	-1.22585500121933
940	9/6/2012	32	2012	2012	12/5/2012	29	6	SACHA	11:46:00	BR6	B6	BR 6	160	M	NF	P1	P 1	BR 6P 1	B6P1	0.028661277	0.028661277	6	20	14	F	M	0	6.5	5.5	1	1	0	-1.12439746769374	0.657373109460224	0.786747254201241	1.00618788425255	23	19	4	4	10	-4	4	-1.12439746769374	0.353589342800518
941	9/6/2012	32	2012	2012	8/5/2012	33	10	SACHA	11:48:00	P2	P2	P 2	76	M	NF	P3	P 3	P 2P 3	P2P3	-0.037222754	-0.037222754	22	21	1	M	M	1	5.5	5.2	0.3	1	0.769230769	1.08277130346255	-0.521798143741239	-1.34709897009962	0.413279613294895	23	23	0	0	10	0	0	1.08277130346255	-1.22585500121933
942	9/6/2012	32	2012	2012	11/5/2012	30	11	SACHA	11:48:00	V11	V1	V 11	3	M	NF	15	P 15	V 11P 15	V115	-0.013649316	-0.013649316	25	18	7	F	M	0	6.1	5.8	0.3	1	1	1.74492193567023	-0.0998883120746402	-0.362246866576148	0.413279613294895	21	20	1	1	10	1	1	1.74492193567023	-0.830993915214367
943	9/6/2012	32	2012	2012	9/5/2012	32	10	SACHA	11:52:00	P5	P5	P 5	65	M	NF	10	BR 10	P 5BR 10	P510	-0.060790583	-0.060790583	24	15	9	F	M	0	7.9	5.6	2.3	0	0.363636364	-0.0810085926998183	-0.943607587325038	-0.0339628320683223	2.10730324460247	20	22	-2	2	5	5	5	-0.0810085926998183	0.74845042880548
944	9/6/2012	32	2012	2012	5/5/2012	36	11	SACHA	11:57:00	V12	V2	V 12	157	F	NF	P4	P 4	V 12P 4	V2P4	0.068609335	0.068609335	3	11	8	F	F	1	6	5.5	0.5	1	0.444444444	0.15085559919277	1.37235063739601	-0.198104849322235	0.582681976425653	20	26	-6	6	10	1	1	0.15085559919277	-0.830993915214367
945	9/6/2012	32	2012	2012	12/5/2012	29	11	SACHA	11:57:00	V12	V2	V 12	160	M	NF	P1	P 1	V 12P 1	V2P1	-0.006537132	-0.006537132	3	20	17	F	M	0	6	5.5	0.5	1	0.5	0.310262233988244	0.0274032757803802	1.27917330596298	0.582681976425653	20	19	1	1	10	1	1	0.310262233988244	-0.830993915214367
946	9/6/2012	32	2012	2012	5/5/2012	36	8	SACHA	11:59:00	W50	W5	W 50	157	F	NF	P4	P 4	W 50P 4	W5P4	-0.015703246	-0.015703246	23	11	12	F	F	1	4.9	5.5	-0.6	0	0.571428571	0.515213618713106	-0.136648892375018	0.458463219693416	-0.349031020793512	25	26	-1	1	10	-2	2	0.515213618713106	-0.436132829209405
947	9/6/2012	32	2012	2012	11/5/2012	30	8	SACHA	11:59:00	W50	W5	W 50	0	F	NF	V2	V 12	W 50V 12	W5V2	0.027004434	0.027004434	23	3	20	F	F	1	4.9	6	-1.1	0	0.666666667	0.788482135505347	0.627719464912153	1.77159935772472	-0.772536928620405	25	20	5	5	11	-3	3	0.788482135505347	-0.0412717432044436
948	9/6/2012	32	2012	2012	8/5/2012	33	11	SACHA	12:08:00	V22	22	V 22	2	M	NF	P2	P 2	V 22P 2	22P2	0.06762664	0.06762664	17	22	5	M	M	1	5	5.5	-0.5	1	0	-1.12439746769374	1.35476267750532	-0.690530901083973	-0.264329839228133	23	23	0	0	10	1	1	-1.12439746769374	-0.830993915214367
949	9/6/2012	32	2012	2012	10/5/2012	31	11	SACHA	12:26:00	V16	V6	V 16	135	F	NF	V1	V 11	V 16V 11	V6V1	-0.049728163	-0.049728163	12	25	13	M	F	0	5.2	6.1	-0.9	1	1	1.74492193567023	-0.745615942660174	0.622605236947329	-0.603134565489648	27	21	6	6	11	0	0	1.74492193567023	-1.22585500121933
950	9/6/2012	32	2012	2012	11/5/2012	30	13	SACHA	12:29:00	BL27	BL	BL 27	6	F	NF	G6	G 16	BL 27G 16	BLG6	-0.075027213	-0.075027213	5	1	4	M	F	0	6.7	5.2	1.5	1	0.4	0.0233302936518467	-1.19841022437779	-0.854672918337886	1.42969379207944	22	20	2	2	3	10	10	0.0233302936518467	2.72275585883029
951	9/6/2012	32	2012	2012	8/5/2012	33	13	SACHA	12:29:00	BL27	BL	BL 27	119	M	NF	B2	BR 12	BL 27BR 12	BLB2	-0.088804714	-0.088804714	5	4	1	M	M	1	6.7	5.5	1.2	0	0.857142857	1.33501916335119	-1.44499551786347	-1.34709897009962	1.1755902473833	22	23	-1	1	5	8	8	1.33501916335119	1.93303368682037
952	9/6/2012	32	2012	2012	11/5/2012	30	10	SACHA	12:31:00	P3	P3	P 3	6	F	NF	G6	G 16	P 3G 16	P3G6	-0.003766511	-0.003766511	21	1	20	M	F	0	5.2	5.2	0	1	0.444444444	0.15085559919277	0.0769909617056128	1.77159935772472	0.15917606859876	23	20	3	3	3	7	7	0.15085559919277	1.5381726008154
953	9/6/2012	32	2012	2012	5/5/2012	36	10	SACHA	12:31:00	P3	P3	P 3	157	F	NF	P4	P 4	P 3P 4	P3P4	0.058035798	0.058035798	21	11	10	M	F	0	5.2	5.5	-0.3	1	0.615384615	0.641337548657426	1.18310886384603	0.13017918518559	-0.0949274760973761	23	26	-3	3	10	0	0	0.641337548657426	-1.22585500121933
954	9/6/2012	32	2012	2012	9/5/2012	32	10	SACHA	12:31:00	P3	P3	P 3	8	F	NF	B8	BR 8	P 3BR 8	P3B8	-0.086287186	-0.086287186	21	16	5	M	F	0	5.2	6.1	-0.9	0	0.666666667	0.788482135505347	-1.39993760926754	-0.690530901083973	-0.603134565489648	23	22	1	1	6	4	4	0.788482135505347	0.353589342800518
955	9/6/2012	32	2012	2012	4/5/2012	37	11	SACHA	12:37:00	V6	6V	V 6	117	M	NF	V6	V 16	V 6V 16	6VV6	0.112917483	0.112917483	10	12	2	F	M	0	4.4	5.2	-0.8	1	0	-1.12439746769374	2.16536365756467	-1.18295695284571	-0.518433383924269	26	27	-1	1	11	0	0	-1.12439746769374	-1.22585500121933
956	9/6/2012	32	2012	2012	11/5/2012	30	11	SACHA	12:37:00	V6	6V	V 6	150	F	NF	B5	BR 5	V 6BR 5	6VB5	-0.074072555	-0.074072555	10	13	3	F	F	1	4.4	5.7	-1.3	1	0	-1.12439746769374	-1.18132406171967	-1.0188149355918	-0.941939291751162	26	20	6	6	6	5	5	-1.12439746769374	0.74845042880548
957	9/6/2012	32	2012	2012	8/5/2012	33	6	SACHA	12:44:00	BR5	B5	BR 5	2	M	NF	P2	P 2	BR 5P 2	B5P2	0.012873723	0.012873723	13	22	9	F	M	0	5.7	5.5	0.2	1	0	-1.12439746769374	0.374812532145733	-0.0339628320683223	0.328578431729517	20	23	-3	3	10	-4	4	-1.12439746769374	0.353589342800518
958	9/6/2012	32	2012	2012	5/5/2012	36	2	SACHA	12:55:00	Y28	Y2	Y 28	157	F	NF	P4	P 4	Y 28P 4	Y2P4	-0.069720499	-0.069720499	9	11	2	M	F	0	5.6	5.5	0.1	0	0	-1.12439746769374	-1.10343235944173	-1.18295695284571	0.243877250164138	18	26	-8	8	10	-8	8	-1.12439746769374	1.93303368682037
959	9/6/2012	32	2012	2012	4/5/2012	37	5	SACHA	13:11:00	BR11	B1	BR 11	117	M	NF	V6	V 16	BR 11V 16	B1V6	-0.008251117	-0.008251117	2	12	10	M	M	1	6.3	5.2	1.1	1	0	-1.12439746769374	-0.00327307795423734	0.13017918518559	1.09088906581792	24	27	-3	3	11	-6	6	-1.12439746769374	1.14331151481044
960	9/6/2012	32	2012	2012	5/5/2012	36	5	SACHA	13:14:00	BR12	B2	BR 12	157	F	NF	P4	P 4	BR 12P 4	B2P4	-0.049385302	-0.049385302	4	11	7	M	F	0	5.5	5.5	0	1	0.428571429	0.105310849263383	-0.73947952646178	-0.362246866576148	0.15917606859876	23	26	-3	3	10	-5	5	0.105310849263383	0.74845042880548
961	9/6/2012	32	2012	2012	4/5/2012	37	5	SACHA	13:14:00	BR12	B2	BR 12	117	M	NF	V6	V 16	BR 12V 16	B2V6	0.069034912	0.069034912	4	12	8	M	M	1	5.5	5.2	0.3	0	0.923076923	1.52420505826767	1.37996747802957	-0.198104849322235	0.413279613294895	23	27	-4	4	11	-6	6	1.52420505826767	1.14331151481044
962	9/6/2012	32	2012	2012	11/5/2012	30	10	SACHA	13:45:00	P5	P5	P 5	3	M	NF	15	P 15	P 5P 15	P515	-0.064341992	-0.064341992	24	18	6	F	M	0	7.9	5.8	2.1	0	0	-1.12439746769374	-1.00716956642072	-0.52638888383006	1.93790088147171	20	20	0	0	10	0	0	-1.12439746769374	-1.22585500121933
963	9/6/2012	32	2012	2012	4/5/2012	37	6	SACHA	13:52:00	BR8	B8	BR 8	117	M	NF	V6	V 16	BR 8V 16	B8V6	0.010329659	0.010329659	16	12	4	F	M	0	6.1	5.2	0.9	0	0.888888889	1.4261086689486	0.329279690733757	-0.854672918337886	0.921486702687167	22	27	-5	5	11	-5	5	1.4261086689486	0.74845042880548
964	9/6/2012	32	2012	2012	8/5/2012	33	10	SACHA	13:58:00	P15	15	P 15	119	M	NF	B2	BR 12	P 15BR 12	15B2	-0.037166867	-0.037166867	18	4	14	M	M	1	5.8	5.5	0.3	1	0	-1.12439746769374	-0.520797896142126	0.786747254201241	0.413279613294895	20	23	-3	3	5	5	5	-1.12439746769374	0.74845042880548
965	9/6/2012	32	2012	2012	11/5/2012	30	11	SACHA	14:27:00	V9	9V	V 9	0	F	NF	V2	V 12	V 9V 12	9VV2	0.037874054	0.037874054	8	3	5	M	F	0	6.2	6	0.2	0	0	-1.12439746769374	0.82226043702152	-0.690530901083973	0.328578431729517	23	20	3	3	11	0	0	-1.12439746769374	-1.22585500121933
966	9/6/2012	32	2012	2012	11/5/2012	30	6	SACHA	14:35:00	BR8	B8	BR 8	6	F	NF	G6	G 16	BR 8G 16	B8G6	-0.110330991	-0.110330991	16	1	15	F	F	1	6.1	5.2	0.9	0	0.25	-0.40706761685275	-1.8302659186204	0.950889271455154	0.921486702687167	22	20	2	2	3	3	3	-0.40706761685275	-0.0412717432044436
967	9/6/2012	32	2012	2012	6/5/2012	35	6	SACHA	14:35:00	BR8	B8	BR 8	163	F	NF	W5	W 50	BR 8W 50	B8W5	-0.060061369	-0.060061369	16	23	7	F	F	1	6.1	4.9	1.2	1	0.666666667	0.788482135505347	-0.930556349063189	-0.362246866576148	1.1755902473833	22	25	-3	3	8	-2	2	0.788482135505347	-0.436132829209405
968	9/6/2012	32	2012	2012	9/5/2012	32	7	SACHA	14:36:00	W63	W6	W 63	8	F	NF	B8	BR 8	W 63BR 8	W6B8	0.026329139	0.026329139	19	16	3	F	F	1	5.7	6.1	-0.4	1	0.666666667	0.788482135505347	0.615633251616693	-1.0188149355918	-0.179628657662755	21	22	-1	1	6	1	1	0.788482135505347	-0.830993915214367
969	9/6/2012	32	2012	2012	9/5/2012	32	8	SACHA	14:37:00	W50	W5	W 50	9	M	NF	BL	BL 27	W 50BL 27	W5BL	0.035597119	0.035597119	23	5	18	F	M	0	4.9	6.7	-1.8	1	0.888888889	1.4261086689486	0.78150858476451	1.44331532321689	-1.36544519957805	25	22	3	3	13	-5	5	1.4261086689486	0.74845042880548
970	9/6/2012	32	2012	2012	11/5/2012	30	13	SACHA	14:38:00	BL27	BL	BL 27	5	F	NF	P5	P 5	BL 27P 5	BLP5	-0.047008876	-0.047008876	5	24	19	M	F	0	6.7	7.9	-1.2	1	0	-1.12439746769374	-0.696947016200522	1.6074573404708	-0.857238110185783	22	20	2	2	10	3	3	-1.12439746769374	-0.0412717432044436
971	9/6/2012	32	2012	2012	10/5/2012	31	13	SACHA	14:38:00	BL27	BL	BL 27	415	F	NF	W6	W 63	BL 27W 63	BLW6	0.01101248	0.01101248	5	19	14	M	F	0	6.7	5.7	1	0	0.666666667	0.788482135505347	0.3415006019631	0.786747254201241	1.00618788425255	22	21	1	1	7	6	6	0.788482135505347	1.14331151481044
972	9/6/2012	32	2012	2012	8/5/2012	33	13	SACHA	14:38:00	BL27	BL	BL 27	76	M	NF	P3	P 3	BL 27P 3	BLP3	-0.019906614	-0.019906614	5	21	16	M	M	1	6.7	5.2	1.5	0	0.857142857	1.33501916335119	-0.211879424523649	1.11503128870907	1.42969379207944	22	23	-1	1	10	3	3	1.33501916335119	-0.0412717432044436
973	9/6/2012	32	2012	2012	8/5/2012	33	11	SACHA	14:44:00	V22	22	V 22	76	M	NF	P3	P 3	V 22P 3	22P3	0.041984677	0.041984677	17	21	4	M	M	1	5	5.2	-0.2	1	0	-1.12439746769374	0.895831048909988	-0.854672918337886	-0.0102262945319975	23	23	0	0	10	1	1	-1.12439746769374	-0.830993915214367
974	9/6/2012	32	2012	2012	11/5/2012	30	11	SACHA	14:44:00	V22	22	V 22	150	F	NF	B5	BR 5	V 22BR 5	22B5	-0.070219398	-0.070219398	17	13	4	M	F	0	5	5.7	-0.7	0	0	-1.12439746769374	-1.11236149371177	-0.854672918337886	-0.43373220235889	23	20	3	3	6	5	5	-1.12439746769374	0.74845042880548
975	9/6/2012	32	2012	2012	6/5/2012	35	11	SACHA	14:44:00	V22	22	V 22	163	F	NF	W5	W 50	V 22W 50	22W5	-0.036806338	-0.036806338	17	23	6	M	F	0	5	4.9	0.1	0	0.222222222	-0.486770934250487	-0.5143452637471	-0.52638888383006	0.243877250164138	23	25	-2	2	8	3	3	-0.486770934250487	-0.0412717432044436
976	9/6/2012	32	2012	2012	11/5/2012	30	6	SACHA	14:45:00	BR5	B5	BR 5	5	F	NF	P5	P 5	BR 5P 5	B5P5	-0.081208616	-0.081208616	13	24	11	F	F	1	5.7	7.9	-2.2	1	0.142857143	-0.714494695374702	-1.30904299246166	0.294321202439503	-1.70424992583957	20	20	0	0	10	-4	4	-0.714494695374702	0.353589342800518
977	9/6/2012	32	2012	2012	11/5/2012	30	11	SACHA	14:46:00	V6	6V	V 6	150	F	NF	B5	BR 5	V 6BR 5	6VB5	-0.074072555	-0.074072555	10	13	3	F	F	1	4.4	5.7	-1.3	1	0	-1.12439746769374	-1.18132406171967	-1.0188149355918	-0.941939291751162	26	20	6	6	6	5	5	-1.12439746769374	0.74845042880548
978	9/6/2012	32	2012	2012	9/5/2012	32	13	SACHA	14:49:00	BL27	BL	BL 27	65	M	NF	10	BR 10	BL 27BR 10	BL10	-0.049770191	-0.049770191	5	15	10	M	M	1	6.7	5.6	1.1	0	0.666666667	0.788482135505347	-0.746368146322842	0.13017918518559	1.09088906581792	22	22	0	0	5	8	8	0.788482135505347	1.93303368682037
979	9/6/2012	32	2012	2012	9/5/2012	32	10	SACHA	14:55:00	P5	P5	P 5	8	F	NF	B8	BR 8	P 5BR 8	P5B8	-0.069518216	-0.069518216	24	16	8	F	F	1	7.9	6.1	1.8	1	0.714285714	0.925116391032148	-1.09981196319409	-0.198104849322235	1.68379733677557	20	22	-2	2	6	4	4	0.925116391032148	0.353589342800518
980	9/6/2012	32	2012	2012	5/5/2012	36	11	SACHA	15:01:00	V16	V6	V 16	157	F	NF	P4	P 4	V 16P 4	V6P4	0.043915261	0.043915261	12	11	1	M	F	0	5.2	5.5	-0.3	1	0.705882353	0.901004464261376	0.930384022068092	-1.34709897009962	-0.0949274760973761	27	26	1	1	10	1	1	0.901004464261376	-0.830993915214367
981	9/6/2012	32	2012	2012	5/5/2012	36	11	SACHA	15:08:00	V12	V2	V 12	157	F	NF	P4	P 4	V 12P 4	V2P4	0.068609335	0.068609335	3	11	8	F	F	1	6	5.5	0.5	1	0.444444444	0.15085559919277	1.37235063739601	-0.198104849322235	0.582681976425653	20	26	-6	6	10	1	1	0.15085559919277	-0.830993915214367
982	11/6/2012	33	2012	2012	9/5/2012	34	5	SACHA	10:04:00	BR11	B1	BR 11	65	M	NF	10	BR 10	BR 11BR 10	B110	-0.034163233	-0.034163233	2	15	13	M	M	1	6.3	5.6	0.7	0	0.666666667	0.788482135505347	-0.467039818286529	0.622605236947329	0.75208433955641	24	22	2	2	5	0	0	0.788482135505347	-1.22585500121933
983	11/6/2012	33	2012	2012	10/5/2012	33	11	SACHA	10:12:00	V9	9V	V 9	135	F	NF	V1	V 11	V 9V 11	9VV1	-0.06776388	-0.06776388	8	25	17	M	F	0	6.2	6.1	0.1	1	0.5	0.310262233988244	-1.06841342020488	1.27917330596298	0.243877250164138	23	21	2	2	11	0	0	0.310262233988244	-1.22585500121933
984	11/6/2012	33	2012	2012	11/5/2012	32	11	SACHA	10:12:00	V9	9V	V 9	5	F	NF	P5	P 5	V 9P 5	9VP5	0.015816012	0.015816012	8	24	16	M	F	0	6.2	7.9	-1.7	1	0.695652174	0.871650813156789	0.42747267686898	1.11503128870907	-1.28074401801268	23	20	3	3	10	1	1	0.871650813156789	-0.830993915214367
985	11/6/2012	33	2012	2012	8/5/2012	35	6	SACHA	10:15:00	BR8	B8	BR 8	132	F	NF	B6	BR 6	BR 8BR 6	B8B6	-0.016108131	-0.016108131	16	6	10	F	F	1	6.1	6.5	-0.4	1	0.5	0.310262233988244	-0.143895394229959	0.13017918518559	-0.179628657662755	22	23	-1	1	6	0	0	0.310262233988244	-1.22585500121933
986	11/6/2012	33	2012	2012	5/5/2012	38	8	SACHA	11:02:00	W50	W5	W 50	157	F	NF	P4	P 4	W 50P 4	W5P4	-0.015703246	-0.015703246	23	11	12	F	F	1	4.9	5.5	-0.6	0	0.571428571	0.515213618713106	-0.136648892375018	0.458463219693416	-0.349031020793512	25	26	-1	1	10	-2	2	0.515213618713106	-0.436132829209405
987	11/6/2012	33	2012	2012	12/5/2012	31	8	SACHA	11:02:00	W50	W5	W 50	160	M	NF	P1	P 1	W 50P 1	W5P1	-0.017701587	-0.017701587	23	20	3	F	M	0	4.9	5.5	-0.6	0	0.666666667	0.788482135505347	-0.172414558584693	-1.0188149355918	-0.349031020793512	25	19	6	6	10	-2	2	0.788482135505347	-0.436132829209405
988	11/6/2012	33	2012	2012	8/5/2012	35	11	SACHA	11:38:00	V22	22	V 22	7	M	NF	9V	V 9	V 22V 9	229V	0.122961231	0.122961231	17	8	9	M	M	1	5	6.2	-1.2	1	0	-1.12439746769374	2.3451234375332	-0.0339628320683223	-0.857238110185783	23	23	0	0	11	0	0	-1.12439746769374	-1.22585500121933
989	11/6/2012	33	2012	2012	11/5/2012	32	10	SACHA	11:52:00	P14	14	P 14	5	F	NF	P5	P 5	P 14P 5	14P5	-0.014614535	-0.014614535	14	24	10	M	F	0	5.6	7.9	-2.3	1	0	-1.12439746769374	-0.117163492123108	0.13017918518559	-1.78895110740495	19	20	-1	1	10	0	0	-1.12439746769374	-1.22585500121933
990	11/6/2012	33	2012	2012	9/5/2012	34	11	SACHA	11:59:00	V19	V9	V 19	9	M	NF	BL	BL 27	V 19BL 27	V9BL	0.157052293	0.157052293	7	5	2	M	M	1	6.3	6.7	-0.4	0	0	-1.12439746769374	2.95527432981101	-1.18295695284571	-0.179628657662755	22	22	0	0	13	-2	2	-1.12439746769374	-0.436132829209405
991	11/6/2012	33	2012	2012	5/5/2012	38	6	SACHA	12:04:00	BR8	B8	BR 8	157	F	NF	P4	P 4	BR 8P 4	B8P4	0.011780486	0.011780486	16	11	5	F	F	1	6.1	5.5	0.6	0	0	-1.12439746769374	0.35524612699763	-0.690530901083973	0.667383157991031	22	26	-4	4	10	-4	4	-1.12439746769374	0.353589342800518
992	11/6/2012	33	2012	2012	11/5/2012	32	6	SACHA	12:04:00	BR8	B8	BR 8	6	F	NF	G6	G 16	BR 8G 16	B8G6	-0.110330991	-0.110330991	16	1	15	F	F	1	6.1	5.2	0.9	1	0.25	-0.40706761685275	-1.8302659186204	0.950889271455154	0.921486702687167	22	20	2	2	3	3	3	-0.40706761685275	-0.0412717432044436
993	11/6/2012	33	2012	2012	8/5/2012	35	6	SACHA	12:04:00	BR8	B8	BR 8	2	M	NF	P2	P 2	BR 8P 2	B8P2	-0.031952675	-0.031952675	16	22	6	F	M	0	6.1	5.5	0.6	1	0.666666667	0.788482135505347	-0.427475960283753	-0.52638888383006	0.667383157991031	22	23	-1	1	10	-4	4	0.788482135505347	0.353589342800518
994	11/6/2012	33	2012	2012	9/5/2012	34	3	SACHA	12:10:00	G16	G6	G 16	8	F	NF	B8	BR 8	G 16BR 8	G6B8	-0.110330991	-0.110330991	1	16	15	F	F	1	5.2	6.1	-0.9	1	0.25	-0.40706761685275	-1.8302659186204	0.950889271455154	-0.603134565489648	20	22	-2	2	6	-3	3	-0.40706761685275	-0.0412717432044436
995	11/6/2012	33	2012	2012	11/5/2012	32	10	SACHA	12:10:00	P4	P4	P 4	6	F	NF	G6	G 16	P 4G 16	P4G6	0.028358845	0.028358845	11	1	10	F	F	1	5.5	5.2	0.3	1	0.470588235	0.225870485986563	0.651960278535409	0.13017918518559	0.413279613294895	26	20	6	6	3	7	7	0.225870485986563	1.5381726008154
996	11/6/2012	33	2012	2012	5/5/2012	38	3	SACHA	12:10:00	G16	G6	G 16	157	F	NF	P4	P 4	G 16P 4	G6P4	0.028358845	0.028358845	1	11	10	F	F	1	5.2	5.5	-0.3	0	0.470588235	0.225870485986563	0.651960278535409	0.13017918518559	-0.0949274760973761	20	26	-6	6	10	-7	7	0.225870485986563	1.5381726008154
997	11/6/2012	33	2012	2012	8/5/2012	35	3	SACHA	12:10:00	G16	G6	G 16	2	M	NF	P2	P 2	G 16P 2	G6P2	0.020899432	0.020899432	1	22	21	F	M	0	5.2	5.5	-0.3	0	0.666666667	0.788482135505347	0.518454097419119	1.93574137497863	-0.0949274760973761	20	23	-3	3	10	-7	7	0.788482135505347	1.5381726008154
998	11/6/2012	33	2012	2012	8/5/2012	35	10	SACHA	12:10:00	P4	P4	P 4	2	M	NF	P2	P 2	P 4P 2	P4P2	-0.072359778	-0.072359778	11	22	11	F	M	0	5.5	5.5	0	1	0.727272727	0.962380279424788	-1.15066932838156	0.294321202439503	0.15917606859876	26	23	3	3	10	0	0	0.962380279424788	-1.22585500121933
999	11/6/2012	33	2012	2012	6/5/2012	37	11	SACHA	12:36:00	V6	6V	V 6	163	F	NF	W5	W 50	V 6W 50	6VW5	0.015510353	0.015510353	10	23	13	F	F	1	4.4	4.9	-0.5	0	0	-1.12439746769374	0.422002090133292	0.622605236947329	-0.264329839228133	26	25	1	1	8	3	3	-1.12439746769374	-0.0412717432044436
1000	11/6/2012	33	2012	2012	11/5/2012	32	13	SACHA	12:53:00	BL27	BL	BL 27	6	F	NF	G6	G 16	BL 27G 16	BLG6	-0.075027213	-0.075027213	5	1	4	M	F	0	6.7	5.2	1.5	1	0.4	0.0233302936518467	-1.19841022437779	-0.854672918337886	1.42969379207944	22	20	2	2	3	10	10	0.0233302936518467	2.72275585883029
1001	11/6/2012	33	2012	2012	8/5/2012	35	13	SACHA	12:53:00	BL27	BL	BL 27	76	M	NF	P3	P 3	BL 27P 3	BLP3	-0.019906614	-0.019906614	5	21	16	M	M	1	6.7	5.2	1.5	1	0.857142857	1.33501916335119	-0.211879424523649	1.11503128870907	1.42969379207944	22	23	-1	1	10	3	3	1.33501916335119	-0.0412717432044436
1002	11/6/2012	33	2012	2012	8/5/2012	35	11	SACHA	12:54:00	V9	9V	V 9	76	M	NF	P3	P 3	V 9P 3	9VP3	-0.010361056	-0.010361056	8	21	13	M	M	1	6.2	5.2	1	1	0.6	0.597194174324642	-0.0410360893705947	0.622605236947329	1.00618788425255	23	23	0	0	10	1	1	0.597194174324642	-0.830993915214367
1003	11/6/2012	33	2012	2012	11/5/2012	32	11	SACHA	12:54:00	V9	9V	V 9	6	F	NF	G6	G 16	V 9G 16	9VG6	-0.006916516	-0.006916516	8	1	7	M	F	0	6.2	5.2	1	0	0.666666667	0.788482135505347	0.0206131826434775	-0.362246866576148	1.00618788425255	23	20	3	3	3	8	8	0.788482135505347	1.93303368682037
1004	11/6/2012	33	2012	2012	8/5/2012	35	7	SACHA	13:03:00	W63	W6	W 63	2	M	NF	P2	P 2	W 63P 2	W6P2	-0.091328546	-0.091328546	19	22	3	F	M	0	5.7	5.5	0.2	0	0.666666667	0.788482135505347	-1.49016625342927	-1.0188149355918	0.328578431729517	21	23	-2	2	10	-3	3	0.788482135505347	-0.0412717432044436
1005	11/6/2012	33	2012	2012	10/5/2012	33	11	SACHA	13:13:00	V12	V2	V 12	415	F	NF	W6	W 63	V 12W 63	V2W6	-0.07672216	-0.07672216	3	19	16	F	F	1	6	5.7	0.3	0	0.25	-0.40706761685275	-1.22874584209524	1.11503128870907	0.413279613294895	20	21	-1	1	7	4	4	-0.40706761685275	0.353589342800518
1006	11/6/2012	33	2012	2012	5/5/2012	38	11	SACHA	13:13:00	V12	V2	V 12	157	F	NF	P4	P 4	V 12P 4	V2P4	0.068609335	0.068609335	3	11	8	F	F	1	6	5.5	0.5	1	0.444444444	0.15085559919277	1.37235063739601	-0.198104849322235	0.582681976425653	20	26	-6	6	10	1	1	0.15085559919277	-0.830993915214367
1007	11/6/2012	33	2012	2012	9/5/2012	34	11	SACHA	13:13:00	V12	V2	V 12	8	F	NF	B8	BR 8	V 12BR 8	V2B8	-0.064258464	-0.064258464	3	16	13	F	F	1	6	6.1	-0.1	1	0.857142857	1.33501916335119	-1.00567460907001	0.622605236947329	0.0744748870333811	20	22	-2	2	6	5	5	1.33501916335119	0.74845042880548
1008	11/6/2012	33	2012	2012	10/5/2012	33	10	SACHA	13:44:00	P15	15	P 15	415	F	NF	W6	W 63	P 15W 63	15W6	-0.088035807	-0.088035807	18	19	1	M	F	0	5.8	5.7	0.1	1	0	-1.12439746769374	-1.43123386701995	-1.34709897009962	0.243877250164138	20	21	-1	1	7	3	3	-1.12439746769374	-0.0412717432044436
1009	11/6/2012	33	2012	2012	8/5/2012	35	8	SACHA	14:02:00	W50	W5	W 50	119	M	NF	B2	BR 12	W 50BR 12	W5B2	0.038501333	0.038501333	23	4	19	F	M	0	4.9	5.5	-0.6	1	0.5	0.310262233988244	0.833487275351084	1.6074573404708	-0.349031020793512	25	23	2	2	5	3	3	0.310262233988244	-0.0412717432044436
1010	11/6/2012	33	2012	2012	11/5/2012	32	6	SACHA	14:10:00	BR6	B6	BR 6	6	F	NF	G6	G 16	BR 6G 16	B6G6	-0.029694313	-0.029694313	6	1	5	F	F	1	6.5	5.2	1.3	0	0	-1.12439746769374	-0.387056521623077	-0.690530901083973	1.26029142894868	23	20	3	3	3	3	3	-1.12439746769374	-0.0412717432044436
1011	11/6/2012	33	2012	2012	9/5/2012	34	6	SACHA	14:10:00	BR6	B6	BR 6	9	M	NF	BL	BL 27	BR 6BL 27	B6BL	0.139895052	0.139895052	6	5	1	F	M	0	6.5	6.7	-0.2	0	0	-1.12439746769374	2.64819953392535	-1.34709897009962	-0.0102262945319975	23	22	1	1	13	-7	7	-1.12439746769374	1.5381726008154
1012	11/6/2012	33	2012	2012	8/5/2012	35	6	SACHA	14:10:00	BR6	B6	BR 6	119	M	NF	B2	BR 12	BR 6BR 12	B6B2	-0.051502503	-0.051502503	6	4	2	F	M	0	6.5	5.5	1	0	0	-1.12439746769374	-0.777372510824703	-1.18295695284571	1.00618788425255	23	23	0	0	5	1	1	-1.12439746769374	-0.830993915214367
1013	11/6/2012	33	2012	2012	9/5/2012	34	6	SACHA	14:13:00	BR5	B5	BR 5	65	M	NF	10	BR 10	BR 5BR 10	B510	-0.090391919	-0.090391919	13	15	2	F	M	0	5.7	5.6	0.1	1	0	-1.12439746769374	-1.47340280382534	-1.18295695284571	0.243877250164138	20	22	-2	2	5	1	1	-1.12439746769374	-0.830993915214367
1014	11/6/2012	33	2012	2012	10/5/2012	33	10	SACHA	14:17:00	P3	P3	P 3	415	F	NF	W6	W 63	P 3W 63	P3W6	-0.038753152	-0.038753152	21	19	2	M	F	0	5.2	5.7	-0.5	0	0.333333333	-0.167957667528858	-0.549188716239103	-1.18295695284571	-0.264329839228133	23	21	2	2	7	3	3	-0.167957667528858	-0.0412717432044436
1015	11/6/2012	33	2012	2012	11/5/2012	32	5	SACHA	14:23:00	BR11	B1	BR 11	0	F	NF	V2	V 12	BR 11V 12	B1V2	-0.016199257	-0.016199257	2	3	1	M	F	0	6.3	6	0.3	0	0	-1.12439746769374	-0.14552633814745	-1.34709897009962	0.413279613294895	24	20	4	4	11	-6	6	-1.12439746769374	1.14331151481044
1016	11/6/2012	33	2012	2012	4/5/2012	39	5	SACHA	14:23:00	BR11	B1	BR 11	117	M	NF	V6	V 16	BR 11V 16	B1V6	-0.008251117	-0.008251117	2	12	10	M	M	1	6.3	5.2	1.1	0	0	-1.12439746769374	-0.00327307795423734	0.13017918518559	1.09088906581792	24	27	-3	3	11	-6	6	-1.12439746769374	1.14331151481044
1017	11/6/2012	33	2012	2012	8/5/2012	35	11	SACHA	14:39:00	V9	9V	V 9	119	M	NF	B2	BR 12	V 9BR 12	9VB2	-0.043569922	-0.043569922	8	4	4	M	M	1	6.2	5.5	0.7	1	0.857142857	1.33501916335119	-0.635397720622627	-0.854672918337886	0.75208433955641	23	23	0	0	5	6	6	1.33501916335119	1.14331151481044
1018	11/6/2012	33	2012	2012	13/05/2012	30	13	SACHA	14:46:00	BL27	BL	BL 27	1	M	NF	Y2	Y 28	BL 27Y 28	BLY2	0.035595641	0.035595641	5	9	4	M	M	1	6.7	5.6	1.1	1	0	-1.12439746769374	0.781482131994608	-0.854672918337886	1.09088906581792	22	18	4	4	2	11	11	-1.12439746769374	3.11761694483525
1019	11/6/2012	33	2012	2012	11/5/2012	32	10	SACHA	14:47:00	P2	P2	P 2	5	F	NF	P5	P 5	P 2P 5	P2P5	-0.091207899	-0.091207899	22	24	2	M	F	0	5.5	7.9	-2.4	0	0.5	0.310262233988244	-1.48800695212324	-1.18295695284571	-1.87365228897033	23	20	3	3	10	0	0	0.310262233988244	-1.22585500121933
1020	11/6/2012	33	2012	2012	8/5/2012	35	6	SACHA	15:08:00	BR6	B6	BR 6	7	M	NF	9V	V 9	BR 6V 9	B69V	0.034151867	0.034151867	6	8	2	F	M	0	6.5	6.2	0.3	1	0	-1.12439746769374	0.755641928062343	-1.18295695284571	0.413279613294895	23	23	0	0	11	-5	5	-1.12439746769374	0.74845042880548
1021	11/6/2012	33	2012	2012	11/5/2012	32	6	SACHA	15:25:00	BR8	B8	BR 8	0	F	NF	V2	V 12	BR 8V 12	B8V2	-0.064258464	-0.064258464	16	3	13	F	F	1	6.1	6	0.1	1	0.857142857	1.33501916335119	-1.00567460907001	0.622605236947329	0.243877250164138	22	20	2	2	11	-5	5	1.33501916335119	0.74845042880548
1022	11/6/2012	33	2012	2012	8/5/2012	35	5	SACHA	15:29:00	BR11	B1	BR 11	7	M	NF	9V	V 9	BR 11V 9	B19V	-0.071381234	-0.071381234	2	8	6	M	M	1	6.3	6.2	0.1	0	0	-1.12439746769374	-1.13315566175736	-0.52638888383006	0.243877250164138	24	23	1	1	11	-6	6	-1.12439746769374	1.14331151481044
1023	11/6/2012	33	2012	2012	8/5/2012	35	11	SACHA	15:59:00	V6	6V	V 6	2	M	NF	P2	P 2	V 6P 2	6VP2	-0.002057947	-0.002057947	10	22	12	F	M	0	4.4	5.5	-1.1	0	0	-1.12439746769374	0.107570292121126	0.458463219693416	-0.772536928620405	26	23	3	3	10	1	1	-1.12439746769374	-0.830993915214367
1024	11/6/2012	33	2012	2012	9/5/2012	34	11	SACHA	15:59:00	V6	6V	V 6	65	M	NF	10	BR 10	V 6BR 10	6V10	-0.01598501	-0.01598501	10	15	5	F	M	0	4.4	5.6	-1.2	1	0	-1.12439746769374	-0.141691814065512	-0.690530901083973	-0.857238110185783	26	22	4	4	5	6	6	-1.12439746769374	1.14331151481044
1025	11/6/2012	33	2012	2012	5/5/2012	38	11	SACHA	15:59:00	V6	6V	V 6	157	F	NF	P4	P 4	V 6P 4	6VP4	-0.09507063	-0.09507063	10	11	1	F	F	1	4.4	5.5	-1.1	1	0	-1.12439746769374	-1.55714087251208	-1.34709897009962	-0.772536928620405	26	26	0	0	10	1	1	-1.12439746769374	-0.830993915214367
1026	11/6/2012	33	2012	2012	10/5/2012	33	11	SACHA	15:59:00	V6	6V	V 6	415	F	NF	W6	W 63	V 6W 63	6VW6	-0.083851948	-0.083851948	10	19	9	F	F	1	4.4	5.7	-1.3	0	0	-1.12439746769374	-1.35635250069542	-0.0339628320683223	-0.941939291751162	26	21	5	5	7	4	4	-1.12439746769374	0.353589342800518
1027	11/6/2012	33	2012	2012	11/5/2012	32	7	SACHA	16:01:00	W63	W6	W 63	5	F	NF	P5	P 5	W 63P 5	W6P5	0.029953219	0.029953219	19	24	5	F	F	1	5.7	7.9	-2.2	1	0	-1.12439746769374	0.680495872959676	-0.690530901083973	-1.70424992583957	21	20	1	1	10	-3	3	-1.12439746769374	-0.0412717432044436
1028	11/6/2012	33	2012	2012	5/5/2012	38	7	SACHA	16:01:00	W63	W6	W 63	157	F	NF	P4	P 4	W 63P 4	W6P4	0.038872954	0.038872954	19	11	8	F	F	1	5.7	5.5	0.2	1	0.5	0.310262233988244	0.840138428804126	-0.198104849322235	0.328578431729517	21	26	-5	5	10	-3	3	0.310262233988244	-0.0412717432044436
1029	11/6/2012	33	2012	2012	8/5/2012	35	10	SACHA	16:15:00	P4	P4	P 4	2	M	NF	P2	P 2	P 4P 2	P4P2	-0.072359778	-0.072359778	11	22	11	F	M	0	5.5	5.5	0	1	0.727272727	0.962380279424788	-1.15066932838156	0.294321202439503	0.15917606859876	26	23	3	3	10	0	0	0.962380279424788	-1.22585500121933
1030	11/6/2012	33	2012	2012	10/5/2012	33	11	SACHA	16:15:00	V16	V6	V 16	415	F	NF	W6	W 63	V 16W 63	V6W6	-0.087477542	-0.087477542	12	19	7	M	F	0	5.2	5.7	-0.5	1	0.75	1.02759208482924	-1.42124221912475	-0.362246866576148	-0.264329839228133	27	21	6	6	7	4	4	1.02759208482924	0.353589342800518
1031	11/6/2012	33	2012	2012	11/5/2012	32	10	SACHA	16:51:00	P15	15	P 15	5	F	NF	P5	P 5	P 15P 5	15P5	-0.064341992	-0.064341992	18	24	6	M	F	0	5.8	7.9	-2.1	1	0	-1.12439746769374	-1.00716956642072	-0.52638888383006	-1.61954874427419	20	20	0	0	10	0	0	-1.12439746769374	-1.22585500121933
1032	11/6/2012	33	2012	2012	6/5/2012	37	10	SACHA	16:51:00	P15	15	P 15	163	F	NF	W5	W 50	P 15W 50	15W5	-0.049896322	-0.049896322	18	23	5	M	F	0	5.8	4.9	0.9	1	0	-1.12439746769374	-0.748625598501771	-0.690530901083973	0.921486702687167	20	25	-5	5	8	2	2	-1.12439746769374	-0.436132829209405
1033	11/6/2012	33	2012	2012	6/5/2012	37	13	SACHA	16:53:00	BL27	BL	BL 27	163	F	NF	W5	W 50	BL 27W 50	BLW5	0.035597119	0.035597119	5	23	18	M	F	0	6.7	4.9	1.8	1	0.888888889	1.4261086689486	0.78150858476451	1.44331532321689	1.68379733677557	22	25	-3	3	8	5	5	1.4261086689486	0.74845042880548
1034	11/6/2012	33	2012	2012	9/5/2012	34	3	SACHA	16:56:00	G16	G6	G 16	8	F	NF	B8	BR 8	G 16BR 8	G6B8	-0.110330991	-0.110330991	1	16	15	F	F	1	5.2	6.1	-0.9	0	0.25	-0.40706761685275	-1.8302659186204	0.950889271455154	-0.603134565489648	20	22	-2	2	6	-3	3	-0.40706761685275	-0.0412717432044436
1035	11/6/2012	33	2012	2012	11/5/2012	32	3	SACHA	16:56:00	G16	G6	G 16	0	F	NF	V2	V 12	G 16V 12	G6V2	0.056640394	0.056640394	1	3	2	F	F	1	5.2	6	-0.8	1	0.75	1.02759208482924	1.15813437065811	-1.18295695284571	-0.518433383924269	20	20	0	0	11	-8	8	1.02759208482924	1.93303368682037
1036	11/6/2012	33	2012	2012	8/5/2012	35	11	SACHA	17:01:00	V22	22	V 22	119	M	NF	B2	BR 12	V 22BR 12	22B2	-0.041696887	-0.041696887	17	4	13	M	M	1	5	5.5	-0.5	1	0	-1.12439746769374	-0.601874741006516	0.622605236947329	-0.264329839228133	23	23	0	0	5	6	6	-1.12439746769374	1.14331151481044
1037	11/6/2012	33	2012	2012	11/5/2012	32	10	SACHA	17:05:00	P15	15	P 15	0	F	NF	V2	V 12	P 15V 12	15V2	-0.03464279	-0.03464279	18	3	15	M	F	0	5.8	6	-0.2	0	0	-1.12439746769374	-0.475622775644915	0.950889271455154	-0.0102262945319975	20	20	0	0	11	-1	1	-1.12439746769374	-0.830993915214367
1038	11/6/2012	33	2012	2012	4/5/2012	39	10	SACHA	17:07:00	P3	P3	P 3	117	M	NF	V6	V 16	P 3V 16	P3V6	-0.039731089	-0.039731089	21	12	9	M	M	1	5.2	5.2	0	0	0	-1.12439746769374	-0.566691518972015	-0.0339628320683223	0.15917606859876	23	27	-4	4	11	-1	1	-1.12439746769374	-0.830993915214367
1039	11/6/2012	33	2012	2012	4/5/2012	39	8	SACHA	17:08:00	W50	W5	W 50	117	M	NF	V6	V 16	W 50V 16	W5V6	-0.026577504	-0.026577504	23	12	11	F	M	0	4.9	5.2	-0.3	0	0.909090909	1.48407471692175	-0.331272873920653	0.294321202439503	-0.0949274760973761	25	27	-2	2	11	-3	3	1.48407471692175	-0.0412717432044436
1040	11/6/2012	33	2012	2012	13/05/2012	30	5	SACHA	17:14:00	BR12	B2	BR 12	1	M	NF	Y2	Y 28	BR 12Y 28	B2Y2	-0.056773871	-0.056773871	4	9	5	M	M	1	5.5	5.6	-0.1	0	0	-1.12439746769374	-0.871717764390717	-0.690530901083973	0.0744748870333811	23	18	5	5	2	3	3	-1.12439746769374	-0.0412717432044436
1041	11/6/2012	33	2012	2012	11/5/2012	32	10	SACHA	17:18:00	P5	P5	P 5	0	F	NF	V2	V 12	P 5V 12	P5V2	-0.083351649	-0.083351649	24	3	21	F	F	1	7.9	6	1.9	0	0.769230769	1.08277130346255	-1.34739830967445	1.93574137497863	1.76849851834095	20	20	0	0	11	-1	1	1.08277130346255	-0.830993915214367
1042	11/6/2012	33	2012	2012	11/5/2012	32	8	SACHA	17:21:00	W50	W5	W 50	6	F	NF	G6	G 16	W 50G 16	W5G6	-0.043172874	-0.043172874	23	1	22	F	F	1	4.9	5.2	-0.3	1	0.4	0.0233302936518467	-0.62829148287981	2.09988339223254	-0.0949274760973761	25	20	5	5	3	5	5	0.0233302936518467	0.74845042880548
1043	11/6/2012	33	2012	2012	4/5/2012	39	8	SACHA	17:21:00	W50	W5	W 50	117	M	NF	V6	V 16	W 50V 16	W5V6	-0.026577504	-0.026577504	23	12	11	F	M	0	4.9	5.2	-0.3	1	0.909090909	1.48407471692175	-0.331272873920653	0.294321202439503	-0.0949274760973761	25	27	-2	2	11	-3	3	1.48407471692175	-0.0412717432044436
1044	11/6/2012	33	2012	2012	11/5/2012	32	10	SACHA	17:25:00	P5	P5	P 5	150	F	NF	B5	BR 5	P 5BR 5	P5B5	-0.081208616	-0.081208616	24	13	11	F	F	1	7.9	5.7	2.2	0	0.142857143	-0.714494695374702	-1.30904299246166	0.294321202439503	2.02260206303709	20	20	0	0	6	4	4	-0.714494695374702	0.353589342800518
1045	11/6/2012	33	2012	2012	11/5/2012	32	10	SACHA	17:45:00	P14	14	P 14	6	F	NF	G6	G 16	P 14G 16	14G6	-0.03770566	-0.03770566	14	1	13	M	F	0	5.6	5.2	0.4	0	0	-1.12439746769374	-0.530441040427365	0.622605236947329	0.497980794860274	19	20	-1	1	3	7	7	-1.12439746769374	1.5381726008154
1046	11/6/2012	33	2012	2012	11/5/2012	32	11	SACHA	17:46:00	V6	6V	V 6	0	F	NF	V2	V 12	V 6V 12	6VV2	0.094325848	0.094325848	10	3	7	F	F	1	4.4	6	-1.6	1	0	-1.12439746769374	1.83261653797792	-0.362246866576148	-1.1960428364473	26	20	6	6	11	0	0	-1.12439746769374	-1.22585500121933
1047	12/6/2012	34	2012	2012	9/5/2012	35	6	SACHA	8:24:00	BR6	B6	BR 6	65	M	NF	10	BR 10	BR 6BR 10	B610	0.011509097	0.011509097	6	15	9	F	M	0	6.5	5.6	0.9	0	0	-1.12439746769374	0.350388893729145	-0.0339628320683223	0.921486702687167	23	22	1	1	5	1	1	-1.12439746769374	-0.830993915214367
1048	12/6/2012	34	2012	2012	9/5/2012	35	11	SACHA	8:24:00	V16	V6	V 16	65	M	NF	10	BR 10	V 16BR 10	V610	-0.045759875	-0.045759875	12	15	3	M	M	1	5.2	5.6	-0.4	1	0.4	0.0233302936518467	-0.674592796944874	-1.0188149355918	-0.179628657662755	27	22	5	5	5	6	6	0.0233302936518467	1.14331151481044
1049	12/6/2012	34	2012	2012	9/5/2012	35	10	SACHA	8:26:00	P3	P3	P 3	65	M	NF	10	BR 10	P 3BR 10	P310	0.037835315	0.037835315	21	15	6	M	M	1	5.2	5.6	-0.4	1	0.5	0.310262233988244	0.821567098825838	-0.52638888383006	-0.179628657662755	23	22	1	1	5	5	5	0.310262233988244	0.74845042880548
1050	12/6/2012	34	2012	2012	5/5/2012	39	6	SACHA	8:27:00	BR8	B8	BR 8	157	F	NF	P4	P 4	BR 8P 4	B8P4	0.011780486	0.011780486	16	11	5	F	F	1	6.1	5.5	0.6	1	0	-1.12439746769374	0.35524612699763	-0.690530901083973	0.667383157991031	22	26	-4	4	10	-4	4	-1.12439746769374	0.353589342800518
1051	12/6/2012	34	2012	2012	5/5/2012	39	5	SACHA	8:33:00	BR12	B2	BR 12	157	F	NF	P4	P 4	BR 12P 4	B2P4	-0.049385302	-0.049385302	4	11	7	M	F	0	5.5	5.5	0	1	0.428571429	0.105310849263383	-0.73947952646178	-0.362246866576148	0.15917606859876	23	26	-3	3	10	-5	5	0.105310849263383	0.74845042880548
1052	12/6/2012	34	2012	2012	11/5/2012	33	5	SACHA	8:33:00	BR12	B2	BR 12	0	F	NF	V2	V 12	BR 12V 12	B2V2	-0.055255972	-0.055255972	4	3	1	M	F	0	5.5	6	-0.5	0	1	1.74492193567023	-0.844550894985546	-1.34709897009962	-0.264329839228133	23	20	3	3	11	-6	6	1.74492193567023	1.14331151481044
1053	12/6/2012	34	2012	2012	9/5/2012	35	11	SACHA	8:34:00	V12	V2	V 12	9	M	NF	BL	BL 27	V 12BL 27	V2BL	-0.060376313	-0.060376313	3	5	2	F	M	0	6	6.7	-0.7	1	0.666666667	0.788482135505347	-0.936193115750526	-1.18295695284571	-0.43373220235889	20	22	-2	2	13	-2	2	0.788482135505347	-0.436132829209405
1054	12/6/2012	34	2012	2012	11/5/2012	33	13	SACHA	8:35:00	BL27	BL	BL 27	6	F	NF	G6	G 16	BL 27G 16	BLG6	-0.075027213	-0.075027213	5	1	4	M	F	0	6.7	5.2	1.5	1	0.4	0.0233302936518467	-1.19841022437779	-0.854672918337886	1.42969379207944	22	20	2	2	3	10	10	0.0233302936518467	2.72275585883029
1055	12/6/2012	34	2012	2012	6/5/2012	38	11	SACHA	8:36:00	V19	V9	V 19	163	F	NF	W5	W 50	V 19W 50	V9W5	0.060833234	0.060833234	7	23	16	M	F	0	6.3	4.9	1.4	1	0.333333333	-0.167957667528858	1.23317647603981	1.11503128870907	1.34499261051406	22	25	-3	3	8	3	3	-0.167957667528858	-0.0412717432044436
1056	12/6/2012	34	2012	2012	10/5/2012	34	10	SACHA	8:37:00	P4	P4	P 4	415	F	NF	W6	W 63	P 4W 63	P4W6	0.038872954	0.038872954	11	19	8	F	F	1	5.5	5.7	-0.2	1	0.5	0.310262233988244	0.840138428804126	-0.198104849322235	-0.0102262945319975	26	21	5	5	7	3	3	0.310262233988244	-0.0412717432044436
1057	12/6/2012	34	2012	2012	6/5/2012	38	10	SACHA	8:37:00	P4	P4	P 4	163	F	NF	W5	W 50	P 4W 50	P4W5	-0.015703246	-0.015703246	11	23	12	F	F	1	5.5	4.9	0.6	1	0.571428571	0.515213618713106	-0.136648892375018	0.458463219693416	0.667383157991031	26	25	1	1	8	2	2	0.515213618713106	-0.436132829209405
1058	12/6/2012	34	2012	2012	9/5/2012	35	10	SACHA	8:42:00	P14	14	P 14	8	F	NF	B8	BR 8	P 14BR 8	14B8	-0.024206005	-0.024206005	14	16	2	M	F	0	5.6	6.1	-0.5	1	0	-1.12439746769374	-0.28882854552496	-1.18295695284571	-0.264329839228133	19	22	-3	3	6	4	4	-1.12439746769374	0.353589342800518
1059	12/6/2012	34	2012	2012	11/5/2012	33	10	SACHA	9:06:00	P2	P2	P 2	0	F	NF	V2	V 12	P 2V 12	P2V2	0.171215624	0.171215624	22	3	19	M	F	0	5.5	6	-0.5	0	0.888888889	1.4261086689486	3.2087650848739	1.6074573404708	-0.264329839228133	23	20	3	3	11	-1	1	1.4261086689486	-0.830993915214367
1060	12/6/2012	34	2012	2012	6/5/2012	38	7	SACHA	9:22:00	W63	W6	W 63	163	F	NF	W5	W 50	W 63W 50	W6W5	0.106262289	0.106262289	19	23	4	F	F	1	5.7	4.9	0.8	1	0.285714286	-0.30459192305566	2.04625113014086	-0.854672918337886	0.836785521121789	21	25	-4	4	8	-1	1	-0.30459192305566	-0.830993915214367
1061	12/6/2012	34	2012	2012	9/5/2012	35	11	SACHA	9:22:00	V11	V1	V 11	9	M	NF	BL	BL 27	V 11BL 27	V1BL	0.054968964	0.054968964	25	5	20	F	M	0	6.1	6.7	-0.6	0	0.4	0.0233302936518467	1.12821965266311	1.77159935772472	-0.349031020793512	21	22	-1	1	13	-2	2	0.0233302936518467	-0.436132829209405
1062	12/6/2012	34	2012	2012	11/5/2012	33	11	SACHA	9:22:00	V11	V1	V 11	0	F	NF	V2	V 12	V 11V 12	V1V2	0.044211701	0.044211701	25	3	22	F	F	1	6.1	6	0.1	0	0.428571429	0.105310849263383	0.935689610098961	2.09988339223254	0.243877250164138	21	20	1	1	11	0	0	0.105310849263383	-1.22585500121933
1063	12/6/2012	34	2012	2012	11/5/2012	33	11	SACHA	9:22:00	V11	V1	V 11	5	F	NF	P5	P 5	V 11P 5	V1P5	-0.066352516	-0.066352516	25	24	1	F	F	1	6.1	7.9	-1.8	0	0.5	0.310262233988244	-1.04315328005645	-1.34709897009962	-1.36544519957805	21	20	1	1	10	1	1	0.310262233988244	-0.830993915214367
1064	12/6/2012	34	2012	2012	11/5/2012	33	10	SACHA	9:23:00	P15	15	P 15	0	F	NF	V2	V 12	P 15V 12	15V2	-0.03464279	-0.03464279	18	3	15	M	F	0	5.8	6	-0.2	0	0	-1.12439746769374	-0.475622775644915	0.950889271455154	-0.0102262945319975	20	20	0	0	11	-1	1	-1.12439746769374	-0.830993915214367
1065	12/6/2012	34	2012	2012	11/5/2012	33	10	SACHA	9:23:00	P15	15	P 15	5	F	NF	P5	P 5	P 15P 5	15P5	-0.064341992	-0.064341992	18	24	6	M	F	0	5.8	7.9	-2.1	1	0	-1.12439746769374	-1.00716956642072	-0.52638888383006	-1.61954874427419	20	20	0	0	10	0	0	-1.12439746769374	-1.22585500121933
1066	12/6/2012	34	2012	2012	9/5/2012	35	10	SACHA	9:23:00	P15	15	P 15	8	F	NF	B8	BR 8	P 15BR 8	15B8	-0.041555695	-0.041555695	18	16	2	M	F	0	5.8	6.1	-0.3	1	0	-1.12439746769374	-0.599347731880708	-1.18295695284571	-0.0949274760973761	20	22	-2	2	6	4	4	-1.12439746769374	0.353589342800518
1067	12/6/2012	34	2012	2012	13/05/2012	31	5	SACHA	9:25:00	BR11	B1	BR 11	1	M	NF	Y2	Y 28	BR 11Y 28	B1Y2	0.00640913	0.00640913	2	9	7	M	M	1	6.3	5.6	0.7	0	0	-1.12439746769374	0.259111320280791	-0.362246866576148	0.75208433955641	24	18	6	6	2	3	3	-1.12439746769374	-0.0412717432044436
1068	12/6/2012	34	2012	2012	9/5/2012	35	5	SACHA	9:25:00	BR10	10	BR 10	112	M	NF	V9	V 19	BR 10V 19	10V9	0.032348085	0.032348085	15	7	8	M	M	1	5.6	6.3	-0.7	0	0.4	0.0233302936518467	0.723358416425931	-0.198104849322235	-0.43373220235889	22	22	0	0	11	-6	6	0.0233302936518467	1.14331151481044
1069	12/6/2012	34	2012	2012	11/5/2012	33	6	SACHA	9:31:00	BR8	B8	BR 8	0	F	NF	V2	V 12	BR 8V 12	B8V2	-0.064258464	-0.064258464	16	3	13	F	F	1	6.1	6	0.1	0	0.857142857	1.33501916335119	-1.00567460907001	0.622605236947329	0.243877250164138	22	20	2	2	11	-5	5	1.33501916335119	0.74845042880548
1070	12/6/2012	34	2012	2012	11/5/2012	33	8	SACHA	9:34:00	W50	W5	W 50	5	F	NF	P5	P 5	W 50P 5	W5P5	0.094440863	0.094440863	23	24	1	F	F	1	4.9	7.9	-3	0	0.7	0.884126114661039	1.83467503955453	-1.34709897009962	-2.3818593783626	25	20	5	5	10	-2	2	0.884126114661039	-0.436132829209405
1071	12/6/2012	34	2012	2012	10/5/2012	34	8	SACHA	9:34:00	W50	W5	W 50	135	F	NF	V1	V 11	W 50V 11	W5V1	-0.051740713	-0.051740713	23	25	2	F	F	1	4.9	6.1	-1.2	0	1	1.74492193567023	-0.781635916994024	-1.18295695284571	-0.857238110185783	25	21	4	4	11	-3	3	1.74492193567023	-0.0412717432044436
1072	12/6/2012	34	2012	2012	8/5/2012	36	11	SACHA	9:38:00	V12	V2	V 12	7	M	NF	9V	V 9	V 12V 9	V29V	0.037874054	0.037874054	3	8	5	F	M	0	6	6.2	-0.2	0	0	-1.12439746769374	0.82226043702152	-0.690530901083973	-0.0102262945319975	20	23	-3	3	11	0	0	-1.12439746769374	-1.22585500121933
1073	12/6/2012	34	2012	2012	5/5/2012	39	11	SACHA	9:38:00	V12	V2	V 12	157	F	NF	P4	P 4	V 12P 4	V2P4	0.068609335	0.068609335	3	11	8	F	F	1	6	5.5	0.5	0	0.444444444	0.15085559919277	1.37235063739601	-0.198104849322235	0.582681976425653	20	26	-6	6	10	1	1	0.15085559919277	-0.830993915214367
1074	12/6/2012	34	2012	2012	6/5/2012	38	10	SACHA	9:40:00	P14	14	P 14	163	F	NF	W5	W 50	P 14W 50	14W5	-0.022198517	-0.022198517	14	23	9	M	F	0	5.6	4.9	0.7	0	0	-1.12439746769374	-0.252899169243371	-0.0339628320683223	0.75208433955641	19	25	-6	6	8	2	2	-1.12439746769374	-0.436132829209405
1075	12/6/2012	34	2012	2012	11/5/2012	33	6	SACHA	9:45:00	BR6	B6	BR 6	150	F	NF	B5	BR 5	BR 6BR 5	B6B5	0.060043901	0.060043901	6	13	7	F	F	1	6.5	5.7	0.8	1	0	-1.12439746769374	1.21904924720034	-0.362246866576148	0.836785521121789	23	20	3	3	6	0	0	-1.12439746769374	-1.22585500121933
1076	12/6/2012	34	2012	2012	9/5/2012	35	6	SACHA	9:45:00	BR6	B6	BR 6	8	F	NF	B8	BR 8	BR 6BR 8	B6B8	-0.016108131	-0.016108131	6	16	10	F	F	1	6.5	6.1	0.4	0	0.5	0.310262233988244	-0.143895394229959	0.13017918518559	0.497980794860274	23	22	1	1	6	0	0	0.310262233988244	-1.22585500121933
1077	12/6/2012	34	2012	2012	9/5/2012	35	6	SACHA	9:53:00	BR5	B5	BR 5	9	M	NF	BL	BL 27	BR 5BL 27	B5BL	0.004100647	0.004100647	13	5	8	F	M	0	5.7	6.7	-1	0	0	-1.12439746769374	0.217794832039441	-0.198104849322235	-0.687835747055026	20	22	-2	2	13	-7	7	-1.12439746769374	1.5381726008154
1078	12/6/2012	34	2012	2012	11/5/2012	33	10	SACHA	9:56:00	P4	P4	P 4	6	F	NF	G6	G 16	P 4G 16	P4G6	0.028358845	0.028358845	11	1	10	F	F	1	5.5	5.2	0.3	1	0.470588235	0.225870485986563	0.651960278535409	0.13017918518559	0.413279613294895	26	20	6	6	3	7	7	0.225870485986563	1.5381726008154
1079	12/6/2012	34	2012	2012	8/5/2012	36	10	SACHA	9:56:00	P4	P4	P 4	7	M	NF	9V	V 9	P 4V 9	P49V	-0.014942806	-0.014942806	11	8	3	F	M	0	5.5	6.2	-0.7	1	0.727272727	0.962380279424788	-0.123038781181541	-1.0188149355918	-0.43373220235889	26	23	3	3	11	-1	1	0.962380279424788	-0.830993915214367
1080	12/6/2012	34	2012	2012	10/5/2012	34	11	SACHA	10:07:00	V19	V9	V 19	415	F	NF	W6	W 63	V 19W 63	V9W6	-0.000834581	-0.000834581	7	19	12	M	F	0	6.3	5.7	0.6	0	0.571428571	0.515213618713106	0.129465704369719	0.458463219693416	0.667383157991031	22	21	1	1	7	4	4	0.515213618713106	0.353589342800518
1081	12/6/2012	34	2012	2012	10/5/2012	34	10	SACHA	10:23:00	P3	P3	P 3	415	F	NF	W6	W 63	P 3W 63	P3W6	-0.038753152	-0.038753152	21	19	2	M	F	0	5.2	5.7	-0.5	0	0.333333333	-0.167957667528858	-0.549188716239103	-1.18295695284571	-0.264329839228133	23	21	2	2	7	3	3	-0.167957667528858	-0.0412717432044436
1082	12/6/2012	34	2012	2012	5/5/2012	39	10	SACHA	10:23:00	P3	P3	P 3	157	F	NF	P4	P 4	P 3P 4	P3P4	0.058035798	0.058035798	21	11	10	M	F	0	5.2	5.5	-0.3	1	0.615384615	0.641337548657426	1.18310886384603	0.13017918518559	-0.0949274760973761	23	26	-3	3	10	0	0	0.641337548657426	-1.22585500121933
1083	12/6/2012	34	2012	2012	9/5/2012	35	10	SACHA	10:37:00	P5	P5	P 5	112	M	NF	V9	V 19	P 5V 19	P5V9	0.038992122	0.038992122	24	7	17	F	M	0	7.9	6.3	1.6	1	0.222222222	-0.486770934250487	0.842271259442578	1.27917330596298	1.51439497364482	20	22	-2	2	11	-1	1	-0.486770934250487	-0.830993915214367
1084	12/6/2012	34	2012	2012	6/5/2012	38	10	SACHA	10:37:00	P5	P5	P 5	163	F	NF	W5	W 50	P 5W 50	P5W5	0.094440863	0.094440863	24	23	1	F	F	1	7.9	4.9	3	0	0.7	0.884126114661039	1.83467503955453	-1.34709897009962	2.70021151556012	20	25	-5	5	8	2	2	0.884126114661039	-0.436132829209405
1085	12/6/2012	34	2012	2012	8/5/2012	36	8	SACHA	10:44:00	W50	W5	W 50	76	M	NF	P3	P 3	W 50P 3	W5P3	0.054436952	0.054436952	23	21	2	F	M	0	4.9	5.2	-0.3	0	0	-1.12439746769374	1.11869787254073	-1.18295695284571	-0.0949274760973761	25	23	2	2	10	-2	2	-1.12439746769374	-0.436132829209405
1086	12/6/2012	34	2012	2012	10/5/2012	34	8	SACHA	10:44:00	W50	W5	W 50	415	F	NF	W6	W 63	W 50W 63	W5W6	0.106262289	0.106262289	23	19	4	F	F	1	4.9	5.7	-0.8	0	0.285714286	-0.30459192305566	2.04625113014086	-0.854672918337886	-0.518433383924269	25	21	4	4	7	1	1	-0.30459192305566	-0.830993915214367
1087	12/6/2012	34	2012	2012	5/5/2012	39	8	SACHA	10:44:00	W50	W5	W 50	157	F	NF	P4	P 4	W 50P 4	W5P4	-0.015703246	-0.015703246	23	11	12	F	F	1	4.9	5.5	-0.6	0	0.571428571	0.515213618713106	-0.136648892375018	0.458463219693416	-0.349031020793512	25	26	-1	1	10	-2	2	0.515213618713106	-0.436132829209405
1088	12/6/2012	34	2012	2012	11/5/2012	33	8	SACHA	10:44:00	W50	W5	W 50	5	F	NF	P5	P 5	W 50P 5	W5P5	0.094440863	0.094440863	23	24	1	F	F	1	4.9	7.9	-3	1	0.7	0.884126114661039	1.83467503955453	-1.34709897009962	-2.3818593783626	25	20	5	5	10	-2	2	0.884126114661039	-0.436132829209405
1089	12/6/2012	34	2012	2012	6/5/2012	38	11	SACHA	10:48:00	V9	9V	V 9	163	F	NF	W5	W 50	V 9W 50	9VW5	-0.003010939	-0.003010939	8	23	15	M	F	0	6.2	4.9	1.3	1	0.5	0.310262233988244	0.0905139469965999	0.950889271455154	1.26029142894868	23	25	-2	2	8	3	3	0.310262233988244	-0.0412717432044436
1090	12/6/2012	34	2012	2012	9/5/2012	35	11	SACHA	10:48:00	V9	9V	V 9	65	M	NF	10	BR 10	V 9BR 10	9V10	0.065528117	0.065528117	8	15	7	M	M	1	6.2	5.6	0.6	0	1	1.74492193567023	1.31720398599505	-0.362246866576148	0.667383157991031	23	22	1	1	5	6	6	1.74492193567023	1.14331151481044
1091	12/6/2012	34	2012	2012	8/5/2012	36	7	SACHA	10:51:00	W63	W6	W 63	76	M	NF	P3	P 3	W 63P 3	W6P3	-0.038753152	-0.038753152	19	21	2	F	M	0	5.7	5.2	0.5	0	0.333333333	-0.167957667528858	-0.549188716239103	-1.18295695284571	0.582681976425653	21	23	-2	2	10	-3	3	-0.167957667528858	-0.0412717432044436
1092	12/6/2012	34	2012	2012	11/5/2012	33	11	SACHA	11:16:00	V6	6V	V 6	0	F	NF	V2	V 12	V 6V 12	6VV2	0.094325848	0.094325848	10	3	7	F	F	1	4.4	6	-1.6	0	0	-1.12439746769374	1.83261653797792	-0.362246866576148	-1.1960428364473	26	20	6	6	11	0	0	-1.12439746769374	-1.22585500121933
1093	12/6/2012	34	2012	2012	8/5/2012	36	11	SACHA	11:16:00	V6	6V	V 6	7	M	NF	9V	V 9	V 6V 9	6V9V	-0.004419431	-0.004419431	10	8	2	F	M	0	4.4	6.2	-1.8	0	0	-1.12439746769374	0.065305208982919	-1.18295695284571	-1.36544519957805	26	23	3	3	11	0	0	-1.12439746769374	-1.22585500121933
1094	12/6/2012	34	2012	2012	10/5/2012	34	11	SACHA	11:16:00	V6	6V	V 6	415	F	NF	W6	W 63	V 6W 63	6VW6	-0.083851948	-0.083851948	10	19	9	F	F	1	4.4	5.7	-1.3	1	0	-1.12439746769374	-1.35635250069542	-0.0339628320683223	-0.941939291751162	26	21	5	5	7	4	4	-1.12439746769374	0.353589342800518
1095	12/6/2012	34	2012	2012	11/5/2012	33	11	SACHA	11:22:00	V19	V9	V 19	5	F	NF	P5	P 5	V 19P 5	V9P5	0.038992122	0.038992122	7	24	17	M	F	0	6.3	7.9	-1.6	1	0.222222222	-0.486770934250487	0.842271259442578	1.27917330596298	-1.1960428364473	22	20	2	2	10	1	1	-0.486770934250487	-0.830993915214367
1096	12/6/2012	34	2012	2012	10/5/2012	34	11	SACHA	11:22:00	V19	V9	V 19	415	F	NF	W6	W 63	V 19W 63	V9W6	-0.000834581	-0.000834581	7	19	12	M	F	0	6.3	5.7	0.6	1	0.571428571	0.515213618713106	0.129465704369719	0.458463219693416	0.667383157991031	22	21	1	1	7	4	4	0.515213618713106	0.353589342800518
1097	12/6/2012	34	2012	2012	10/5/2012	34	11	SACHA	11:51:00	V12	V2	V 12	415	F	NF	W6	W 63	V 12W 63	V2W6	-0.07672216	-0.07672216	3	19	16	F	F	1	6	5.7	0.3	1	0.25	-0.40706761685275	-1.22874584209524	1.11503128870907	0.413279613294895	20	21	-1	1	7	4	4	-0.40706761685275	0.353589342800518
1098	12/6/2012	34	2012	2012	11/5/2012	33	11	SACHA	11:51:00	V12	V2	V 12	150	F	NF	B5	BR 5	V 12BR 5	V2B5	-0.065490626	-0.065490626	3	13	10	F	F	1	6	5.7	0.3	0	0.285714286	-0.30459192305566	-1.02772744930511	0.13017918518559	0.413279613294895	20	20	0	0	6	5	5	-0.30459192305566	0.74845042880548
1099	12/6/2012	34	2012	2012	4/5/2012	40	11	SACHA	11:51:00	V12	V2	V 12	117	M	NF	V6	V 16	V 12V 16	V2V6	-0.017179888	-0.017179888	3	12	9	F	M	0	6	5.2	0.8	1	0.666666667	0.788482135505347	-0.163077357228207	-0.0339628320683223	0.836785521121789	20	27	-7	7	11	0	0	0.788482135505347	-1.22585500121933
1100	12/6/2012	34	2012	2012	11/5/2012	33	11	SACHA	11:51:00	V12	V2	V 12	5	F	NF	P5	P 5	V 12P 5	V2P5	-0.083351649	-0.083351649	3	24	21	F	F	1	6	7.9	-1.9	1	0.769230769	1.08277130346255	-1.34739830967445	1.93574137497863	-1.45014638114343	20	20	0	0	10	1	1	1.08277130346255	-0.830993915214367
1101	12/6/2012	34	2012	2012	6/5/2012	38	10	SACHA	11:53:00	P3	P3	P 3	163	F	NF	W5	W 50	P 3W 50	P3W5	0.054436952	0.054436952	21	23	2	M	F	0	5.2	4.9	0.3	0	0	-1.12439746769374	1.11869787254073	-1.18295695284571	0.413279613294895	23	25	-2	2	8	2	2	-1.12439746769374	-0.436132829209405
1102	12/6/2012	34	2012	2012	9/5/2012	35	10	SACHA	11:53:00	P3	P3	P 3	65	M	NF	10	BR 10	P 3BR 10	P310	0.037835315	0.037835315	21	15	6	M	M	1	5.2	5.6	-0.4	1	0.5	0.310262233988244	0.821567098825838	-0.52638888383006	-0.179628657662755	23	22	1	1	5	5	5	0.310262233988244	0.74845042880548
1103	12/6/2012	34	2012	2012	13/05/2012	31	11	SACHA	11:54:00	V9	9V	V 9	1	M	NF	Y2	Y 28	V 9Y 28	9VY2	-0.021035815	-0.021035815	8	9	1	M	M	1	6.2	5.6	0.6	0	0	-1.12439746769374	-0.232089501807572	-1.34709897009962	0.667383157991031	23	18	5	5	2	9	9	-1.12439746769374	2.32789477282533
1104	12/6/2012	34	2012	2012	9/5/2012	35	11	SACHA	11:54:00	V9	9V	V 9	65	M	NF	10	BR 10	V 9BR 10	9V10	0.065528117	0.065528117	8	15	7	M	M	1	6.2	5.6	0.6	1	1	1.74492193567023	1.31720398599505	-0.362246866576148	0.667383157991031	23	22	1	1	5	6	6	1.74492193567023	1.14331151481044
1105	12/6/2012	34	2012	2012	8/5/2012	36	10	SACHA	12:20:00	P4	P4	P 4	76	M	NF	P3	P 3	P 4P 3	P4P3	0.058035798	0.058035798	11	21	10	F	M	0	5.5	5.2	0.3	0	0.615384615	0.641337548657426	1.18310886384603	0.13017918518559	0.413279613294895	26	23	3	3	10	0	0	0.641337548657426	-1.22585500121933
1106	12/6/2012	34	2012	2012	11/5/2012	33	10	SACHA	12:21:00	P4	P4	P 4	6	F	NF	G6	G 16	P 4G 16	P4G6	0.028358845	0.028358845	11	1	10	F	F	1	5.5	5.2	0.3	0	0.470588235	0.225870485986563	0.651960278535409	0.13017918518559	0.413279613294895	26	20	6	6	3	7	7	0.225870485986563	1.5381726008154
1107	12/6/2012	34	2012	2012	4/5/2012	40	13	SACHA	12:57:00	BL27	BL	BL 27	117	M	NF	V6	V 16	BL 27V 16	BLV6	-0.03625197	-0.03625197	5	12	7	M	M	1	6.7	5.2	1.5	1	0.4	0.0233302936518467	-0.504423363107857	-0.362246866576148	1.42969379207944	22	27	-5	5	11	2	2	0.0233302936518467	-0.436132829209405
1108	12/6/2012	34	2012	2012	8/5/2012	36	11	SACHA	13:07:00	V6	6V	V 6	76	M	NF	P3	P 3	V 6P 3	6VP3	-0.020777069	-0.020777069	10	21	11	F	M	0	4.4	5.2	-0.8	0	0	-1.12439746769374	-0.227458548897589	0.294321202439503	-0.518433383924269	26	23	3	3	10	1	1	-1.12439746769374	-0.830993915214367
1109	12/6/2012	34	2012	2012	5/5/2012	39	11	SACHA	13:07:00	V6	6V	V 6	157	F	NF	P4	P 4	V 6P 4	6VP4	-0.09507063	-0.09507063	10	11	1	F	F	1	4.4	5.5	-1.1	1	0	-1.12439746769374	-1.55714087251208	-1.34709897009962	-0.772536928620405	26	26	0	0	10	1	1	-1.12439746769374	-0.830993915214367
1110	12/6/2012	34	2012	2012	6/5/2012	38	11	SACHA	13:07:00	V6	6V	V 6	163	F	NF	W5	W 50	V 6W 50	6VW5	0.015510353	0.015510353	10	23	13	F	F	1	4.4	4.9	-0.5	0	0	-1.12439746769374	0.422002090133292	0.622605236947329	-0.264329839228133	26	25	1	1	8	3	3	-1.12439746769374	-0.0412717432044436
1111	12/6/2012	34	2012	2012	10/5/2012	34	11	SACHA	13:07:00	V6	6V	V 6	415	F	NF	W6	W 63	V 6W 63	6VW6	-0.083851948	-0.083851948	10	19	9	F	F	1	4.4	5.7	-1.3	0	0	-1.12439746769374	-1.35635250069542	-0.0339628320683223	-0.941939291751162	26	21	5	5	7	4	4	-1.12439746769374	0.353589342800518
1112	12/6/2012	34	2012	2012	4/5/2012	40	10	SACHA	13:08:00	P4	P4	P 4	117	M	NF	V6	V 16	P 4V 16	P4V6	0.043915261	0.043915261	11	12	1	F	M	0	5.5	5.2	0.3	1	0.705882353	0.901004464261376	0.930384022068092	-1.34709897009962	0.413279613294895	26	27	-1	1	11	-1	1	0.901004464261376	-0.830993915214367
1113	12/6/2012	34	2012	2012	11/5/2012	33	8	SACHA	13:18:00	W50	W5	W 50	150	F	NF	B5	BR 5	W 50BR 5	W5B5	-0.027880965	-0.027880965	23	13	10	F	F	1	4.9	5.7	-0.8	0	0	-1.12439746769374	-0.354601800787153	0.13017918518559	-0.518433383924269	25	20	5	5	6	2	2	-1.12439746769374	-0.436132829209405
1114	12/6/2012	34	2012	2012	11/5/2012	33	8	SACHA	13:18:00	W50	W5	W 50	0	F	NF	V2	V 12	W 50V 12	W5V2	0.027004434	0.027004434	23	3	20	F	F	1	4.9	6	-1.1	1	0.666666667	0.788482135505347	0.627719464912153	1.77159935772472	-0.772536928620405	25	20	5	5	11	-3	3	0.788482135505347	-0.0412717432044436
1115	12/6/2012	34	2012	2012	10/5/2012	34	8	SACHA	13:18:00	W50	W5	W 50	135	F	NF	V1	V 11	W 50V 11	W5V1	-0.051740713	-0.051740713	23	25	2	F	F	1	4.9	6.1	-1.2	0	1	1.74492193567023	-0.781635916994024	-1.18295695284571	-0.857238110185783	25	21	4	4	11	-3	3	1.74492193567023	-0.0412717432044436
1116	12/6/2012	34	2012	2012	6/5/2012	38	10	SACHA	13:20:00	P5	P5	P 5	163	F	NF	W5	W 50	P 5W 50	P5W5	0.094440863	0.094440863	24	23	1	F	F	1	7.9	4.9	3	0	0.7	0.884126114661039	1.83467503955453	-1.34709897009962	2.70021151556012	20	25	-5	5	8	2	2	0.884126114661039	-0.436132829209405
1117	12/6/2012	34	2012	2012	11/5/2012	33	6	SACHA	13:21:00	BR5	B5	BR 5	0	F	NF	V2	V 12	BR 5V 12	B5V2	-0.065490626	-0.065490626	13	3	10	F	F	1	5.7	6	-0.3	0	0.285714286	-0.30459192305566	-1.02772744930511	0.13017918518559	-0.0949274760973761	20	20	0	0	11	-5	5	-0.30459192305566	0.74845042880548
1118	12/6/2012	34	2012	2012	5/5/2012	39	6	SACHA	13:21:00	BR5	B5	BR 5	157	F	NF	P4	P 4	BR 5P 4	B5P4	-0.098969005	-0.098969005	13	11	2	F	F	1	5.7	5.5	0.2	0	0.5	0.310262233988244	-1.62691273777939	-1.18295695284571	0.328578431729517	20	26	-6	6	10	-4	4	0.310262233988244	0.353589342800518
1119	12/6/2012	34	2012	2012	11/5/2012	33	10	SACHA	13:23:00	P4	P4	P 4	150	F	NF	B5	BR 5	P 4BR 5	P4B5	-0.098969005	-0.098969005	11	13	2	F	F	1	5.5	5.7	-0.2	0	0.5	0.310262233988244	-1.62691273777939	-1.18295695284571	-0.0102262945319975	26	20	6	6	6	4	4	0.310262233988244	0.353589342800518
1120	12/6/2012	34	2012	2012	11/5/2012	33	6	SACHA	13:36:00	BR8	B8	BR 8	5	F	NF	P5	P 5	BR 8P 5	B8P5	-0.069518216	-0.069518216	16	24	8	F	F	1	6.1	7.9	-1.8	0	0.714285714	0.925116391032148	-1.09981196319409	-0.198104849322235	-1.36544519957805	22	20	2	2	10	-4	4	0.925116391032148	0.353589342800518
1121	12/6/2012	34	2012	2012	11/5/2012	33	6	SACHA	13:36:00	BR8	B8	BR 8	0	F	NF	V2	V 12	BR 8V 12	B8V2	-0.064258464	-0.064258464	16	3	13	F	F	1	6.1	6	0.1	0	0.857142857	1.33501916335119	-1.00567460907001	0.622605236947329	0.243877250164138	22	20	2	2	11	-5	5	1.33501916335119	0.74845042880548
1122	12/6/2012	34	2012	2012	5/5/2012	39	7	SACHA	13:47:00	W63	W6	W 63	157	F	NF	P4	P 4	W 63P 4	W6P4	0.038872954	0.038872954	19	11	8	F	F	1	5.7	5.5	0.2	1	0.5	0.310262233988244	0.840138428804126	-0.198104849322235	0.328578431729517	21	26	-5	5	10	-3	3	0.310262233988244	-0.0412717432044436
1123	12/6/2012	34	2012	2012	9/5/2012	35	7	SACHA	13:47:00	W63	W6	W 63	65	M	NF	10	BR 10	W 63BR 10	W610	-0.031127095	-0.031127095	19	15	4	F	M	0	5.7	5.6	0.1	1	0.857142857	1.33501916335119	-0.412699994265249	-0.854672918337886	0.243877250164138	21	22	-1	1	5	2	2	1.33501916335119	-0.436132829209405
1124	12/6/2012	34	2012	2012	8/5/2012	36	11	SACHA	14:05:00	V9	9V	V 9	76	M	NF	P3	P 3	V 9P 3	9VP3	-0.010361056	-0.010361056	8	21	13	M	M	1	6.2	5.2	1	1	0.6	0.597194174324642	-0.0410360893705947	0.622605236947329	1.00618788425255	23	23	0	0	10	1	1	0.597194174324642	-0.830993915214367
1125	12/6/2012	34	2012	2012	4/5/2012	40	5	SACHA	14:32:00	BR10	10	BR 10	117	M	NF	V6	V 16	BR 10V 16	10V6	-0.045759875	-0.045759875	15	12	3	M	M	1	5.6	5.2	0.4	1	0.4	0.0233302936518467	-0.674592796944874	-1.0188149355918	0.497980794860274	22	27	-5	5	11	-6	6	0.0233302936518467	1.14331151481044
1126	12/6/2012	34	2012	2012	6/5/2012	38	10	SACHA	14:34:00	P15	15	P 15	163	F	NF	W5	W 50	P 15W 50	15W5	-0.049896322	-0.049896322	18	23	5	M	F	0	5.8	4.9	0.9	1	0	-1.12439746769374	-0.748625598501771	-0.690530901083973	0.921486702687167	20	25	-5	5	8	2	2	-1.12439746769374	-0.436132829209405
1127	12/6/2012	34	2012	2012	10/5/2012	34	6	SACHA	14:39:00	BR6	B6	BR 6	135	F	NF	V1	V 11	BR 6V 11	B6V1	0.008236918	0.008236918	6	25	19	F	F	1	6.5	6.1	0.4	1	0	-1.12439746769374	0.291824483604793	1.6074573404708	0.497980794860274	23	21	2	2	11	-5	5	-1.12439746769374	0.74845042880548
1128	12/6/2012	34	2012	2012	9/5/2012	35	11	SACHA	14:41:00	V6	6V	V 6	65	M	NF	10	BR 10	V 6BR 10	6V10	-0.01598501	-0.01598501	10	15	5	F	M	0	4.4	5.6	-1.2	0	0	-1.12439746769374	-0.141691814065512	-0.690530901083973	-0.857238110185783	26	22	4	4	5	6	6	-1.12439746769374	1.14331151481044
1129	12/6/2012	34	2012	2012	10/5/2012	34	11	SACHA	14:47:00	V12	V2	V 12	415	F	NF	W6	W 63	V 12W 63	V2W6	-0.07672216	-0.07672216	3	19	16	F	F	1	6	5.7	0.3	0	0.25	-0.40706761685275	-1.22874584209524	1.11503128870907	0.413279613294895	20	21	-1	1	7	4	4	-0.40706761685275	0.353589342800518
1130	12/6/2012	34	2012	2012	4/5/2012	40	13	SACHA	14:47:00	BL27	BL	BL 27	117	M	NF	V6	V 16	BL 27V 16	BLV6	-0.03625197	-0.03625197	5	12	7	M	M	1	6.7	5.2	1.5	0	0.4	0.0233302936518467	-0.504423363107857	-0.362246866576148	1.42969379207944	22	27	-5	5	11	2	2	0.0233302936518467	-0.436132829209405
1131	12/6/2012	34	2012	2012	11/5/2012	33	13	SACHA	14:47:00	BL27	BL	BL 27	0	F	NF	V2	V 12	BL 27V 12	BLV2	-0.060376313	-0.060376313	5	3	2	M	F	0	6.7	6	0.7	1	0.666666667	0.788482135505347	-0.936193115750526	-1.18295695284571	0.75208433955641	22	20	2	2	11	2	2	0.788482135505347	-0.436132829209405
1132	12/6/2012	34	2012	2012	9/5/2012	35	11	SACHA	14:47:00	V12	V2	V 12	9	M	NF	BL	BL 27	V 12BL 27	V2BL	-0.060376313	-0.060376313	3	5	2	F	M	0	6	6.7	-0.7	1	0.666666667	0.788482135505347	-0.936193115750526	-1.18295695284571	-0.43373220235889	20	22	-2	2	13	-2	2	0.788482135505347	-0.436132829209405
1133	12/6/2012	34	2012	2012	4/5/2012	40	11	SACHA	14:47:00	V12	V2	V 12	117	M	NF	V6	V 16	V 12V 16	V2V6	-0.017179888	-0.017179888	3	12	9	F	M	0	6	5.2	0.8	1	0.666666667	0.788482135505347	-0.163077357228207	-0.0339628320683223	0.836785521121789	20	27	-7	7	11	0	0	0.788482135505347	-1.22585500121933
1134	12/6/2012	34	2012	2012	11/5/2012	33	11	SACHA	14:47:00	V12	V2	V 12	5	F	NF	P5	P 5	V 12P 5	V2P5	-0.083351649	-0.083351649	3	24	21	F	F	1	6	7.9	-1.9	1	0.769230769	1.08277130346255	-1.34739830967445	1.93574137497863	-1.45014638114343	20	20	0	0	10	1	1	1.08277130346255	-0.830993915214367
1135	12/6/2012	34	2012	2012	8/5/2012	36	13	SACHA	14:47:00	BL27	BL	BL 27	7	M	NF	9V	V 9	BL 27V 9	BL9V	0.09565486	0.09565486	5	8	3	M	M	1	6.7	6.2	0.5	1	1	1.74492193567023	1.85640276844642	-1.0188149355918	0.582681976425653	22	23	-1	1	11	2	2	1.74492193567023	-0.436132829209405
1136	12/6/2012	34	2012	2012	9/5/2012	35	2	SACHA	14:49:00	Y28	Y2	Y 28	9	M	NF	BL	BL 27	Y 28BL 27	Y2BL	0.035595641	0.035595641	9	5	4	M	M	1	5.6	6.7	-1.1	0	0	-1.12439746769374	0.781482131994608	-0.854672918337886	-0.772536928620405	18	22	-4	4	13	-11	11	-1.12439746769374	3.11761694483525
1137	12/6/2012	34	2012	2012	10/5/2012	34	2	SACHA	14:49:00	Y28	Y2	Y 28	135	F	NF	V1	V 11	Y 28V 11	Y2V1	0.068064831	0.068064831	9	25	16	M	F	0	5.6	6.1	-0.5	1	0	-1.12439746769374	1.36260527946469	1.11503128870907	-0.264329839228133	18	21	-3	3	11	-9	9	-1.12439746769374	2.32789477282533
1138	12/6/2012	34	2012	2012	5/5/2012	39	2	SACHA	14:49:00	Y28	Y2	Y 28	157	F	NF	P4	P 4	Y 28P 4	Y2P4	-0.069720499	-0.069720499	9	11	2	M	F	0	5.6	5.5	0.1	1	0	-1.12439746769374	-1.10343235944173	-1.18295695284571	0.243877250164138	18	26	-8	8	10	-8	8	-1.12439746769374	1.93303368682037
1139	12/6/2012	34	2012	2012	8/5/2012	36	11	SACHA	15:00:00	V22	22	V 22	119	M	NF	B2	BR 12	V 22BR 12	22B2	-0.041696887	-0.041696887	17	4	13	M	M	1	5	5.5	-0.5	0	0	-1.12439746769374	-0.601874741006516	0.622605236947329	-0.264329839228133	23	23	0	0	5	6	6	-1.12439746769374	1.14331151481044
1140	12/6/2012	34	2012	2012	8/5/2012	36	6	SACHA	15:09:00	BR5	B5	BR 5	76	M	NF	P3	P 3	BR 5P 3	B5P3	-0.052475512	-0.052475512	13	21	8	F	M	0	5.7	5.2	0.5	0	0	-1.12439746769374	-0.794787113794371	-0.198104849322235	0.582681976425653	20	23	-3	3	10	-4	4	-1.12439746769374	0.353589342800518
1141	14/06/2012	35	2012	2012	5/5/2012	41	2	SACHA	10:47:00	Y28	Y2	Y 28	157	F	NF	P4	P 4	Y 28P 4	Y2P4	-0.069720499	-0.069720499	9	11	2	M	F	0	5.6	5.5	0.1	0	0	-1.12439746769374	-1.10343235944173	-1.18295695284571	0.243877250164138	18	26	-8	8	10	-8	8	-1.12439746769374	1.93303368682037
1142	14/06/2012	35	2012	2012	5/5/2012	41	3	SACHA	10:51:00	G16	G6	G 16	157	F	NF	P4	P 4	G 16P 4	G6P4	0.028358845	0.028358845	1	11	10	F	F	1	5.2	5.5	-0.3	1	0.470588235	0.225870485986563	0.651960278535409	0.13017918518559	-0.0949274760973761	20	26	-6	6	10	-7	7	0.225870485986563	1.5381726008154
1143	14/06/2012	35	2012	2012	8/5/2012	38	3	SACHA	10:51:00	G16	G6	G 16	119	M	NF	B2	BR 12	G 16BR 12	G6B2	-0.054036483	-0.054036483	1	4	3	F	M	0	5.2	5.5	-0.3	1	0.666666667	0.788482135505347	-0.822724872039327	-1.0188149355918	-0.0949274760973761	20	23	-3	3	5	-2	2	0.788482135505347	-0.436132829209405
1144	14/06/2012	35	2012	2012	10/5/2012	36	10	SACHA	11:07:00	P5	P5	P 5	415	F	NF	W6	W 63	P 5W 63	P5W6	0.029953219	0.029953219	24	19	5	F	F	1	7.9	5.7	2.2	0	0	-1.12439746769374	0.680495872959676	-0.690530901083973	2.02260206303709	20	21	-1	1	7	3	3	-1.12439746769374	-0.0412717432044436
1145	14/06/2012	35	2012	2012	11/5/2012	35	10	SACHA	11:07:00	P5	P5	P 5	0	F	NF	V2	V 12	P 5V 12	P5V2	-0.083351649	-0.083351649	24	3	21	F	F	1	7.9	6	1.9	0	0.769230769	1.08277130346255	-1.34739830967445	1.93574137497863	1.76849851834095	20	20	0	0	11	-1	1	1.08277130346255	-0.830993915214367
1146	14/06/2012	35	2012	2012	11/5/2012	35	7	SACHA	11:11:00	W63	W6	W 63	6	F	NF	G6	G 16	W 63G 16	W6G6	-0.017853916	-0.017853916	19	1	18	F	F	1	5.7	5.2	0.5	0	0.666666667	0.788482135505347	-0.175140894164083	1.44331532321689	0.582681976425653	21	20	1	1	3	4	4	0.788482135505347	0.353589342800518
1147	14/06/2012	35	2012	2012	11/5/2012	35	7	SACHA	11:11:00	W63	W6	W 63	150	F	NF	B5	BR 5	W 63BR 5	W6B5	-0.046721023	-0.046721023	19	13	6	F	F	1	5.7	5.7	0	1	0.666666667	0.788482135505347	-0.691795115541198	-0.52638888383006	0.15917606859876	21	20	1	1	6	1	1	0.788482135505347	-0.830993915214367
1148	14/06/2012	35	2012	2012	11/5/2012	35	11	SACHA	11:18:00	V11	V1	V 11	0	F	NF	V2	V 12	V 11V 12	V1V2	0.044211701	0.044211701	25	3	22	F	F	1	6.1	6	0.1	1	0.428571429	0.105310849263383	0.935689610098961	2.09988339223254	0.243877250164138	21	20	1	1	11	0	0	0.105310849263383	-1.22585500121933
1149	14/06/2012	35	2012	2012	7/5/2012	39	11	SACHA	11:19:00	V12	V2	V 12	84	M	NF	B1	BR 11	V 12BR 11	V2B1	-0.016199257	-0.016199257	3	2	1	F	M	0	6	6.3	-0.3	1	0	-1.12439746769374	-0.14552633814745	-1.34709897009962	-0.0949274760973761	20	24	-4	4	5	6	6	-1.12439746769374	1.14331151481044
1150	14/06/2012	35	2012	2012	8/5/2012	38	10	SACHA	11:19:00	P15	15	P 15	119	M	NF	B2	BR 12	P 15BR 12	15B2	-0.037166867	-0.037166867	18	4	14	M	M	1	5.8	5.5	0.3	1	0	-1.12439746769374	-0.520797896142126	0.786747254201241	0.413279613294895	20	23	-3	3	5	5	5	-1.12439746769374	0.74845042880548
1151	14/06/2012	35	2012	2012	10/5/2012	36	11	SACHA	11:19:00	V12	V2	V 12	135	F	NF	V1	V 11	V 12V 11	V2V1	0.044211701	0.044211701	3	25	22	F	F	1	6	6.1	-0.1	1	0.428571429	0.105310849263383	0.935689610098961	2.09988339223254	0.0744748870333811	20	21	-1	1	11	0	0	0.105310849263383	-1.22585500121933
1152	14/06/2012	35	2012	2012	5/5/2012	41	11	SACHA	11:23:00	V9	9V	V 9	157	F	NF	P4	P 4	V 9P 4	9VP4	-0.014942806	-0.014942806	8	11	3	M	F	0	6.2	5.5	0.7	1	0.727272727	0.962380279424788	-0.123038781181541	-1.0188149355918	0.75208433955641	23	26	-3	3	10	1	1	0.962380279424788	-0.830993915214367
1153	14/06/2012	35	2012	2012	10/5/2012	36	11	SACHA	11:23:00	V9	9V	V 9	415	F	NF	W6	W 63	V 9W 63	9VW6	-0.02022429	-0.02022429	8	19	11	M	F	0	6.2	5.7	0.5	1	1	1.74492193567023	-0.217565087670642	0.294321202439503	0.582681976425653	23	21	2	2	7	4	4	1.74492193567023	0.353589342800518
1154	14/06/2012	35	2012	2012	9/5/2012	37	11	SACHA	11:27:00	V22	22	V 22	65	M	NF	10	BR 10	V 22BR 10	2210	0.033951964	0.033951964	17	15	2	M	M	1	5	5.6	-0.6	0	0	-1.12439746769374	0.752064128291277	-1.18295695284571	-0.349031020793512	23	22	1	1	5	6	6	-1.12439746769374	1.14331151481044
1155	14/06/2012	35	2012	2012	11/5/2012	35	6	SACHA	11:33:00	BR6	B6	BR 6	5	F	NF	P5	P 5	BR 6P 5	B6P5	0.00677135	0.00677135	6	24	18	F	F	1	6.5	7.9	-1.4	1	0	-1.12439746769374	0.265594217651395	1.44331532321689	-1.02664047331654	23	20	3	3	10	-4	4	-1.12439746769374	0.353589342800518
1156	14/06/2012	35	2012	2012	9/5/2012	37	6	SACHA	11:33:00	BR6	B6	BR 6	65	M	NF	10	BR 10	BR 6BR 10	B610	0.011509097	0.011509097	6	15	9	F	M	0	6.5	5.6	0.9	1	0	-1.12439746769374	0.350388893729145	-0.0339628320683223	0.921486702687167	23	22	1	1	5	1	1	-1.12439746769374	-0.830993915214367
1157	14/06/2012	35	2012	2012	8/5/2012	38	6	SACHA	11:33:00	BR6	B6	BR 6	76	M	NF	P3	P 3	BR 6P 3	B6P3	-0.026830345	-0.026830345	6	21	15	F	M	0	6.5	5.2	1.3	0	0	-1.12439746769374	-0.335798141034784	0.950889271455154	1.26029142894868	23	23	0	0	10	-4	4	-1.12439746769374	0.353589342800518
1158	14/06/2012	35	2012	2012	5/5/2012	41	6	SACHA	11:33:00	BR6	B6	BR 6	157	F	NF	P4	P 4	BR 6P 4	B6P4	-0.02632683	-0.02632683	6	11	5	F	F	1	6.5	5.5	1	0	0	-1.12439746769374	-0.326786391077412	-0.690530901083973	1.00618788425255	23	26	-3	3	10	-4	4	-1.12439746769374	0.353589342800518
1159	14/06/2012	35	2012	2012	9/5/2012	37	10	SACHA	11:35:00	P15	15	P 15	112	M	NF	V9	V 19	P 15V 19	15V9	-0.074999012	-0.074999012	18	7	11	M	M	1	5.8	6.3	-0.5	0	0.666666667	0.788482135505347	-1.19790549192584	0.294321202439503	-0.264329839228133	20	22	-2	2	11	-1	1	0.788482135505347	-0.830993915214367
1160	14/06/2012	35	2012	2012	11/5/2012	35	10	SACHA	11:49:00	P4	P4	P 4	6	F	NF	G6	G 16	P 4G 16	P4G6	0.028358845	0.028358845	11	1	10	F	F	1	5.5	5.2	0.3	0	0.470588235	0.225870485986563	0.651960278535409	0.13017918518559	0.413279613294895	26	20	6	6	3	7	7	0.225870485986563	1.5381726008154
1161	14/06/2012	35	2012	2012	4/5/2012	42	10	SACHA	11:49:00	P4	P4	P 4	117	M	NF	V6	V 16	P 4V 16	P4V6	0.043915261	0.043915261	11	12	1	F	M	0	5.5	5.2	0.3	1	0.705882353	0.901004464261376	0.930384022068092	-1.34709897009962	0.413279613294895	26	27	-1	1	11	-1	1	0.901004464261376	-0.830993915214367
1162	14/06/2012	35	2012	2012	9/5/2012	37	10	SACHA	11:49:00	P4	P4	P 4	65	M	NF	10	BR 10	P 4BR 10	P410	0.045269683	0.045269683	11	15	4	F	M	0	5.5	5.6	-0.1	0	1	1.74492193567023	0.954625032565819	-0.854672918337886	0.0744748870333811	26	22	4	4	5	5	5	1.74492193567023	0.74845042880548
1163	14/06/2012	35	2012	2012	10/5/2012	36	10	SACHA	11:55:00	P3	P3	P 3	415	F	NF	W6	W 63	P 3W 63	P3W6	-0.038753152	-0.038753152	21	19	2	M	F	0	5.2	5.7	-0.5	0	0.333333333	-0.167957667528858	-0.549188716239103	-1.18295695284571	-0.264329839228133	23	21	2	2	7	3	3	-0.167957667528858	-0.0412717432044436
1164	14/06/2012	35	2012	2012	5/5/2012	41	10	SACHA	11:55:00	P3	P3	P 3	157	F	NF	P4	P 4	P 3P 4	P3P4	0.058035798	0.058035798	21	11	10	M	F	0	5.2	5.5	-0.3	1	0.615384615	0.641337548657426	1.18310886384603	0.13017918518559	-0.0949274760973761	23	26	-3	3	10	0	0	0.641337548657426	-1.22585500121933
1165	14/06/2012	35	2012	2012	9/5/2012	37	3	SACHA	11:58:00	G16	G6	G 16	65	M	NF	10	BR 10	G 16BR 10	G610	-0.005922863	-0.005922863	1	15	14	F	M	0	5.2	5.6	-0.4	0	0	-1.12439746769374	0.0383972653031647	0.786747254201241	-0.179628657662755	20	22	-2	2	5	-2	2	-1.12439746769374	-0.436132829209405
1166	14/06/2012	35	2012	2012	5/5/2012	41	3	SACHA	11:58:00	G16	G6	G 16	157	F	NF	P4	P 4	G 16P 4	G6P4	0.028358845	0.028358845	1	11	10	F	F	1	5.2	5.5	-0.3	1	0.470588235	0.225870485986563	0.651960278535409	0.13017918518559	-0.0949274760973761	20	26	-6	6	10	-7	7	0.225870485986563	1.5381726008154
1167	14/06/2012	35	2012	2012	10/5/2012	36	3	SACHA	11:58:00	G16	G6	G 16	415	F	NF	W6	W 63	G 16W 63	G6W6	-0.017853916	-0.017853916	1	19	18	F	F	1	5.2	5.7	-0.5	1	0.666666667	0.788482135505347	-0.175140894164083	1.44331532321689	-0.264329839228133	20	21	-1	1	7	-4	4	0.788482135505347	0.353589342800518
1168	14/06/2012	35	2012	2012	4/5/2012	42	6	SACHA	12:06:00	BR5	B5	BR 5	117	M	NF	V6	V 16	BR 5V 16	B5V6	-0.066902928	-0.066902928	13	12	1	F	M	0	5.7	5.2	0.5	0	0	-1.12439746769374	-1.05300437747666	-1.34709897009962	0.582681976425653	20	27	-7	7	11	-5	5	-1.12439746769374	0.74845042880548
1169	14/06/2012	35	2012	2012	11/5/2012	35	6	SACHA	12:06:00	BR5	B5	BR 5	6	F	NF	G6	G 16	BR 5G 16	B5G6	-0.009928313	-0.009928313	13	1	12	F	F	1	5.7	5.2	0.5	1	0.5	0.310262233988244	-0.0332909939676713	0.458463219693416	0.582681976425653	20	20	0	0	3	3	3	0.310262233988244	-0.0412717432044436
1170	14/06/2012	35	2012	2012	10/5/2012	36	6	SACHA	12:06:00	BR5	B5	BR 5	415	F	NF	W6	W 63	BR 5W 63	B5W6	-0.046721023	-0.046721023	13	19	6	F	F	1	5.7	5.7	0	1	0.666666667	0.788482135505347	-0.691795115541198	-0.52638888383006	0.15917606859876	20	21	-1	1	7	-1	1	0.788482135505347	-0.830993915214367
1171	14/06/2012	35	2012	2012	11/5/2012	35	11	SACHA	12:34:00	V6	6V	V 6	5	F	NF	P5	P 5	V 6P 5	6VP5	-0.003161899	-0.003161899	10	24	14	F	F	1	4.4	7.9	-3.5	1	0	-1.12439746769374	0.0878121133400756	0.786747254201241	-2.80536528618949	26	20	6	6	10	1	1	-1.12439746769374	-0.830993915214367
1172	14/06/2012	35	2012	2012	9/5/2012	37	11	SACHA	12:35:00	V19	V9	V 19	9	M	NF	BL	BL 27	V 19BL 27	V9BL	0.157052293	0.157052293	7	5	2	M	M	1	6.3	6.7	-0.4	0	0	-1.12439746769374	2.95527432981101	-1.18295695284571	-0.179628657662755	22	22	0	0	13	-2	2	-1.12439746769374	-0.436132829209405
1173	14/06/2012	35	2012	2012	8/5/2012	38	11	SACHA	13:48:00	V12	V2	V 12	7	M	NF	9V	V 9	V 12V 9	V29V	0.037874054	0.037874054	3	8	5	F	M	0	6	6.2	-0.2	1	0	-1.12439746769374	0.82226043702152	-0.690530901083973	-0.0102262945319975	20	23	-3	3	11	0	0	-1.12439746769374	-1.22585500121933
1174	14/06/2012	35	2012	2012	6/5/2012	40	11	SACHA	13:48:00	V12	V2	V 12	163	F	NF	W5	W 50	V 12W 50	V2W5	0.027004434	0.027004434	3	23	20	F	F	1	6	4.9	1.1	0	0.666666667	0.788482135505347	0.627719464912153	1.77159935772472	1.09088906581792	20	25	-5	5	8	3	3	0.788482135505347	-0.0412717432044436
1175	14/06/2012	35	2012	2012	8/5/2012	38	6	SACHA	14:04:00	BR6	B6	BR 6	7	M	NF	9V	V 9	BR 6V 9	B69V	0.034151867	0.034151867	6	8	2	F	M	0	6.5	6.2	0.3	0	0	-1.12439746769374	0.755641928062343	-1.18295695284571	0.413279613294895	23	23	0	0	11	-5	5	-1.12439746769374	0.74845042880548
1176	14/06/2012	35	2012	2012	8/5/2012	38	10	SACHA	14:04:00	P14	14	P 14	7	M	NF	9V	V 9	P 14V 9	149V	-0.045312636	-0.045312636	14	8	6	M	M	1	5.6	6.2	-0.6	0	0	-1.12439746769374	-0.666588256783836	-0.52638888383006	-0.349031020793512	19	23	-4	4	11	-1	1	-1.12439746769374	-0.830993915214367
1177	14/06/2012	35	2012	2012	11/5/2012	35	6	SACHA	14:39:00	BR6	B6	BR 6	5	F	NF	P5	P 5	BR 6P 5	B6P5	0.00677135	0.00677135	6	24	18	F	F	1	6.5	7.9	-1.4	1	0	-1.12439746769374	0.265594217651395	1.44331532321689	-1.02664047331654	23	20	3	3	10	-4	4	-1.12439746769374	0.353589342800518
1178	14/06/2012	35	2012	2012	9/5/2012	37	11	SACHA	15:21:00	V6	6V	V 6	8	F	NF	B8	BR 8	V 6BR 8	6VB8	-0.029184081	-0.029184081	10	16	6	F	F	1	4.4	6.1	-1.7	1	0	-1.12439746769374	-0.377924552954319	-0.52638888383006	-1.28074401801268	26	22	4	4	6	5	5	-1.12439746769374	0.74845042880548
1179	14/06/2012	35	2012	2012	6/5/2012	40	11	SACHA	15:21:00	V6	6V	V 6	163	F	NF	W5	W 50	V 6W 50	6VW5	0.015510353	0.015510353	10	23	13	F	F	1	4.4	4.9	-0.5	1	0	-1.12439746769374	0.422002090133292	0.622605236947329	-0.264329839228133	26	25	1	1	8	3	3	-1.12439746769374	-0.0412717432044436
1180	14/06/2012	35	2012	2012	5/5/2012	41	10	SACHA	15:27:00	P5	P5	P 5	157	F	NF	P4	P 4	P 5P 4	P5P4	-0.025403213	-0.025403213	24	11	13	F	F	1	7.9	5.5	2.4	1	0.666666667	0.788482135505347	-0.310255790280261	0.622605236947329	2.19200442616785	20	26	-6	6	10	0	0	0.788482135505347	-1.22585500121933
1181	14/06/2012	35	2012	2012	11/5/2012	35	11	SACHA	15:28:00	V19	V9	V 19	0	F	NF	V2	V 12	V 19V 12	V9V2	0.032470305	0.032470305	7	3	4	M	F	0	6.3	6	0.3	1	0	-1.12439746769374	0.725545870781392	-0.854672918337886	0.413279613294895	22	20	2	2	11	0	0	-1.12439746769374	-1.22585500121933
1182	14/06/2012	35	2012	2012	5/5/2012	41	6	SACHA	15:30:00	BR8	B8	BR 8	157	F	NF	P4	P 4	BR 8P 4	B8P4	0.011780486	0.011780486	16	11	5	F	F	1	6.1	5.5	0.6	1	0	-1.12439746769374	0.35524612699763	-0.690530901083973	0.667383157991031	22	26	-4	4	10	-4	4	-1.12439746769374	0.353589342800518
1183	14/06/2012	35	2012	2012	6/5/2012	40	6	SACHA	15:30:00	BR8	B8	BR 8	163	F	NF	W5	W 50	BR 8W 50	B8W5	-0.060061369	-0.060061369	16	23	7	F	F	1	6.1	4.9	1.2	0	0.666666667	0.788482135505347	-0.930556349063189	-0.362246866576148	1.1755902473833	22	25	-3	3	8	-2	2	0.788482135505347	-0.436132829209405
1184	14/06/2012	35	2012	2012	8/5/2012	38	8	SACHA	15:32:00	W50	W5	W 50	2	M	NF	P2	P 2	W 50P 2	W5P2	-0.088010602	-0.088010602	23	22	1	F	M	0	4.9	5.5	-0.6	0	0.8	1.17105805499744	-1.43078275601497	-1.34709897009962	-0.349031020793512	25	23	2	2	10	-2	2	1.17105805499744	-0.436132829209405
1185	14/06/2012	35	2012	2012	5/5/2012	41	11	SACHA	15:44:00	V22	22	V 22	157	F	NF	P4	P 4	V 22P 4	22P4	-0.022915272	-0.022915272	17	11	6	M	F	0	5	5.5	-0.5	1	0	-1.12439746769374	-0.265727420319696	-0.52638888383006	-0.264329839228133	23	26	-3	3	10	1	1	-1.12439746769374	-0.830993915214367
1186	14/06/2012	35	2012	2012	5/5/2012	41	13	SACHA	15:53:00	BL27	BL	BL 27	157	F	NF	P4	P 4	BL 27P 4	BLP4	-0.013027911	-0.013027911	5	11	6	M	F	0	6.7	5.5	1.2	1	0.461538462	0.199903796721623	-0.0887666047128722	-0.52638888383006	1.1755902473833	22	26	-4	4	10	3	3	0.199903796721623	-0.0412717432044436
1187	14/06/2012	35	2012	2012	5/5/2012	41	3	SACHA	15:53:00	G16	G6	G 16	157	F	NF	P4	P 4	G 16P 4	G6P4	0.028358845	0.028358845	1	11	10	F	F	1	5.2	5.5	-0.3	1	0.470588235	0.225870485986563	0.651960278535409	0.13017918518559	-0.0949274760973761	20	26	-6	6	10	-7	7	0.225870485986563	1.5381726008154
1188	14/06/2012	35	2012	2012	9/5/2012	37	10	SACHA	15:54:00	P14	14	P 14	9	M	NF	BL	BL 27	P 14BL 27	14BL	-0.056811534	-0.056811534	14	5	9	M	M	1	5.6	6.7	-1.1	0	0	-1.12439746769374	-0.872391844683547	-0.0339628320683223	-0.772536928620405	19	22	-3	3	13	-3	3	-1.12439746769374	-0.0412717432044436
1189	14/06/2012	35	2012	2012	6/5/2012	40	10	SACHA	16:10:00	P3	P3	P 3	163	F	NF	W5	W 50	P 3W 50	P3W5	0.054436952	0.054436952	21	23	2	M	F	0	5.2	4.9	0.3	1	0	-1.12439746769374	1.11869787254073	-1.18295695284571	0.413279613294895	23	25	-2	2	8	2	2	-1.12439746769374	-0.436132829209405
1190	14/06/2012	35	2012	2012	5/5/2012	41	10	SACHA	16:21:00	P2	P2	P 2	157	F	NF	P4	P 4	P 2P 4	P2P4	-0.072359778	-0.072359778	22	11	11	M	F	0	5.5	5.5	0	0	0.727272727	0.962380279424788	-1.15066932838156	0.294321202439503	0.15917606859876	23	26	-3	3	10	0	0	0.962380279424788	-1.22585500121933
1191	14/06/2012	35	2012	2012	6/5/2012	40	10	SACHA	16:21:00	P2	P2	P 2	163	F	NF	W5	W 50	P 2W 50	P2W5	-0.088010602	-0.088010602	22	23	1	M	F	0	5.5	4.9	0.6	1	0.8	1.17105805499744	-1.43078275601497	-1.34709897009962	0.667383157991031	23	25	-2	2	8	2	2	1.17105805499744	-0.436132829209405
1192	14/06/2012	35	2012	2012	13/05/2012	33	13	SACHA	16:46:00	BL27	BL	BL 27	1	M	NF	Y2	Y 28	BL 27Y 28	BLY2	0.035595641	0.035595641	5	9	4	M	M	1	6.7	5.6	1.1	0	0	-1.12439746769374	0.781482131994608	-0.854672918337886	1.09088906581792	22	18	4	4	2	11	11	-1.12439746769374	3.11761694483525
1193	14/06/2012	35	2012	2012	11/5/2012	35	5	SACHA	17:01:00	BR10	10	BR 10	6	F	NF	G6	G 16	BR 10G 16	10G6	-0.005922863	-0.005922863	15	1	14	M	F	0	5.6	5.2	0.4	1	0	-1.12439746769374	0.0383972653031647	0.786747254201241	0.497980794860274	22	20	2	2	3	2	2	-1.12439746769374	-0.436132829209405
1194	14/06/2012	35	2012	2012	8/5/2012	38	5	SACHA	17:15:00	BR11	B1	BR 11	7	M	NF	9V	V 9	BR 11V 9	B19V	-0.071381234	-0.071381234	2	8	6	M	M	1	6.3	6.2	0.1	1	0	-1.12439746769374	-1.13315566175736	-0.52638888383006	0.243877250164138	24	23	1	1	11	-6	6	-1.12439746769374	1.14331151481044
1195	14/06/2012	35	2012	2012	11/5/2012	35	11	SACHA	17:29:00	V19	V9	V 19	6	F	NF	G6	G 16	V 19G 16	V9G6	-0.009976307	-0.009976307	7	1	6	M	F	0	6.3	5.2	1.1	1	0	-1.12439746769374	-0.0341499751846243	-0.52638888383006	1.09088906581792	22	20	2	2	3	8	8	-1.12439746769374	1.93303368682037
1196	14/06/2012	35	2012	2012	5/5/2012	41	11	SACHA	18:15:00	V9	9V	V 9	157	F	NF	P4	P 4	V 9P 4	9VP4	-0.014942806	-0.014942806	8	11	3	M	F	0	6.2	5.5	0.7	1	0.727272727	0.962380279424788	-0.123038781181541	-1.0188149355918	0.75208433955641	23	26	-3	3	10	1	1	0.962380279424788	-0.830993915214367
1197	14/06/2012	35	2012	2012	11/5/2012	35	11	SACHA	18:27:00	V11	V1	V 11	0	F	NF	V2	V 12	V 11V 12	V1V2	0.044211701	0.044211701	25	3	22	F	F	1	6.1	6	0.1	0	0.428571429	0.105310849263383	0.935689610098961	2.09988339223254	0.243877250164138	21	20	1	1	11	0	0	0.105310849263383	-1.22585500121933
1198	14/06/2012	35	2012	2012	11/5/2012	35	10	SACHA	18:29:00	P3	P3	P 3	5	F	NF	P5	P 5	P 3P 5	P3P5	-0.047099527	-0.047099527	21	24	3	M	F	0	5.2	7.9	-2.7	1	0.111111111	-0.805584200972115	-0.698569458720378	-1.0188149355918	-2.12775583366646	23	20	3	3	10	0	0	-0.805584200972115	-1.22585500121933
1199	14/06/2012	35	2012	2012	9/5/2012	37	10	SACHA	18:29:00	P3	P3	P 3	9	M	NF	BL	BL 27	P 3BL 27	P3BL	-0.019906614	-0.019906614	21	5	16	M	M	1	5.2	6.7	-1.5	1	0.857142857	1.33501916335119	-0.211879424523649	1.11503128870907	-1.11134165488192	23	22	1	1	13	-3	3	1.33501916335119	-0.0412717432044436
1200	14/06/2012	35	2012	2012	10/5/2012	36	13	SACHA	18:30:00	BL27	BL	BL 27	135	F	NF	V1	V 11	BL 27V 11	BLV1	0.054968964	0.054968964	5	25	20	M	F	0	6.7	6.1	0.6	1	0.4	0.0233302936518467	1.12821965266311	1.77159935772472	0.667383157991031	22	21	1	1	11	2	2	0.0233302936518467	-0.436132829209405
1201	14/06/2012	35	2012	2012	5/5/2012	41	13	SACHA	18:30:00	BL27	BL	BL 27	157	F	NF	P4	P 4	BL 27P 4	BLP4	-0.013027911	-0.013027911	5	11	6	M	F	0	6.7	5.5	1.2	0	0.461538462	0.199903796721623	-0.0887666047128722	-0.52638888383006	1.1755902473833	22	26	-4	4	10	3	3	0.199903796721623	-0.0412717432044436
1202	14/06/2012	35	2012	2012	11/5/2012	35	13	SACHA	18:30:00	BL27	BL	BL 27	0	F	NF	V2	V 12	BL 27V 12	BLV2	-0.060376313	-0.060376313	5	3	2	M	F	0	6.7	6	0.7	1	0.666666667	0.788482135505347	-0.936193115750526	-1.18295695284571	0.75208433955641	22	20	2	2	11	2	2	0.788482135505347	-0.436132829209405
1203	14/06/2012	35	2012	2012	11/5/2012	35	11	SACHA	18:34:00	V16	V6	V 16	5	F	NF	P5	P 5	V 16P 5	V6P5	0.06359826	0.06359826	12	24	12	M	F	0	5.2	7.9	-2.7	1	0.4	0.0233302936518467	1.28266402444975	0.458463219693416	-2.12775583366646	27	20	7	7	10	1	1	0.0233302936518467	-0.830993915214367
1204	14/06/2012	35	2012	2012	5/5/2012	41	11	SACHA	18:34:00	V16	V6	V 16	157	F	NF	P4	P 4	V 16P 4	V6P4	0.043915261	0.043915261	12	11	1	M	F	0	5.2	5.5	-0.3	1	0.705882353	0.901004464261376	0.930384022068092	-1.34709897009962	-0.0949274760973761	27	26	1	1	10	1	1	0.901004464261376	-0.830993915214367
1205	14/06/2012	35	2012	2012	10/5/2012	36	11	SACHA	18:34:00	V16	V6	V 16	415	F	NF	W6	W 63	V 16W 63	V6W6	-0.087477542	-0.087477542	12	19	7	M	F	0	5.2	5.7	-0.5	0	0.75	1.02759208482924	-1.42124221912475	-0.362246866576148	-0.264329839228133	27	21	6	6	7	4	4	1.02759208482924	0.353589342800518
1206	15/06/2012	36	2012	2012	8/5/2012	39	8	SACHA	10:07:00	W50	W5	W 50	76	M	NF	P3	P 3	W 50P 3	W5P3	0.054436952	0.054436952	23	21	2	F	M	0	4.9	5.2	-0.3	0	0	-1.12439746769374	1.11869787254073	-1.18295695284571	-0.0949274760973761	25	23	2	2	10	-2	2	-1.12439746769374	-0.436132829209405
1207	15/06/2012	36	2012	2012	11/5/2012	36	8	SACHA	10:07:00	W50	W5	W 50	0	F	NF	V2	V 12	W 50V 12	W5V2	0.027004434	0.027004434	23	3	20	F	F	1	4.9	6	-1.1	0	0.666666667	0.788482135505347	0.627719464912153	1.77159935772472	-0.772536928620405	25	20	5	5	11	-3	3	0.788482135505347	-0.0412717432044436
1208	15/06/2012	36	2012	2012	11/5/2012	36	7	SACHA	10:18:00	W63	W6	W 63	0	F	NF	V2	V 12	W 63V 12	W6V2	-0.07672216	-0.07672216	19	3	16	F	F	1	5.7	6	-0.3	1	0.25	-0.40706761685275	-1.22874584209524	1.11503128870907	-0.0949274760973761	21	20	1	1	11	-4	4	-0.40706761685275	0.353589342800518
1209	15/06/2012	36	2012	2012	11/5/2012	36	13	SACHA	10:18:00	BL27	BL	BL 27	6	F	NF	G6	G 16	BL 27G 16	BLG6	-0.075027213	-0.075027213	5	1	4	M	F	0	6.7	5.2	1.5	0	0.4	0.0233302936518467	-1.19841022437779	-0.854672918337886	1.42969379207944	22	20	2	2	3	10	10	0.0233302936518467	2.72275585883029
1210	15/06/2012	36	2012	2012	9/5/2012	38	7	SACHA	10:18:00	W63	W6	W 63	8	F	NF	B8	BR 8	W 63BR 8	W6B8	0.026329139	0.026329139	19	16	3	F	F	1	5.7	6.1	-0.4	1	0.666666667	0.788482135505347	0.615633251616693	-1.0188149355918	-0.179628657662755	21	22	-1	1	6	1	1	0.788482135505347	-0.830993915214367
1211	15/06/2012	36	2012	2012	9/5/2012	38	13	SACHA	10:18:00	BL27	BL	BL 27	65	M	NF	10	BR 10	BL 27BR 10	BL10	-0.049770191	-0.049770191	5	15	10	M	M	1	6.7	5.6	1.1	1	0.666666667	0.788482135505347	-0.746368146322842	0.13017918518559	1.09088906581792	22	22	0	0	5	8	8	0.788482135505347	1.93303368682037
1212	15/06/2012	36	2012	2012	6/5/2012	41	5	SACHA	10:20:00	BR12	B2	BR 12	163	F	NF	W5	W 50	BR 12W 50	B2W5	0.038501333	0.038501333	4	23	19	M	F	0	5.5	4.9	0.6	1	0.5	0.310262233988244	0.833487275351084	1.6074573404708	0.667383157991031	23	25	-2	2	8	-3	3	0.310262233988244	-0.0412717432044436
1213	15/06/2012	36	2012	2012	4/5/2012	43	5	SACHA	10:20:00	BR12	B2	BR 12	117	M	NF	V6	V 16	BR 12V 16	B2V6	0.069034912	0.069034912	4	12	8	M	M	1	5.5	5.2	0.3	1	0.923076923	1.52420505826767	1.37996747802957	-0.198104849322235	0.413279613294895	23	27	-4	4	11	-6	6	1.52420505826767	1.14331151481044
1214	15/06/2012	36	2012	2012	11/5/2012	36	11	SACHA	11:20:00	V6	6V	V 6	5	F	NF	P5	P 5	V 6P 5	6VP5	-0.003161899	-0.003161899	10	24	14	F	F	1	4.4	7.9	-3.5	1	0	-1.12439746769374	0.0878121133400756	0.786747254201241	-2.80536528618949	26	20	6	6	10	1	1	-1.12439746769374	-0.830993915214367
1215	15/06/2012	36	2012	2012	11/5/2012	36	10	SACHA	11:30:00	P4	P4	P 4	0	F	NF	V2	V 12	P 4V 12	P4V2	0.068609335	0.068609335	11	3	8	F	F	1	5.5	6	-0.5	1	0.444444444	0.15085559919277	1.37235063739601	-0.198104849322235	-0.264329839228133	26	20	6	6	11	-1	1	0.15085559919277	-0.830993915214367
1216	15/06/2012	36	2012	2012	11/5/2012	36	10	SACHA	11:30:00	P4	P4	P 4	150	F	NF	B5	BR 5	P 4BR 5	P4B5	-0.098969005	-0.098969005	11	13	2	F	F	1	5.5	5.7	-0.2	1	0.5	0.310262233988244	-1.62691273777939	-1.18295695284571	-0.0102262945319975	26	20	6	6	6	4	4	0.310262233988244	0.353589342800518
1217	15/06/2012	36	2012	2012	10/5/2012	37	10	SACHA	11:30:00	P4	P4	P 4	415	F	NF	W6	W 63	P 4W 63	P4W6	0.038872954	0.038872954	11	19	8	F	F	1	5.5	5.7	-0.2	0	0.5	0.310262233988244	0.840138428804126	-0.198104849322235	-0.0102262945319975	26	21	5	5	7	3	3	0.310262233988244	-0.0412717432044436
1218	15/06/2012	36	2012	2012	11/5/2012	36	10	SACHA	11:30:00	P4	P4	P 4	5	F	NF	P5	P 5	P 4P 5	P4P5	-0.025403213	-0.025403213	11	24	13	F	F	1	5.5	7.9	-2.4	1	0.666666667	0.788482135505347	-0.310255790280261	0.622605236947329	-1.87365228897033	26	20	6	6	10	0	0	0.788482135505347	-1.22585500121933
1219	15/06/2012	36	2012	2012	8/5/2012	39	10	SACHA	11:30:00	P4	P4	P 4	2	M	NF	P2	P 2	P 4P 2	P4P2	-0.072359778	-0.072359778	11	22	11	F	M	0	5.5	5.5	0	0	0.727272727	0.962380279424788	-1.15066932838156	0.294321202439503	0.15917606859876	26	23	3	3	10	0	0	0.962380279424788	-1.22585500121933
1220	15/06/2012	36	2012	2012	11/5/2012	36	10	SACHA	11:32:00	P15	15	P 15	6	F	NF	G6	G 16	P 15G 16	15G6	0.025358846	0.025358846	18	1	17	M	F	0	5.8	5.2	0.6	1	0	-1.12439746769374	0.598267258743813	1.27917330596298	0.667383157991031	20	20	0	0	3	7	7	-1.12439746769374	1.5381726008154
1221	15/06/2012	36	2012	2012	4/5/2012	43	10	SACHA	11:32:00	P15	15	P 15	117	M	NF	V6	V 16	P 15V 16	15V6	-0.043184645	-0.043184645	18	12	6	M	M	1	5.8	5.2	0.6	1	0	-1.12439746769374	-0.628502156462023	-0.52638888383006	0.667383157991031	20	27	-7	7	11	-1	1	-1.12439746769374	-0.830993915214367
1222	15/06/2012	36	2012	2012	10/5/2012	37	11	SACHA	11:33:00	V16	V6	V 16	415	F	NF	W6	W 63	V 16W 63	V6W6	-0.087477542	-0.087477542	12	19	7	M	F	0	5.2	5.7	-0.5	1	0.75	1.02759208482924	-1.42124221912475	-0.362246866576148	-0.264329839228133	27	21	6	6	7	4	4	1.02759208482924	0.353589342800518
1223	15/06/2012	36	2012	2012	6/5/2012	41	6	SACHA	11:40:00	BR6	B6	BR 6	163	F	NF	W5	W 50	BR 6W 50	B6W5	-0.001000026	-0.001000026	6	23	17	F	F	1	6.5	4.9	1.6	1	0	-1.12439746769374	0.126504622829551	1.27917330596298	1.51439497364482	23	25	-2	2	8	-2	2	-1.12439746769374	-0.436132829209405
1224	15/06/2012	36	2012	2012	9/5/2012	38	6	SACHA	11:41:00	BR5	B5	BR 5	8	F	NF	B8	BR 8	BR 5BR 8	B5B8	-0.023719475	-0.023719475	13	16	3	F	F	1	5.7	6.1	-0.4	1	0	-1.12439746769374	-0.280120787649306	-1.0188149355918	-0.179628657662755	20	22	-2	2	6	0	0	-1.12439746769374	-1.22585500121933
1225	15/06/2012	36	2012	2012	10/5/2012	37	6	SACHA	11:41:00	BR5	B5	BR 5	415	F	NF	W6	W 63	BR 5W 63	B5W6	-0.046721023	-0.046721023	13	19	6	F	F	1	5.7	5.7	0	1	0.666666667	0.788482135505347	-0.691795115541198	-0.52638888383006	0.15917606859876	20	21	-1	1	7	-1	1	0.788482135505347	-0.830993915214367
1226	15/06/2012	36	2012	2012	8/5/2012	39	11	SACHA	11:42:00	V9	9V	V 9	76	M	NF	P3	P 3	V 9P 3	9VP3	-0.010361056	-0.010361056	8	21	13	M	M	1	6.2	5.2	1	0	0.6	0.597194174324642	-0.0410360893705947	0.622605236947329	1.00618788425255	23	23	0	0	10	1	1	0.597194174324642	-0.830993915214367
1227	15/06/2012	36	2012	2012	9/5/2012	38	11	SACHA	12:14:00	V11	V1	V 11	8	F	NF	B8	BR 8	V 11BR 8	V1B8	0.049661905	0.049661905	25	16	9	F	F	1	6.1	6.1	0	0	0	-1.12439746769374	1.03323561302771	-0.0339628320683223	0.15917606859876	21	22	-1	1	6	5	5	-1.12439746769374	0.74845042880548
1228	15/06/2012	36	2012	2012	10/5/2012	37	11	SACHA	12:14:00	V11	V1	V 11	415	F	NF	W6	W 63	V 11W 63	V1W6	-0.001642753	-0.001642753	25	19	6	F	F	1	6.1	5.7	0.4	1	0.666666667	0.788482135505347	0.115001301151246	-0.52638888383006	0.497980794860274	21	21	0	0	7	4	4	0.788482135505347	0.353589342800518
1229	15/06/2012	36	2012	2012	5/5/2012	42	7	SACHA	12:16:00	W63	W6	W 63	157	F	NF	P4	P 4	W 63P 4	W6P4	0.038872954	0.038872954	19	11	8	F	F	1	5.7	5.5	0.2	1	0.5	0.310262233988244	0.840138428804126	-0.198104849322235	0.328578431729517	21	26	-5	5	10	-3	3	0.310262233988244	-0.0412717432044436
1230	15/06/2012	36	2012	2012	11/5/2012	36	5	SACHA	12:26:00	BR10	10	BR 10	5	F	NF	P5	P 5	BR 10P 5	10P5	-0.060790583	-0.060790583	15	24	9	M	F	0	5.6	7.9	-2.3	1	0.363636364	-0.0810085926998183	-0.943607587325038	-0.0339628320683223	-1.78895110740495	22	20	2	2	10	-5	5	-0.0810085926998183	0.74845042880548
1231	15/06/2012	36	2012	2012	10/5/2012	37	5	SACHA	12:26:00	BR10	10	BR 10	415	F	NF	W6	W 63	BR 10W 63	10W6	-0.031127095	-0.031127095	15	19	4	M	F	0	5.6	5.7	-0.1	0	0.857142857	1.33501916335119	-0.412699994265249	-0.854672918337886	0.0744748870333811	22	21	1	1	7	-2	2	1.33501916335119	-0.436132829209405
1232	15/06/2012	36	2012	2012	5/5/2012	42	5	SACHA	12:26:00	BR10	10	BR 10	157	F	NF	P4	P 4	BR 10P 4	10P4	0.045269683	0.045269683	15	11	4	M	F	0	5.6	5.5	0.1	1	1	1.74492193567023	0.954625032565819	-0.854672918337886	0.243877250164138	22	26	-4	4	10	-5	5	1.74492193567023	0.74845042880548
1233	15/06/2012	36	2012	2012	5/5/2012	42	8	SACHA	12:28:00	W50	W5	W 50	157	F	NF	P4	P 4	W 50P 4	W5P4	-0.015703246	-0.015703246	23	11	12	F	F	1	4.9	5.5	-0.6	1	0.571428571	0.515213618713106	-0.136648892375018	0.458463219693416	-0.349031020793512	25	26	-1	1	10	-2	2	0.515213618713106	-0.436132829209405
1234	15/06/2012	36	2012	2012	11/5/2012	36	13	SACHA	12:31:00	BL27	BL	BL 27	150	F	NF	B5	BR 5	BL 27BR 5	BLB5	0.004100647	0.004100647	5	13	8	M	F	0	6.7	5.7	1	0	0	-1.12439746769374	0.217794832039441	-0.198104849322235	1.00618788425255	22	20	2	2	6	7	7	-1.12439746769374	1.5381726008154
1235	15/06/2012	36	2012	2012	10/5/2012	37	13	SACHA	12:31:00	BL27	BL	BL 27	415	F	NF	W6	W 63	BL 27W 63	BLW6	0.01101248	0.01101248	5	19	14	M	F	0	6.7	5.7	1	1	0.666666667	0.788482135505347	0.3415006019631	0.786747254201241	1.00618788425255	22	21	1	1	7	6	6	0.788482135505347	1.14331151481044
1236	15/06/2012	36	2012	2012	5/5/2012	42	11	SACHA	12:34:00	V19	V9	V 19	157	F	NF	P4	P 4	V 19P 4	V9P4	-4.54e-05	-4.54e-05	7	11	4	M	F	0	6.3	5.5	0.8	1	0	-1.12439746769374	0.143590212761939	-0.854672918337886	0.836785521121789	22	26	-4	4	10	1	1	-1.12439746769374	-0.830993915214367
1237	15/06/2012	36	2012	2012	11/5/2012	36	11	SACHA	12:34:00	V19	V9	V 19	5	F	NF	P5	P 5	V 19P 5	V9P5	0.038992122	0.038992122	7	24	17	M	F	0	6.3	7.9	-1.6	1	0.222222222	-0.486770934250487	0.842271259442578	1.27917330596298	-1.1960428364473	22	20	2	2	10	1	1	-0.486770934250487	-0.830993915214367
1238	15/06/2012	36	2012	2012	5/5/2012	42	3	SACHA	13:09:00	G16	G6	G 16	157	F	NF	P4	P 4	G 16P 4	G6P4	0.028358845	0.028358845	1	11	10	F	F	1	5.2	5.5	-0.3	1	0.470588235	0.225870485986563	0.651960278535409	0.13017918518559	-0.0949274760973761	20	26	-6	6	10	-7	7	0.225870485986563	1.5381726008154
1239	15/06/2012	36	2012	2012	11/5/2012	36	3	SACHA	13:09:00	G16	G6	G 16	150	F	NF	B5	BR 5	G 16BR 5	G6B5	-0.009928313	-0.009928313	1	13	12	F	F	1	5.2	5.7	-0.5	1	0.5	0.310262233988244	-0.0332909939676713	0.458463219693416	-0.264329839228133	20	20	0	0	6	-3	3	0.310262233988244	-0.0412717432044436
1240	15/06/2012	36	2012	2012	5/5/2012	42	6	SACHA	13:15:00	BR8	B8	BR 8	157	F	NF	P4	P 4	BR 8P 4	B8P4	0.011780486	0.011780486	16	11	5	F	F	1	6.1	5.5	0.6	0	0	-1.12439746769374	0.35524612699763	-0.690530901083973	0.667383157991031	22	26	-4	4	10	-4	4	-1.12439746769374	0.353589342800518
1241	15/06/2012	36	2012	2012	11/5/2012	36	10	SACHA	13:25:00	P15	15	P 15	5	F	NF	P5	P 5	P 15P 5	15P5	-0.064341992	-0.064341992	18	24	6	M	F	0	5.8	7.9	-2.1	0	0	-1.12439746769374	-1.00716956642072	-0.52638888383006	-1.61954874427419	20	20	0	0	10	0	0	-1.12439746769374	-1.22585500121933
1242	15/06/2012	36	2012	2012	5/5/2012	42	10	SACHA	13:25:00	P15	15	P 15	157	F	NF	P4	P 4	P 15P 4	15P4	-0.072160944	-0.072160944	18	11	7	M	F	0	5.8	5.5	0.3	1	0	-1.12439746769374	-1.14711066122959	-0.362246866576148	0.413279613294895	20	26	-6	6	10	0	0	-1.12439746769374	-1.22585500121933
1243	15/06/2012	36	2012	2012	5/5/2012	42	10	SACHA	13:37:00	P5	P5	P 5	157	F	NF	P4	P 4	P 5P 4	P5P4	-0.025403213	-0.025403213	24	11	13	F	F	1	7.9	5.5	2.4	1	0.666666667	0.788482135505347	-0.310255790280261	0.622605236947329	2.19200442616785	20	26	-6	6	10	0	0	0.788482135505347	-1.22585500121933
1244	15/06/2012	36	2012	2012	8/5/2012	39	10	SACHA	13:45:00	P15	15	P 15	119	M	NF	B2	BR 12	P 15BR 12	15B2	-0.037166867	-0.037166867	18	4	14	M	M	1	5.8	5.5	0.3	1	0	-1.12439746769374	-0.520797896142126	0.786747254201241	0.413279613294895	20	23	-3	3	5	5	5	-1.12439746769374	0.74845042880548
1245	15/06/2012	36	2012	2012	6/5/2012	41	10	SACHA	13:45:00	P15	15	P 15	163	F	NF	W5	W 50	P 15W 50	15W5	-0.049896322	-0.049896322	18	23	5	M	F	0	5.8	4.9	0.9	0	0	-1.12439746769374	-0.748625598501771	-0.690530901083973	0.921486702687167	20	25	-5	5	8	2	2	-1.12439746769374	-0.436132829209405
1246	15/06/2012	36	2012	2012	6/5/2012	41	11	SACHA	13:47:00	V9	9V	V 9	163	F	NF	W5	W 50	V 9W 50	9VW5	-0.003010939	-0.003010939	8	23	15	M	F	0	6.2	4.9	1.3	1	0.5	0.310262233988244	0.0905139469965999	0.950889271455154	1.26029142894868	23	25	-2	2	8	3	3	0.310262233988244	-0.0412717432044436
1247	15/06/2012	36	2012	2012	5/5/2012	42	11	SACHA	13:52:00	V6	6V	V 6	157	F	NF	P4	P 4	V 6P 4	6VP4	-0.09507063	-0.09507063	10	11	1	F	F	1	4.4	5.5	-1.1	1	0	-1.12439746769374	-1.55714087251208	-1.34709897009962	-0.772536928620405	26	26	0	0	10	1	1	-1.12439746769374	-0.830993915214367
1248	15/06/2012	36	2012	2012	6/5/2012	41	11	SACHA	13:52:00	V6	6V	V 6	163	F	NF	W5	W 50	V 6W 50	6VW5	0.015510353	0.015510353	10	23	13	F	F	1	4.4	4.9	-0.5	0	0	-1.12439746769374	0.422002090133292	0.622605236947329	-0.264329839228133	26	25	1	1	8	3	3	-1.12439746769374	-0.0412717432044436
1249	15/06/2012	36	2012	2012	10/5/2012	37	11	SACHA	13:52:00	V6	6V	V 6	415	F	NF	W6	W 63	V 6W 63	6VW6	-0.083851948	-0.083851948	10	19	9	F	F	1	4.4	5.7	-1.3	0	0	-1.12439746769374	-1.35635250069542	-0.0339628320683223	-0.941939291751162	26	21	5	5	7	4	4	-1.12439746769374	0.353589342800518
1250	15/06/2012	36	2012	2012	10/5/2012	37	10	SACHA	14:05:00	P4	P4	P 4	415	F	NF	W6	W 63	P 4W 63	P4W6	0.038872954	0.038872954	11	19	8	F	F	1	5.5	5.7	-0.2	1	0.5	0.310262233988244	0.840138428804126	-0.198104849322235	-0.0102262945319975	26	21	5	5	7	3	3	0.310262233988244	-0.0412717432044436
1251	15/06/2012	36	2012	2012	8/5/2012	39	13	SACHA	14:19:00	BL27	BL	BL 27	355	M	NF	22	V 22	BL 27V 22	BL22	0.078039326	0.078039326	5	17	12	M	M	1	6.7	5	1.7	1	1	1.74492193567023	1.54112559145352	0.458463219693416	1.5990961552102	22	23	-1	1	11	2	2	1.74492193567023	-0.436132829209405
1252	15/06/2012	36	2012	2012	6/5/2012	41	11	SACHA	14:34:00	V16	V6	V 16	163	F	NF	W5	W 50	V 16W 50	V6W5	-0.026577504	-0.026577504	12	23	11	M	F	0	5.2	4.9	0.3	1	0.909090909	1.48407471692175	-0.331272873920653	0.294321202439503	0.413279613294895	27	25	2	2	8	3	3	1.48407471692175	-0.0412717432044436
1253	15/06/2012	36	2012	2012	8/5/2012	39	11	SACHA	14:34:00	V16	V6	V 16	119	M	NF	B2	BR 12	V 16BR 12	V6B2	0.069034912	0.069034912	12	4	8	M	M	1	5.2	5.5	-0.3	0	0.923076923	1.52420505826767	1.37996747802957	-0.198104849322235	-0.0949274760973761	27	23	4	4	5	6	6	1.52420505826767	1.14331151481044
1254	15/06/2012	36	2012	2012	10/5/2012	37	11	SACHA	14:38:00	V19	V9	V 19	415	F	NF	W6	W 63	V 19W 63	V9W6	-0.000834581	-0.000834581	7	19	12	M	F	0	6.3	5.7	0.6	1	0.571428571	0.515213618713106	0.129465704369719	0.458463219693416	0.667383157991031	22	21	1	1	7	4	4	0.515213618713106	0.353589342800518
1255	15/06/2012	36	2012	2012	6/5/2012	41	10	SACHA	15:20:00	P3	P3	P 3	163	F	NF	W5	W 50	P 3W 50	P3W5	0.054436952	0.054436952	21	23	2	M	F	0	5.2	4.9	0.3	1	0	-1.12439746769374	1.11869787254073	-1.18295695284571	0.413279613294895	23	25	-2	2	8	2	2	-1.12439746769374	-0.436132829209405
1256	15/06/2012	36	2012	2012	6/5/2012	41	11	SACHA	15:22:00	V22	22	V 22	163	F	NF	W5	W 50	V 22W 50	22W5	-0.036806338	-0.036806338	17	23	6	M	F	0	5	4.9	0.1	1	0.222222222	-0.486770934250487	-0.5143452637471	-0.52638888383006	0.243877250164138	23	25	-2	2	8	3	3	-0.486770934250487	-0.0412717432044436
1257	15/06/2012	36	2012	2012	8/5/2012	39	6	SACHA	15:30:00	BR5	B5	BR 5	2	M	NF	P2	P 2	BR 5P 2	B5P2	0.012873723	0.012873723	13	22	9	F	M	0	5.7	5.5	0.2	0	0	-1.12439746769374	0.374812532145733	-0.0339628320683223	0.328578431729517	20	23	-3	3	10	-4	4	-1.12439746769374	0.353589342800518
1258	15/06/2012	36	2012	2012	9/5/2012	38	6	SACHA	15:30:00	BR5	B5	BR 5	9	M	NF	BL	BL 27	BR 5BL 27	B5BL	0.004100647	0.004100647	13	5	8	F	M	0	5.7	6.7	-1	1	0	-1.12439746769374	0.217794832039441	-0.198104849322235	-0.687835747055026	20	22	-2	2	13	-7	7	-1.12439746769374	1.5381726008154
1259	15/06/2012	36	2012	2012	8/5/2012	39	10	SACHA	15:40:00	P14	14	P 14	7	M	NF	9V	V 9	P 14V 9	149V	-0.045312636	-0.045312636	14	8	6	M	M	1	5.6	6.2	-0.6	1	0	-1.12439746769374	-0.666588256783836	-0.52638888383006	-0.349031020793512	19	23	-4	4	11	-1	1	-1.12439746769374	-0.830993915214367
1260	15/06/2012	36	2012	2012	11/5/2012	36	10	SACHA	15:45:00	P14	14	P 14	0	F	NF	V2	V 12	P 14V 12	14V2	-0.066280551	-0.066280551	14	3	11	M	F	0	5.6	6	-0.4	0	0	-1.12439746769374	-1.04186527357068	0.294321202439503	-0.179628657662755	19	20	-1	1	11	-1	1	-1.12439746769374	-0.830993915214367
1261	15/06/2012	36	2012	2012	9/5/2012	38	3	SACHA	16:15:00	G16	G6	G 16	9	M	NF	BL	BL 27	G 16BL 27	G6BL	-0.075027213	-0.075027213	1	5	4	F	M	0	5.2	6.7	-1.5	0	0.4	0.0233302936518467	-1.19841022437779	-0.854672918337886	-1.11134165488192	20	22	-2	2	13	-10	10	0.0233302936518467	2.72275585883029
1262	15/06/2012	36	2012	2012	5/5/2012	42	3	SACHA	16:15:00	G16	G6	G 16	157	F	NF	P4	P 4	G 16P 4	G6P4	0.028358845	0.028358845	1	11	10	F	F	1	5.2	5.5	-0.3	1	0.470588235	0.225870485986563	0.651960278535409	0.13017918518559	-0.0949274760973761	20	26	-6	6	10	-7	7	0.225870485986563	1.5381726008154
1263	15/06/2012	36	2012	2012	11/5/2012	36	10	SACHA	16:17:00	P15	15	P 15	6	F	NF	G6	G 16	P 15G 16	15G6	0.025358846	0.025358846	18	1	17	M	F	0	5.8	5.2	0.6	0	0	-1.12439746769374	0.598267258743813	1.27917330596298	0.667383157991031	20	20	0	0	3	7	7	-1.12439746769374	1.5381726008154
1264	15/06/2012	36	2012	2012	8/5/2012	39	10	SACHA	16:17:00	P15	15	P 15	76	M	NF	P3	P 3	P 15P 3	15P3	-0.000248055	-0.000248055	18	21	3	M	M	1	5.8	5.2	0.6	1	0	-1.12439746769374	0.139963158577632	-1.0188149355918	0.667383157991031	20	23	-3	3	10	0	0	-1.12439746769374	-1.22585500121933
1265	15/06/2012	36	2012	2012	5/5/2012	42	6	SACHA	16:22:00	BR6	B6	BR 6	157	F	NF	P4	P 4	BR 6P 4	B6P4	-0.02632683	-0.02632683	6	11	5	F	F	1	6.5	5.5	1	1	0	-1.12439746769374	-0.326786391077412	-0.690530901083973	1.00618788425255	23	26	-3	3	10	-4	4	-1.12439746769374	0.353589342800518
1266	15/06/2012	36	2012	2012	8/5/2012	39	10	SACHA	16:25:00	P2	P2	P 2	76	M	NF	P3	P 3	P 2P 3	P2P3	-0.037222754	-0.037222754	22	21	1	M	M	1	5.5	5.2	0.3	1	0.769230769	1.08277130346255	-0.521798143741239	-1.34709897009962	0.413279613294895	23	23	0	0	10	0	0	1.08277130346255	-1.22585500121933
1267	15/06/2012	36	2012	2012	11/5/2012	36	10	SACHA	16:26:00	P1	P1	P 1	0	F	NF	V2	V 12	P 1V 12	P1V2	-0.006537132	-0.006537132	20	3	17	M	F	0	5.5	6	-0.5	1	0.5	0.310262233988244	0.0274032757803802	1.27917330596298	-0.264329839228133	19	20	-1	1	11	-1	1	0.310262233988244	-0.830993915214367
1268	15/06/2012	36	2012	2012	11/5/2012	36	11	SACHA	16:27:00	V9	9V	V 9	5	F	NF	P5	P 5	V 9P 5	9VP5	0.015816012	0.015816012	8	24	16	M	F	0	6.2	7.9	-1.7	1	0.695652174	0.871650813156789	0.42747267686898	1.11503128870907	-1.28074401801268	23	20	3	3	10	1	1	0.871650813156789	-0.830993915214367
1269	15/06/2012	36	2012	2012	9/5/2012	38	11	SACHA	16:27:00	V9	9V	V 9	65	M	NF	10	BR 10	V 9BR 10	9V10	0.065528117	0.065528117	8	15	7	M	M	1	6.2	5.6	0.6	1	1	1.74492193567023	1.31720398599505	-0.362246866576148	0.667383157991031	23	22	1	1	5	6	6	1.74492193567023	1.14331151481044
1270	15/06/2012	36	2012	2012	10/5/2012	37	11	SACHA	16:28:00	V12	V2	V 12	135	F	NF	V1	V 11	V 12V 11	V2V1	0.044211701	0.044211701	3	25	22	F	F	1	6	6.1	-0.1	0	0.428571429	0.105310849263383	0.935689610098961	2.09988339223254	0.0744748870333811	20	21	-1	1	11	0	0	0.105310849263383	-1.22585500121933
1271	15/06/2012	36	2012	2012	11/5/2012	36	13	SACHA	16:29:00	BL27	BL	BL 27	5	F	NF	P5	P 5	BL 27P 5	BLP5	-0.047008876	-0.047008876	5	24	19	M	F	0	6.7	7.9	-1.2	1	0	-1.12439746769374	-0.696947016200522	1.6074573404708	-0.857238110185783	22	20	2	2	10	3	3	-1.12439746769374	-0.0412717432044436
1272	15/06/2012	36	2012	2012	9/5/2012	38	13	SACHA	16:29:00	BL27	BL	BL 27	65	M	NF	10	BR 10	BL 27BR 10	BL10	-0.049770191	-0.049770191	5	15	10	M	M	1	6.7	5.6	1.1	1	0.666666667	0.788482135505347	-0.746368146322842	0.13017918518559	1.09088906581792	22	22	0	0	5	8	8	0.788482135505347	1.93303368682037
1273	15/06/2012	36	2012	2012	10/5/2012	37	13	SACHA	16:29:00	BL27	BL	BL 27	415	F	NF	W6	W 63	BL 27W 63	BLW6	0.01101248	0.01101248	5	19	14	M	F	0	6.7	5.7	1	1	0.666666667	0.788482135505347	0.3415006019631	0.786747254201241	1.00618788425255	22	21	1	1	7	6	6	0.788482135505347	1.14331151481044
1274	15/06/2012	36	2012	2012	11/5/2012	36	6	SACHA	16:37:00	BR8	B8	BR 8	0	F	NF	V2	V 12	BR 8V 12	B8V2	-0.064258464	-0.064258464	16	3	13	F	F	1	6.1	6	0.1	0	0.857142857	1.33501916335119	-1.00567460907001	0.622605236947329	0.243877250164138	22	20	2	2	11	-5	5	1.33501916335119	0.74845042880548
1275	15/06/2012	36	2012	2012	5/5/2012	42	3	SACHA	16:40:00	G16	G6	G 16	157	F	NF	P4	P 4	G 16P 4	G6P4	0.028358845	0.028358845	1	11	10	F	F	1	5.2	5.5	-0.3	0	0.470588235	0.225870485986563	0.651960278535409	0.13017918518559	-0.0949274760973761	20	26	-6	6	10	-7	7	0.225870485986563	1.5381726008154
1276	15/06/2012	36	2012	2012	11/5/2012	36	11	SACHA	16:50:00	V6	6V	V 6	0	F	NF	V2	V 12	V 6V 12	6VV2	0.094325848	0.094325848	10	3	7	F	F	1	4.4	6	-1.6	1	0	-1.12439746769374	1.83261653797792	-0.362246866576148	-1.1960428364473	26	20	6	6	11	0	0	-1.12439746769374	-1.22585500121933
1277	15/06/2012	36	2012	2012	8/5/2012	39	11	SACHA	16:50:00	V6	6V	V 6	119	M	NF	B2	BR 12	V 6BR 12	6VB2	0.223022774	0.171215624	10	4	6	F	M	0	4.4	5.5	-1.1	1	0	-1.12439746769374	4.13599283738189	-0.52638888383006	-0.772536928620405	26	23	3	3	5	6	6	-1.12439746769374	1.14331151481044
1278	15/06/2012	36	2012	2012	9/5/2012	38	6	SACHA	16:54:00	BR5	B5	BR 5	112	M	NF	V9	V 19	BR 5V 19	B5V9	-0.099920698	-0.099920698	13	7	6	F	M	0	5.7	6.3	-0.6	1	0	-1.12439746769374	-1.6439458338186	-0.52638888383006	-0.349031020793512	20	22	-2	2	11	-5	5	-1.12439746769374	0.74845042880548
1279	15/06/2012	36	2012	2012	11/5/2012	36	6	SACHA	16:54:00	BR5	B5	BR 5	6	F	NF	G6	G 16	BR 5G 16	B5G6	-0.009928313	-0.009928313	13	1	12	F	F	1	5.7	5.2	0.5	1	0.5	0.310262233988244	-0.0332909939676713	0.458463219693416	0.582681976425653	20	20	0	0	3	3	3	0.310262233988244	-0.0412717432044436
1280	15/06/2012	36	2012	2012	9/5/2012	38	10	SACHA	17:03:00	P5	P5	P 5	65	M	NF	10	BR 10	P 5BR 10	P510	-0.060790583	-0.060790583	24	15	9	F	M	0	7.9	5.6	2.3	1	0.363636364	-0.0810085926998183	-0.943607587325038	-0.0339628320683223	2.10730324460247	20	22	-2	2	5	5	5	-0.0810085926998183	0.74845042880548
1281	15/06/2012	36	2012	2012	8/5/2012	39	6	SACHA	17:07:00	BR8	B8	BR 8	132	F	NF	B6	BR 6	BR 8BR 6	B8B6	-0.016108131	-0.016108131	16	6	10	F	F	1	6.1	6.5	-0.4	0	0.5	0.310262233988244	-0.143895394229959	0.13017918518559	-0.179628657662755	22	23	-1	1	6	0	0	0.310262233988244	-1.22585500121933
1282	15/06/2012	36	2012	2012	4/5/2012	43	6	SACHA	17:07:00	BR8	B8	BR 8	117	M	NF	V6	V 16	BR 8V 16	B8V6	0.010329659	0.010329659	16	12	4	F	M	0	6.1	5.2	0.9	1	0.888888889	1.4261086689486	0.329279690733757	-0.854672918337886	0.921486702687167	22	27	-5	5	11	-5	5	1.4261086689486	0.74845042880548
1283	15/06/2012	36	2012	2012	8/5/2012	39	6	SACHA	17:07:00	BR8	B8	BR 8	119	M	NF	B2	BR 12	BR 8BR 12	B8B2	-0.049451109	-0.049451109	16	4	12	F	M	0	6.1	5.5	0.6	0	1	1.74492193567023	-0.740657319038852	0.458463219693416	0.667383157991031	22	23	-1	1	5	1	1	1.74492193567023	-0.830993915214367
1284	16/06/2012	37	2012	2012	11/5/2012	37	11	SACHA	7:08:00	V19	V9	V 19	0	F	NF	V2	V 12	V 19V 12	V9V2	0.032470305	0.032470305	7	3	4	M	F	0	6.3	6	0.3	0	0	-1.12439746769374	0.725545870781392	-0.854672918337886	0.413279613294895	22	20	2	2	11	0	0	-1.12439746769374	-1.22585500121933
1285	16/06/2012	37	2012	2012	11/5/2012	37	11	SACHA	7:09:00	V16	V6	V 16	150	F	NF	B5	BR 5	V 16BR 5	V6B5	-0.066902928	-0.066902928	12	13	1	M	F	0	5.2	5.7	-0.5	0	0	-1.12439746769374	-1.05300437747666	-1.34709897009962	-0.264329839228133	27	20	7	7	6	5	5	-1.12439746769374	0.74845042880548
1286	16/06/2012	37	2012	2012	8/5/2012	40	11	SACHA	7:09:00	V16	V6	V 16	119	M	NF	B2	BR 12	V 16BR 12	V6B2	0.069034912	0.069034912	12	4	8	M	M	1	5.2	5.5	-0.3	1	0.923076923	1.52420505826767	1.37996747802957	-0.198104849322235	-0.0949274760973761	27	23	4	4	5	6	6	1.52420505826767	1.14331151481044
1287	16/06/2012	37	2012	2012	9/5/2012	39	10	SACHA	7:11:00	P14	14	P 14	8	F	NF	B8	BR 8	P 14BR 8	14B8	-0.024206005	-0.024206005	14	16	2	M	F	0	5.6	6.1	-0.5	0	0	-1.12439746769374	-0.28882854552496	-1.18295695284571	-0.264329839228133	19	22	-3	3	6	4	4	-1.12439746769374	0.353589342800518
1288	16/06/2012	37	2012	2012	5/5/2012	43	3	SACHA	7:14:00	G16	G6	G 16	157	F	NF	P4	P 4	G 16P 4	G6P4	0.028358845	0.028358845	1	11	10	F	F	1	5.2	5.5	-0.3	0	0.470588235	0.225870485986563	0.651960278535409	0.13017918518559	-0.0949274760973761	20	26	-6	6	10	-7	7	0.225870485986563	1.5381726008154
1289	16/06/2012	37	2012	2012	8/5/2012	40	3	SACHA	7:14:00	G16	G6	G 16	7	M	NF	9V	V 9	G 16V 9	G69V	-0.006916516	-0.006916516	1	8	7	F	M	0	5.2	6.2	-1	1	0.666666667	0.788482135505347	0.0206131826434775	-0.362246866576148	-0.687835747055026	20	23	-3	3	11	-8	8	0.788482135505347	1.93303368682037
1290	16/06/2012	37	2012	2012	11/5/2012	37	3	SACHA	7:14:00	G16	G6	G 16	5	F	NF	P5	P 5	G 16P 5	G6P5	-0.006864619	-0.006864619	1	24	23	F	F	1	5.2	7.9	-2.7	0	0.833333333	1.26670203415313	0.0215420185024643	2.26402540948646	-2.12775583366646	20	20	0	0	10	-7	7	1.26670203415313	1.5381726008154
1291	16/06/2012	37	2012	2012	11/5/2012	37	8	SACHA	7:17:00	W50	W5	W 50	5	F	NF	P5	P 5	W 50P 5	W5P5	0.094440863	0.094440863	23	24	1	F	F	1	4.9	7.9	-3	1	0.7	0.884126114661039	1.83467503955453	-1.34709897009962	-2.3818593783626	25	20	5	5	10	-2	2	0.884126114661039	-0.436132829209405
1292	16/06/2012	37	2012	2012	10/5/2012	38	10	SACHA	7:19:00	P5	P5	P 5	415	F	NF	W6	W 63	P 5W 63	P5W6	0.029953219	0.029953219	24	19	5	F	F	1	7.9	5.7	2.2	0	0	-1.12439746769374	0.680495872959676	-0.690530901083973	2.02260206303709	20	21	-1	1	7	3	3	-1.12439746769374	-0.0412717432044436
1293	16/06/2012	37	2012	2012	4/5/2012	44	10	SACHA	7:19:00	P5	P5	P 5	117	M	NF	V6	V 16	P 5V 16	P5V6	0.06359826	0.06359826	24	12	12	F	M	0	7.9	5.2	2.7	1	0.4	0.0233302936518467	1.28266402444975	0.458463219693416	2.44610797086398	20	27	-7	7	11	-1	1	0.0233302936518467	-0.830993915214367
1294	16/06/2012	37	2012	2012	8/5/2012	40	11	SACHA	7:24:00	V9	9V	V 9	119	M	NF	B2	BR 12	V 9BR 12	9VB2	-0.043569922	-0.043569922	8	4	4	M	M	1	6.2	5.5	0.7	1	0.857142857	1.33501916335119	-0.635397720622627	-0.854672918337886	0.75208433955641	23	23	0	0	5	6	6	1.33501916335119	1.14331151481044
1295	16/06/2012	37	2012	2012	4/5/2012	44	11	SACHA	7:35:00	V11	V1	V 11	117	M	NF	V6	V 16	V 11V 16	V1V6	-0.049728163	-0.049728163	25	12	13	F	M	0	6.1	5.2	0.9	1	1	1.74492193567023	-0.745615942660174	0.622605236947329	0.921486702687167	21	27	-6	6	11	0	0	1.74492193567023	-1.22585500121933
1296	16/06/2012	37	2012	2012	8/5/2012	40	5	SACHA	7:52:00	BR12	B2	BR 12	76	M	NF	P3	P 3	BR 12P 3	B2P3	0.044572424	0.044572424	4	21	17	M	M	1	5.5	5.2	0.3	1	0.666666667	0.788482135505347	0.942145714643757	1.27917330596298	0.413279613294895	23	23	0	0	10	-5	5	0.788482135505347	0.74845042880548
1297	16/06/2012	37	2012	2012	6/5/2012	42	7	SACHA	8:53:00	W63	W6	W 63	163	F	NF	W5	W 50	W 63W 50	W6W5	0.106262289	0.106262289	19	23	4	F	F	1	5.7	4.9	0.8	1	0.285714286	-0.30459192305566	2.04625113014086	-0.854672918337886	0.836785521121789	21	25	-4	4	8	-1	1	-0.30459192305566	-0.830993915214367
1298	16/06/2012	37	2012	2012	5/5/2012	43	7	SACHA	8:53:00	W63	W6	W 63	157	F	NF	P4	P 4	W 63P 4	W6P4	0.038872954	0.038872954	19	11	8	F	F	1	5.7	5.5	0.2	1	0.5	0.310262233988244	0.840138428804126	-0.198104849322235	0.328578431729517	21	26	-5	5	10	-3	3	0.310262233988244	-0.0412717432044436
1299	16/06/2012	37	2012	2012	11/5/2012	37	10	SACHA	8:57:00	P2	P2	P 2	5	F	NF	P5	P 5	P 2P 5	P2P5	-0.091207899	-0.091207899	22	24	2	M	F	0	5.5	7.9	-2.4	1	0.5	0.310262233988244	-1.48800695212324	-1.18295695284571	-1.87365228897033	23	20	3	3	10	0	0	0.310262233988244	-1.22585500121933
1300	16/06/2012	37	2012	2012	10/5/2012	38	11	SACHA	9:23:00	V12	V2	V 12	415	F	NF	W6	W 63	V 12W 63	V2W6	-0.07672216	-0.07672216	3	19	16	F	F	1	6	5.7	0.3	0	0.25	-0.40706761685275	-1.22874584209524	1.11503128870907	0.413279613294895	20	21	-1	1	7	4	4	-0.40706761685275	0.353589342800518
1301	16/06/2012	37	2012	2012	4/5/2012	44	11	SACHA	9:23:00	V12	V2	V 12	117	M	NF	V6	V 16	V 12V 16	V2V6	-0.017179888	-0.017179888	3	12	9	F	M	0	6	5.2	0.8	1	0.666666667	0.788482135505347	-0.163077357228207	-0.0339628320683223	0.836785521121789	20	27	-7	7	11	0	0	0.788482135505347	-1.22585500121933
1302	16/06/2012	37	2012	2012	6/5/2012	42	11	SACHA	9:23:00	V12	V2	V 12	163	F	NF	W5	W 50	V 12W 50	V2W5	0.027004434	0.027004434	3	23	20	F	F	1	6	4.9	1.1	0	0.666666667	0.788482135505347	0.627719464912153	1.77159935772472	1.09088906581792	20	25	-5	5	8	3	3	0.788482135505347	-0.0412717432044436
1303	16/06/2012	37	2012	2012	5/5/2012	43	11	SACHA	9:31:00	V19	V9	V 19	157	F	NF	P4	P 4	V 19P 4	V9P4	-4.54e-05	-4.54e-05	7	11	4	M	F	0	6.3	5.5	0.8	1	0	-1.12439746769374	0.143590212761939	-0.854672918337886	0.836785521121789	22	26	-4	4	10	1	1	-1.12439746769374	-0.830993915214367
1304	16/06/2012	37	2012	2012	11/5/2012	37	11	SACHA	9:31:00	V19	V9	V 19	5	F	NF	P5	P 5	V 19P 5	V9P5	0.038992122	0.038992122	7	24	17	M	F	0	6.3	7.9	-1.6	1	0.222222222	-0.486770934250487	0.842271259442578	1.27917330596298	-1.1960428364473	22	20	2	2	10	1	1	-0.486770934250487	-0.830993915214367
1305	16/06/2012	37	2012	2012	10/5/2012	38	5	SACHA	9:48:00	BR11	B1	BR 11	415	F	NF	W6	W 63	BR 11W 63	B1W6	-0.028774772	-0.028774772	2	19	17	M	F	0	6.3	5.7	0.6	1	0	-1.12439746769374	-0.370598871766466	1.27917330596298	0.667383157991031	24	21	3	3	7	-2	2	-1.12439746769374	-0.436132829209405
1306	16/06/2012	37	2012	2012	8/5/2012	40	5	SACHA	9:48:00	BR11	B1	BR 11	119	M	NF	B2	BR 12	BR 11BR 12	B1B2	-0.020394742	-0.020394742	2	4	2	M	M	1	6.3	5.5	0.8	0	0.8	1.17105805499744	-0.220615782890713	-1.18295695284571	0.836785521121789	24	23	1	1	5	0	0	1.17105805499744	-1.22585500121933
1307	16/06/2012	37	2012	2012	11/5/2012	37	6	SACHA	10:02:00	BR6	B6	BR 6	150	F	NF	B5	BR 5	BR 6BR 5	B6B5	0.060043901	0.060043901	6	13	7	F	F	1	6.5	5.7	0.8	1	0	-1.12439746769374	1.21904924720034	-0.362246866576148	0.836785521121789	23	20	3	3	6	0	0	-1.12439746769374	-1.22585500121933
1308	16/06/2012	37	2012	2012	5/5/2012	43	6	SACHA	10:10:00	BR8	B8	BR 8	157	F	NF	P4	P 4	BR 8P 4	B8P4	0.011780486	0.011780486	16	11	5	F	F	1	6.1	5.5	0.6	1	0	-1.12439746769374	0.35524612699763	-0.690530901083973	0.667383157991031	22	26	-4	4	10	-4	4	-1.12439746769374	0.353589342800518
1309	16/06/2012	37	2012	2012	8/5/2012	40	13	SACHA	10:32:00	BL27	BL	BL 27	119	M	NF	B2	BR 12	BL 27BR 12	BLB2	-0.088804714	-0.088804714	5	4	1	M	M	1	6.7	5.5	1.2	1	0.857142857	1.33501916335119	-1.44499551786347	-1.34709897009962	1.1755902473833	22	23	-1	1	5	8	8	1.33501916335119	1.93303368682037
1310	16/06/2012	37	2012	2012	6/5/2012	42	11	SACHA	10:37:00	V9	9V	V 9	163	F	NF	W5	W 50	V 9W 50	9VW5	-0.003010939	-0.003010939	8	23	15	M	F	0	6.2	4.9	1.3	0	0.5	0.310262233988244	0.0905139469965999	0.950889271455154	1.26029142894868	23	25	-2	2	8	3	3	0.310262233988244	-0.0412717432044436
1311	16/06/2012	37	2012	2012	4/5/2012	44	11	SACHA	10:37:00	V9	9V	V 9	117	M	NF	V6	V 16	V 9V 16	9VV6	-0.001343056	-0.001343056	8	12	4	M	M	1	6.2	5.2	1	1	0.615384615	0.641337548657426	0.120365181923367	-0.854672918337886	1.00618788425255	23	27	-4	4	11	0	0	0.641337548657426	-1.22585500121933
1312	16/06/2012	37	2012	2012	8/5/2012	40	6	SACHA	10:43:00	BR5	B5	BR 5	7	M	NF	9V	V 9	BR 5V 9	B59V	-0.087733775	-0.087733775	13	8	5	F	M	0	5.7	6.2	-0.5	0	0	-1.12439746769374	-1.42582819516683	-0.690530901083973	-0.264329839228133	20	23	-3	3	11	-5	5	-1.12439746769374	0.74845042880548
1313	16/06/2012	37	2012	2012	11/5/2012	37	7	SACHA	10:58:00	W63	W6	W 63	0	F	NF	V2	V 12	W 63V 12	W6V2	-0.07672216	-0.07672216	19	3	16	F	F	1	5.7	6	-0.3	0	0.25	-0.40706761685275	-1.22874584209524	1.11503128870907	-0.0949274760973761	21	20	1	1	11	-4	4	-0.40706761685275	0.353589342800518
1314	16/06/2012	37	2012	2012	10/5/2012	38	10	SACHA	11:41:00	P3	P3	P 3	415	F	NF	W6	W 63	P 3W 63	P3W6	-0.038753152	-0.038753152	21	19	2	M	F	0	5.2	5.7	-0.5	1	0.333333333	-0.167957667528858	-0.549188716239103	-1.18295695284571	-0.264329839228133	23	21	2	2	7	3	3	-0.167957667528858	-0.0412717432044436
1315	16/06/2012	37	2012	2012	8/5/2012	40	10	SACHA	11:41:00	P3	P3	P 3	2	M	NF	P2	P 2	P 3P 2	P3P2	-0.037222754	-0.037222754	21	22	1	M	M	1	5.2	5.5	-0.3	1	0.769230769	1.08277130346255	-0.521798143741239	-1.34709897009962	-0.0949274760973761	23	23	0	0	10	0	0	1.08277130346255	-1.22585500121933
1316	16/06/2012	37	2012	2012	8/5/2012	40	10	SACHA	11:59:00	P5	P5	P 5	7	M	NF	9V	V 9	P 5V 9	P59V	0.015816012	0.015816012	24	8	16	F	M	0	7.9	6.2	1.7	1	0.695652174	0.871650813156789	0.42747267686898	1.11503128870907	1.5990961552102	20	23	-3	3	11	-1	1	0.871650813156789	-0.830993915214367
1317	16/06/2012	37	2012	2012	11/5/2012	37	11	SACHA	12:16:00	V6	6V	V 6	6	F	NF	G6	G 16	V 6G 16	6VG6	-0.010061461	-0.010061461	10	1	9	F	F	1	4.4	5.2	-0.8	1	0	-1.12439746769374	-0.0356740341617552	-0.0339628320683223	-0.518433383924269	26	20	6	6	3	8	8	-1.12439746769374	1.93303368682037
1318	16/06/2012	37	2012	2012	11/5/2012	37	5	SACHA	12:16:00	BR12	B2	BR 12	5	F	NF	P5	P 5	BR 12P 5	B2P5	-0.010808621	-0.010808621	4	24	20	M	F	0	5.5	7.9	-2.4	1	0.153846154	-0.682963712888622	-0.0490464641750615	1.77159935772472	-1.87365228897033	23	20	3	3	10	-5	5	-0.682963712888622	0.74845042880548
1319	16/06/2012	37	2012	2012	8/5/2012	40	11	SACHA	12:20:00	V19	V9	V 19	7	M	NF	9V	V 9	V 19V 9	V99V	0.177825019	0.171215624	7	8	1	M	M	1	6.3	6.2	0.1	1	0	-1.12439746769374	3.32705791648667	-1.34709897009962	0.243877250164138	22	23	-1	1	11	0	0	-1.12439746769374	-1.22585500121933
1320	16/06/2012	37	2012	2012	6/5/2012	42	5	SACHA	12:24:00	BR11	B1	BR 11	163	F	NF	W5	W 50	BR 11W 50	B1W5	-0.044382982	-0.044382982	2	23	21	M	F	0	6.3	4.9	1.4	1	0	-1.12439746769374	-0.649949607697174	1.93574137497863	1.34499261051406	24	25	-1	1	8	-3	3	-1.12439746769374	-0.0412717432044436
1321	16/06/2012	37	2012	2012	10/5/2012	38	5	SACHA	12:24:00	BR11	B1	BR 11	415	F	NF	W6	W 63	BR 11W 63	B1W6	-0.028774772	-0.028774772	2	19	17	M	F	0	6.3	5.7	0.6	1	0	-1.12439746769374	-0.370598871766466	1.27917330596298	0.667383157991031	24	21	3	3	7	-2	2	-1.12439746769374	-0.436132829209405
1322	16/06/2012	37	2012	2012	11/5/2012	37	5	SACHA	12:24:00	BR11	B1	BR 11	5	F	NF	P5	P 5	BR 11P 5	B1P5	-0.074104354	-0.074104354	2	24	22	M	F	0	6.3	7.9	-1.6	0	0.333333333	-0.167957667528858	-1.1818931900215	2.09988339223254	-1.1960428364473	24	20	4	4	10	-5	5	-0.167957667528858	0.74845042880548
1323	16/06/2012	37	2012	2012	8/5/2012	40	8	SACHA	12:32:00	W50	W5	W 50	7	M	NF	9V	V 9	W 50V 9	W59V	-0.003010939	-0.003010939	23	8	15	F	M	0	4.9	6.2	-1.3	0	0.5	0.310262233988244	0.0905139469965999	0.950889271455154	-0.941939291751162	25	23	2	2	11	-3	3	0.310262233988244	-0.0412717432044436
1324	16/06/2012	37	2012	2012	8/5/2012	40	6	SACHA	12:39:00	BR6	B6	BR 6	119	M	NF	B2	BR 12	BR 6BR 12	B6B2	-0.051502503	-0.051502503	6	4	2	F	M	0	6.5	5.5	1	1	0	-1.12439746769374	-0.777372510824703	-1.18295695284571	1.00618788425255	23	23	0	0	5	1	1	-1.12439746769374	-0.830993915214367
1325	16/06/2012	37	2012	2012	10/5/2012	38	3	SACHA	12:45:00	G16	G6	G 16	135	F	NF	V1	V 11	G 16V 11	G6V1	-0.087528273	-0.087528273	1	25	24	F	F	1	5.2	6.1	-0.9	1	0.857142857	1.33501916335119	-1.42215018628976	2.42816742674037	-0.603134565489648	20	21	-1	1	11	-8	8	1.33501916335119	1.93303368682037
1326	16/06/2012	37	2012	2012	10/5/2012	38	10	SACHA	13:03:00	P3	P3	P 3	415	F	NF	W6	W 63	P 3W 63	P3W6	-0.038753152	-0.038753152	21	19	2	M	F	0	5.2	5.7	-0.5	1	0.333333333	-0.167957667528858	-0.549188716239103	-1.18295695284571	-0.264329839228133	23	21	2	2	7	3	3	-0.167957667528858	-0.0412717432044436
1327	16/06/2012	37	2012	2012	4/5/2012	44	11	SACHA	13:04:00	V9	9V	V 9	117	M	NF	V6	V 16	V 9V 16	9VV6	-0.001343056	-0.001343056	8	12	4	M	M	1	6.2	5.2	1	1	0.615384615	0.641337548657426	0.120365181923367	-0.854672918337886	1.00618788425255	23	27	-4	4	11	0	0	0.641337548657426	-1.22585500121933
1328	16/06/2012	37	2012	2012	9/5/2012	39	10	SACHA	13:32:00	P1	P1	P 1	9	M	NF	BL	BL 27	P 1BL 27	P1BL	-0.100937046	-0.100937046	20	5	15	M	M	1	5.5	6.7	-1.2	1	1	1.74492193567023	-1.66213610430841	0.950889271455154	-0.857238110185783	19	22	-3	3	13	-3	3	1.74492193567023	-0.0412717432044436
1329	16/06/2012	37	2012	2012	10/5/2012	38	11	SACHA	14:21:00	V22	22	V 22	415	F	NF	W6	W 63	V 22W 63	22W6	-0.083939575	-0.083939575	17	19	2	M	F	0	5	5.7	-0.7	1	0	-1.12439746769374	-1.35792082063328	-1.18295695284571	-0.43373220235889	23	21	2	2	7	4	4	-1.12439746769374	0.353589342800518
1330	16/06/2012	37	2012	2012	11/5/2012	37	11	SACHA	14:27:00	V16	V6	V 16	5	F	NF	P5	P 5	V 16P 5	V6P5	0.06359826	0.06359826	12	24	12	M	F	0	5.2	7.9	-2.7	1	0.4	0.0233302936518467	1.28266402444975	0.458463219693416	-2.12775583366646	27	20	7	7	10	1	1	0.0233302936518467	-0.830993915214367
1331	16/06/2012	37	2012	2012	5/5/2012	43	11	SACHA	14:27:00	V16	V6	V 16	157	F	NF	P4	P 4	V 16P 4	V6P4	0.043915261	0.043915261	12	11	1	M	F	0	5.2	5.5	-0.3	1	0.705882353	0.901004464261376	0.930384022068092	-1.34709897009962	-0.0949274760973761	27	26	1	1	10	1	1	0.901004464261376	-0.830993915214367
1332	16/06/2012	37	2012	2012	11/5/2012	37	10	SACHA	14:28:00	P4	P4	P 4	5	F	NF	P5	P 5	P 4P 5	P4P5	-0.025403213	-0.025403213	11	24	13	F	F	1	5.5	7.9	-2.4	1	0.666666667	0.788482135505347	-0.310255790280261	0.622605236947329	-1.87365228897033	26	20	6	6	10	0	0	0.788482135505347	-1.22585500121933
1333	16/06/2012	37	2012	2012	8/5/2012	40	11	SACHA	14:30:00	V12	V2	V 12	7	M	NF	9V	V 9	V 12V 9	V29V	0.037874054	0.037874054	3	8	5	F	M	0	6	6.2	-0.2	1	0	-1.12439746769374	0.82226043702152	-0.690530901083973	-0.0102262945319975	20	23	-3	3	11	0	0	-1.12439746769374	-1.22585500121933
1334	16/06/2012	37	2012	2012	8/5/2012	40	11	SACHA	14:30:00	V12	V2	V 12	2	M	NF	P2	P 2	V 12P 2	V2P2	0.171215624	0.171215624	3	22	19	F	M	0	6	5.5	0.5	1	0.888888889	1.4261086689486	3.2087650848739	1.6074573404708	0.582681976425653	20	23	-3	3	10	1	1	1.4261086689486	-0.830993915214367
1335	16/06/2012	37	2012	2012	10/5/2012	38	6	SACHA	14:33:00	BR8	B8	BR 8	415	F	NF	W6	W 63	BR 8W 63	B8W6	0.026329139	0.026329139	16	19	3	F	F	1	6.1	5.7	0.4	1	0.666666667	0.788482135505347	0.615633251616693	-1.0188149355918	0.497980794860274	22	21	1	1	7	-1	1	0.788482135505347	-0.830993915214367
1336	16/06/2012	37	2012	2012	5/5/2012	43	11	SACHA	14:35:00	V11	V1	V 11	157	F	NF	P4	P 4	V 11P 4	V1P4	-0.017644325	-0.017644325	25	11	14	F	F	1	6.1	5.5	0.6	0	0.571428571	0.515213618713106	-0.171389701676638	0.786747254201241	0.667383157991031	21	26	-5	5	10	1	1	0.515213618713106	-0.830993915214367
1337	16/06/2012	37	2012	2012	4/5/2012	44	11	SACHA	14:35:00	V11	V1	V 11	117	M	NF	V6	V 16	V 11V 16	V1V6	-0.049728163	-0.049728163	25	12	13	F	M	0	6.1	5.2	0.9	0	1	1.74492193567023	-0.745615942660174	0.622605236947329	0.921486702687167	21	27	-6	6	11	0	0	1.74492193567023	-1.22585500121933
1338	16/06/2012	37	2012	2012	5/5/2012	43	10	SACHA	14:42:00	P5	P5	P 5	157	F	NF	P4	P 4	P 5P 4	P5P4	-0.025403213	-0.025403213	24	11	13	F	F	1	7.9	5.5	2.4	0	0.666666667	0.788482135505347	-0.310255790280261	0.622605236947329	2.19200442616785	20	26	-6	6	10	0	0	0.788482135505347	-1.22585500121933
1339	16/06/2012	37	2012	2012	9/5/2012	39	10	SACHA	14:42:00	P5	P5	P 5	8	F	NF	B8	BR 8	P 5BR 8	P5B8	-0.069518216	-0.069518216	24	16	8	F	F	1	7.9	6.1	1.8	1	0.714285714	0.925116391032148	-1.09981196319409	-0.198104849322235	1.68379733677557	20	22	-2	2	6	4	4	0.925116391032148	0.353589342800518
1340	16/06/2012	37	2012	2012	13/05/2012	35	11	SACHA	14:49:00	V11	V1	V 11	1	M	NF	Y2	Y 28	V 11Y 28	V1Y2	0.068064831	0.068064831	25	9	16	F	M	0	6.1	5.6	0.5	0	0	-1.12439746769374	1.36260527946469	1.11503128870907	0.582681976425653	21	18	3	3	2	9	9	-1.12439746769374	2.32789477282533
1341	16/06/2012	37	2012	2012	10/5/2012	38	8	SACHA	14:51:00	W50	W5	W 50	76	F	NF	P3	P 3	W 50P 3	W5P3	0.054436952	0.054436952	23	21	2	F	M	0	4.9	5.2	-0.3	0	0	-1.12439746769374	1.11869787254073	-1.18295695284571	-0.0949274760973761	25	23	2	2	10	-2	2	-1.12439746769374	-0.436132829209405
1342	16/06/2012	37	2012	2012	8/5/2012	40	8	SACHA	14:51:00	W50	W5	W 50	7	M	NF	9V	V 9	W 50V 9	W59V	-0.003010939	-0.003010939	23	8	15	F	M	0	4.9	6.2	-1.3	0	0.5	0.310262233988244	0.0905139469965999	0.950889271455154	-0.941939291751162	25	23	2	2	11	-3	3	0.310262233988244	-0.0412717432044436
1343	16/06/2012	37	2012	2012	11/5/2012	37	10	SACHA	14:59:00	P1	P1	P 1	5	F	NF	P5	P 5	P 1P 5	P1P5	-0.010783106	-0.010783106	20	24	4	M	F	0	5.5	7.9	-2.4	0	0	-1.12439746769374	-0.0485898048895142	-0.854672918337886	-1.87365228897033	19	20	-1	1	10	0	0	-1.12439746769374	-1.22585500121933
1344	16/06/2012	37	2012	2012	10/5/2012	38	10	SACHA	15:00:00	P3	P3	P 3	135	F	NF	V1	V 11	P 3V 11	P3V1	-0.020476956	-0.020476956	21	25	4	M	F	0	5.2	6.1	-0.9	1	0	-1.12439746769374	-0.222087222690908	-0.854672918337886	-0.603134565489648	23	21	2	2	11	-1	1	-1.12439746769374	-0.830993915214367
1345	16/06/2012	37	2012	2012	11/5/2012	37	10	SACHA	15:00:00	P3	P3	P 3	150	F	NF	B5	BR 5	P 3BR 5	P3B5	-0.052475512	-0.052475512	21	13	8	M	F	0	5.2	5.7	-0.5	0	0	-1.12439746769374	-0.794787113794371	-0.198104849322235	-0.264329839228133	23	20	3	3	6	4	4	-1.12439746769374	0.353589342800518
1346	16/06/2012	37	2012	2012	8/5/2012	40	10	SACHA	15:00:00	P3	P3	P 3	2	M	NF	P2	P 2	P 3P 2	P3P2	-0.037222754	-0.037222754	21	22	1	M	M	1	5.2	5.5	-0.3	0	0.769230769	1.08277130346255	-0.521798143741239	-1.34709897009962	-0.0949274760973761	23	23	0	0	10	0	0	1.08277130346255	-1.22585500121933
1347	19/06/2012	38	2012	2012	11/5/2012	40	11	SACHA	10:33:00	V16	V6	V 16	5	F	NF	P5	P 5	V 16P 5	V6P5	0.06359826	0.06359826	12	24	12	M	F	0	5.2	7.9	-2.7	1	0.4	0.0233302936518467	1.28266402444975	0.458463219693416	-2.12775583366646	27	20	7	7	10	1	1	0.0233302936518467	-0.830993915214367
1348	19/06/2012	38	2012	2012	8/5/2012	43	11	SACHA	10:33:00	V16	V6	V 16	2	M	NF	P2	P 2	V 16P 2	V6P2	-0.033239163	-0.033239163	12	22	10	M	M	1	5.2	5.5	-0.3	1	0.5	0.310262233988244	-0.450501109840686	0.13017918518559	-0.0949274760973761	27	23	4	4	10	1	1	0.310262233988244	-0.830993915214367
1349	19/06/2012	38	2012	2012	10/5/2012	41	11	SACHA	10:33:00	V16	V6	V 16	415	F	NF	W6	W 63	V 16W 63	V6W6	-0.087477542	-0.087477542	12	19	7	M	F	0	5.2	5.7	-0.5	0	0.75	1.02759208482924	-1.42124221912475	-0.362246866576148	-0.264329839228133	27	21	6	6	7	4	4	1.02759208482924	0.353589342800518
1350	19/06/2012	38	2012	2012	11/5/2012	40	10	SACHA	10:45:00	P3	P3	P 3	6	F	NF	G6	G 16	P 3G 16	P3G6	-0.003766511	-0.003766511	21	1	20	M	F	0	5.2	5.2	0	1	0.444444444	0.15085559919277	0.0769909617056128	1.77159935772472	0.15917606859876	23	20	3	3	3	7	7	0.15085559919277	1.5381726008154
1351	19/06/2012	38	2012	2012	8/5/2012	43	10	SACHA	10:58:00	P4	P4	P 4	2	M	NF	P2	P 2	P 4P 2	P4P2	-0.072359778	-0.072359778	11	22	11	F	M	0	5.5	5.5	0	1	0.727272727	0.962380279424788	-1.15066932838156	0.294321202439503	0.15917606859876	26	23	3	3	10	0	0	0.962380279424788	-1.22585500121933
1352	19/06/2012	38	2012	2012	11/5/2012	40	11	SACHA	11:02:00	V22	22	V 22	0	F	NF	V2	V 12	V 22V 12	22V2	0.099129766	0.099129766	17	3	14	M	F	0	5	6	-1	0	0	-1.12439746769374	1.91859552138799	0.786747254201241	-0.687835747055026	23	20	3	3	11	0	0	-1.12439746769374	-1.22585500121933
1353	19/06/2012	38	2012	2012	11/5/2012	40	11	SACHA	11:02:00	V22	22	V 22	5	F	NF	P5	P 5	V 22P 5	22P5	-0.04756235	-0.04756235	17	24	7	M	F	0	5	7.9	-2.9	0	0	-1.12439746769374	-0.706852916314533	-0.362246866576148	-2.29715819679722	23	20	3	3	10	1	1	-1.12439746769374	-0.830993915214367
1354	19/06/2012	38	2012	2012	5/5/2012	46	11	SACHA	11:02:00	V12	V2	V 12	157	F	NF	P4	P 4	V 12P 4	V2P4	0.068609335	0.068609335	3	11	8	F	F	1	6	5.5	0.5	1	0.444444444	0.15085559919277	1.37235063739601	-0.198104849322235	0.582681976425653	20	26	-6	6	10	1	1	0.15085559919277	-0.830993915214367
1355	19/06/2012	38	2012	2012	11/5/2012	40	6	SACHA	12:13:00	BR5	B5	BR 5	0	F	NF	V2	V 12	BR 5V 12	B5V2	-0.065490626	-0.065490626	13	3	10	F	F	1	5.7	6	-0.3	1	0.285714286	-0.30459192305566	-1.02772744930511	0.13017918518559	-0.0949274760973761	20	20	0	0	11	-5	5	-0.30459192305566	0.74845042880548
1356	19/06/2012	38	2012	2012	11/5/2012	40	7	SACHA	12:14:00	W63	W6	W 63	0	F	NF	V2	V 12	W 63V 12	W6V2	-0.07672216	-0.07672216	19	3	16	F	F	1	5.7	6	-0.3	1	0.25	-0.40706761685275	-1.22874584209524	1.11503128870907	-0.0949274760973761	21	20	1	1	11	-4	4	-0.40706761685275	0.353589342800518
1357	19/06/2012	38	2012	2012	9/5/2012	42	7	SACHA	12:14:00	W63	W6	W 63	65	M	NF	10	BR 10	W 63BR 10	W610	-0.031127095	-0.031127095	19	15	4	F	M	0	5.7	5.6	0.1	0	0.857142857	1.33501916335119	-0.412699994265249	-0.854672918337886	0.243877250164138	21	22	-1	1	5	2	2	1.33501916335119	-0.436132829209405
1358	19/06/2012	38	2012	2012	8/5/2012	43	5	SACHA	12:17:00	BR10	10	BR 10	76	M	NF	P3	P 3	BR 10P 3	10P3	0.037835315	0.037835315	15	21	6	M	M	1	5.6	5.2	0.4	0	0.5	0.310262233988244	0.821567098825838	-0.52638888383006	0.497980794860274	22	23	-1	1	10	-5	5	0.310262233988244	0.74845042880548
1359	19/06/2012	38	2012	2012	10/5/2012	41	5	SACHA	12:17:00	BR10	10	BR 10	415	F	NF	W6	W 63	BR 10W 63	10W6	-0.031127095	-0.031127095	15	19	4	M	F	0	5.6	5.7	-0.1	1	0.857142857	1.33501916335119	-0.412699994265249	-0.854672918337886	0.0744748870333811	22	21	1	1	7	-2	2	1.33501916335119	-0.436132829209405
1360	19/06/2012	38	2012	2012	10/5/2012	41	11	SACHA	12:34:00	V19	V9	V 19	415	F	NF	W6	W 63	V 19W 63	V9W6	-0.000834581	-0.000834581	7	19	12	M	F	0	6.3	5.7	0.6	1	0.571428571	0.515213618713106	0.129465704369719	0.458463219693416	0.667383157991031	22	21	1	1	7	4	4	0.515213618713106	0.353589342800518
1361	19/06/2012	38	2012	2012	5/5/2012	46	11	SACHA	12:44:00	V9	9V	V 9	157	F	NF	P4	P 4	V 9P 4	9VP4	-0.014942806	-0.014942806	8	11	3	M	F	0	6.2	5.5	0.7	0	0.727272727	0.962380279424788	-0.123038781181541	-1.0188149355918	0.75208433955641	23	26	-3	3	10	1	1	0.962380279424788	-0.830993915214367
1362	19/06/2012	38	2012	2012	10/5/2012	41	11	SACHA	12:44:00	V9	9V	V 9	415	F	NF	W6	W 63	V 9W 63	9VW6	-0.02022429	-0.02022429	8	19	11	M	F	0	6.2	5.7	0.5	1	1	1.74492193567023	-0.217565087670642	0.294321202439503	0.582681976425653	23	21	2	2	7	4	4	1.74492193567023	0.353589342800518
1363	19/06/2012	38	2012	2012	11/5/2012	40	10	SACHA	12:47:00	P2	P2	P 2	5	F	NF	P5	P 5	P 2P 5	P2P5	-0.091207899	-0.091207899	22	24	2	M	F	0	5.5	7.9	-2.4	1	0.5	0.310262233988244	-1.48800695212324	-1.18295695284571	-1.87365228897033	23	20	3	3	10	0	0	0.310262233988244	-1.22585500121933
1364	19/06/2012	38	2012	2012	11/5/2012	40	10	SACHA	12:47:00	P2	P2	P 2	0	F	NF	V2	V 12	P 2V 12	P2V2	0.171215624	0.171215624	22	3	19	M	F	0	5.5	6	-0.5	0	0.888888889	1.4261086689486	3.2087650848739	1.6074573404708	-0.264329839228133	23	20	3	3	11	-1	1	1.4261086689486	-0.830993915214367
1365	19/06/2012	38	2012	2012	5/5/2012	46	10	SACHA	12:48:00	P5	P5	P 5	157	F	NF	P4	P 4	P 5P 4	P5P4	-0.025403213	-0.025403213	24	11	13	F	F	1	7.9	5.5	2.4	0	0.666666667	0.788482135505347	-0.310255790280261	0.622605236947329	2.19200442616785	20	26	-6	6	10	0	0	0.788482135505347	-1.22585500121933
1366	19/06/2012	38	2012	2012	8/5/2012	43	10	SACHA	12:48:00	P5	P5	P 5	7	M	NF	9V	V 9	P 5V 9	P59V	0.015816012	0.015816012	24	8	16	F	M	0	7.9	6.2	1.7	1	0.695652174	0.871650813156789	0.42747267686898	1.11503128870907	1.5990961552102	20	23	-3	3	11	-1	1	0.871650813156789	-0.830993915214367
1367	19/06/2012	38	2012	2012	11/5/2012	40	10	SACHA	12:48:00	P5	P5	P 5	0	F	NF	V2	V 12	P 5V 12	P5V2	-0.083351649	-0.083351649	24	3	21	F	F	1	7.9	6	1.9	0	0.769230769	1.08277130346255	-1.34739830967445	1.93574137497863	1.76849851834095	20	20	0	0	11	-1	1	1.08277130346255	-0.830993915214367
1368	19/06/2012	38	2012	2012	11/5/2012	40	11	SACHA	13:07:00	V22	22	V 22	0	F	NF	V2	V 12	V 22V 12	22V2	0.099129766	0.099129766	17	3	14	M	F	0	5	6	-1	1	0	-1.12439746769374	1.91859552138799	0.786747254201241	-0.687835747055026	23	20	3	3	11	0	0	-1.12439746769374	-1.22585500121933
1369	19/06/2012	38	2012	2012	5/5/2012	46	11	SACHA	13:07:00	V22	22	V 22	157	F	NF	P4	P 4	V 22P 4	22P4	-0.022915272	-0.022915272	17	11	6	M	F	0	5	5.5	-0.5	0	0	-1.12439746769374	-0.265727420319696	-0.52638888383006	-0.264329839228133	23	26	-3	3	10	1	1	-1.12439746769374	-0.830993915214367
1370	19/06/2012	38	2012	2012	5/5/2012	46	11	SACHA	13:08:00	V12	V2	V 12	157	F	NF	P4	P 4	V 12P 4	V2P4	0.068609335	0.068609335	3	11	8	F	F	1	6	5.5	0.5	1	0.444444444	0.15085559919277	1.37235063739601	-0.198104849322235	0.582681976425653	20	26	-6	6	10	1	1	0.15085559919277	-0.830993915214367
1371	19/06/2012	38	2012	2012	4/5/2012	47	11	SACHA	13:08:00	V12	V2	V 12	117	M	NF	V6	V 16	V 12V 16	V2V6	-0.017179888	-0.017179888	3	12	9	F	M	0	6	5.2	0.8	0	0.666666667	0.788482135505347	-0.163077357228207	-0.0339628320683223	0.836785521121789	20	27	-7	7	11	0	0	0.788482135505347	-1.22585500121933
1372	19/06/2012	38	2012	2012	11/5/2012	40	10	SACHA	13:14:00	P1	P1	P 1	0	F	NF	V2	V 12	P 1V 12	P1V2	-0.006537132	-0.006537132	20	3	17	M	F	0	5.5	6	-0.5	0	0.5	0.310262233988244	0.0274032757803802	1.27917330596298	-0.264329839228133	19	20	-1	1	11	-1	1	0.310262233988244	-0.830993915214367
1373	19/06/2012	38	2012	2012	10/5/2012	41	10	SACHA	13:14:00	P1	P1	P 1	415	F	NF	W6	W 63	P 1W 63	P1W6	0.000829273	0.000829273	20	19	1	M	F	0	5.5	5.7	-0.2	1	0.5	0.310262233988244	0.159244829546869	-1.34709897009962	-0.0102262945319975	19	21	-2	2	7	3	3	0.310262233988244	-0.0412717432044436
1374	19/06/2012	38	2012	2012	4/5/2012	47	6	SACHA	13:20:00	BR6	B6	BR 6	117	M	NF	V6	V 16	BR 6V 16	B6V6	-0.071169771	-0.071169771	6	12	6	F	M	0	6.5	5.2	1.3	1	0	-1.12439746769374	-1.1293709648144	-0.52638888383006	1.26029142894868	23	27	-4	4	11	-5	5	-1.12439746769374	0.74845042880548
1375	19/06/2012	38	2012	2012	10/5/2012	41	10	SACHA	13:26:00	P15	15	P 15	415	F	NF	W6	W 63	P 15W 63	15W6	-0.088035807	-0.088035807	18	19	1	M	F	0	5.8	5.7	0.1	1	0	-1.12439746769374	-1.43123386701995	-1.34709897009962	0.243877250164138	20	21	-1	1	7	3	3	-1.12439746769374	-0.0412717432044436
1376	19/06/2012	38	2012	2012	8/5/2012	43	10	SACHA	13:27:00	P4	P4	P 4	7	M	NF	9V	V 9	P 4V 9	P49V	-0.014942806	-0.014942806	11	8	3	F	M	0	5.5	6.2	-0.7	1	0.727272727	0.962380279424788	-0.123038781181541	-1.0188149355918	-0.43373220235889	26	23	3	3	11	-1	1	0.962380279424788	-0.830993915214367
1377	19/06/2012	38	2012	2012	11/5/2012	40	6	SACHA	13:48:00	BR5	B5	BR 5	5	F	NF	P5	P 5	BR 5P 5	B5P5	-0.081208616	-0.081208616	13	24	11	F	F	1	5.7	7.9	-2.2	1	0.142857143	-0.714494695374702	-1.30904299246166	0.294321202439503	-1.70424992583957	20	20	0	0	10	-4	4	-0.714494695374702	0.353589342800518
1378	19/06/2012	38	2012	2012	6/5/2012	45	11	SACHA	13:50:00	V6	6V	V 6	163	F	NF	W5	W 50	V 6W 50	6VW5	0.015510353	0.015510353	10	23	13	F	F	1	4.4	4.9	-0.5	1	0	-1.12439746769374	0.422002090133292	0.622605236947329	-0.264329839228133	26	25	1	1	8	3	3	-1.12439746769374	-0.0412717432044436
1379	19/06/2012	38	2012	2012	11/5/2012	40	10	SACHA	13:57:00	P1	P1	P 1	5	F	NF	P5	P 5	P 1P 5	P1P5	-0.010783106	-0.010783106	20	24	4	M	F	0	5.5	7.9	-2.4	1	0	-1.12439746769374	-0.0485898048895142	-0.854672918337886	-1.87365228897033	19	20	-1	1	10	0	0	-1.12439746769374	-1.22585500121933
1380	19/06/2012	38	2012	2012	11/5/2012	40	6	SACHA	14:50:00	BR8	B8	BR 8	150	F	NF	B5	BR 5	BR 8BR 5	B8B5	-0.023719475	-0.023719475	16	13	3	F	F	1	6.1	5.7	0.4	0	0	-1.12439746769374	-0.280120787649306	-1.0188149355918	0.497980794860274	22	20	2	2	6	0	0	-1.12439746769374	-1.22585500121933
1381	19/06/2012	38	2012	2012	11/5/2012	40	10	SACHA	14:58:00	P2	P2	P 2	5	F	NF	P5	P 5	P 2P 5	P2P5	-0.091207899	-0.091207899	22	24	2	M	F	0	5.5	7.9	-2.4	1	0.5	0.310262233988244	-1.48800695212324	-1.18295695284571	-1.87365228897033	23	20	3	3	10	0	0	0.310262233988244	-1.22585500121933
1382	19/06/2012	38	2012	2012	11/5/2012	40	10	SACHA	14:58:00	P2	P2	P 2	0	F	NF	V2	V 12	P 2V 12	P2V2	0.171215624	0.171215624	22	3	19	M	F	0	5.5	6	-0.5	1	0.888888889	1.4261086689486	3.2087650848739	1.6074573404708	-0.264329839228133	23	20	3	3	11	-1	1	1.4261086689486	-0.830993915214367
1383	19/06/2012	38	2012	2012	9/5/2012	42	11	SACHA	15:34:00	V22	22	V 22	65	M	NF	10	BR 10	V 22BR 10	2210	0.033951964	0.033951964	17	15	2	M	M	1	5	5.6	-0.6	0	0	-1.12439746769374	0.752064128291277	-1.18295695284571	-0.349031020793512	23	22	1	1	5	6	6	-1.12439746769374	1.14331151481044
1384	19/06/2012	38	2012	2012	11/5/2012	40	5	SACHA	15:54:00	BR10	10	BR 10	5	F	NF	P5	P 5	BR 10P 5	10P5	-0.060790583	-0.060790583	15	24	9	M	F	0	5.6	7.9	-2.3	1	0.363636364	-0.0810085926998183	-0.943607587325038	-0.0339628320683223	-1.78895110740495	22	20	2	2	10	-5	5	-0.0810085926998183	0.74845042880548
1385	19/06/2012	38	2012	2012	5/5/2012	46	5	SACHA	15:54:00	BR10	10	BR 10	157	F	NF	P4	P 4	BR 10P 4	10P4	0.045269683	0.045269683	15	11	4	M	F	0	5.6	5.5	0.1	1	1	1.74492193567023	0.954625032565819	-0.854672918337886	0.243877250164138	22	26	-4	4	10	-5	5	1.74492193567023	0.74845042880548
1386	19/06/2012	38	2012	2012	10/5/2012	41	10	SACHA	15:56:00	P15	15	P 15	415	F	NF	W6	W 63	P 15W 63	15W6	-0.088035807	-0.088035807	18	19	1	M	F	0	5.8	5.7	0.1	1	0	-1.12439746769374	-1.43123386701995	-1.34709897009962	0.243877250164138	20	21	-1	1	7	3	3	-1.12439746769374	-0.0412717432044436
1387	19/06/2012	38	2012	2012	5/5/2012	46	11	SACHA	16:05:00	V12	V2	V 12	157	F	NF	P4	P 4	V 12P 4	V2P4	0.068609335	0.068609335	3	11	8	F	F	1	6	5.5	0.5	1	0.444444444	0.15085559919277	1.37235063739601	-0.198104849322235	0.582681976425653	20	26	-6	6	10	1	1	0.15085559919277	-0.830993915214367
1388	19/06/2012	38	2012	2012	11/5/2012	40	11	SACHA	16:05:00	V12	V2	V 12	5	F	NF	P5	P 5	V 12P 5	V2P5	-0.083351649	-0.083351649	3	24	21	F	F	1	6	7.9	-1.9	1	0.769230769	1.08277130346255	-1.34739830967445	1.93574137497863	-1.45014638114343	20	20	0	0	10	1	1	1.08277130346255	-0.830993915214367
1389	19/06/2012	38	2012	2012	11/5/2012	40	3	SACHA	16:18:00	G16	G6	G 16	0	F	NF	V2	V 12	G 16V 12	G6V2	0.056640394	0.056640394	1	3	2	F	F	1	5.2	6	-0.8	0	0.75	1.02759208482924	1.15813437065811	-1.18295695284571	-0.518433383924269	20	20	0	0	11	-8	8	1.02759208482924	1.93303368682037
1390	19/06/2012	38	2012	2012	8/5/2012	43	10	SACHA	16:20:00	P1	P1	P 1	76	M	NF	P3	P 3	P 1P 3	P1P3	0.062019564	0.062019564	20	21	1	M	M	1	5.5	5.2	0.3	1	0.5	0.310262233988244	1.25440902984045	-1.34709897009962	0.413279613294895	19	23	-4	4	10	0	0	0.310262233988244	-1.22585500121933
1391	19/06/2012	38	2012	2012	8/5/2012	43	5	SACHA	16:25:00	BR11	B1	BR 11	76	M	NF	P3	P 3	BR 11P 3	B1P3	-0.046298489	-0.046298489	2	21	19	M	M	1	6.3	5.2	1.1	1	0	-1.12439746769374	-0.684232737545531	1.6074573404708	1.09088906581792	24	23	1	1	10	-5	5	-1.12439746769374	0.74845042880548
1392	19/06/2012	38	2012	2012	11/5/2012	40	8	SACHA	16:26:00	W50	W5	W 50	0	F	NF	V2	V 12	W 50V 12	W5V2	0.027004434	0.027004434	23	3	20	F	F	1	4.9	6	-1.1	1	0.666666667	0.788482135505347	0.627719464912153	1.77159935772472	-0.772536928620405	25	20	5	5	11	-3	3	0.788482135505347	-0.0412717432044436
1393	19/06/2012	38	2012	2012	11/5/2012	40	8	SACHA	16:26:00	W50	W5	W 50	5	F	NF	P5	P 5	W 50P 5	W5P5	0.094440863	0.094440863	23	24	1	F	F	1	4.9	7.9	-3	1	0.7	0.884126114661039	1.83467503955453	-1.34709897009962	-2.3818593783626	25	20	5	5	10	-2	2	0.884126114661039	-0.436132829209405
1394	19/06/2012	38	2012	2012	8/5/2012	43	11	SACHA	16:41:00	V11	V1	V 11	7	M	NF	9V	V 9	V 11V 9	V19V	-0.06776388	-0.06776388	25	8	17	F	M	0	6.1	6.2	-0.1	1	0.5	0.310262233988244	-1.06841342020488	1.27917330596298	0.0744748870333811	21	23	-2	2	11	0	0	0.310262233988244	-1.22585500121933
1395	19/06/2012	38	2012	2012	5/5/2012	46	10	SACHA	16:46:00	P14	14	P 14	157	F	NF	P4	P 4	P 14P 4	14P4	-0.109246753	-0.109246753	14	11	3	M	F	0	5.6	5.5	0.1	0	0	-1.12439746769374	-1.81086057468768	-1.0188149355918	0.243877250164138	19	26	-7	7	10	0	0	-1.12439746769374	-1.22585500121933
[truncated: 949 more rows]
