# Supplementary material for: Evidence suggesting that reindeer mothers allonurse according to the direct reciprocity and generalized reciprocity decision rules
Source: PLoS One. 2023 Dec 14;18(12):e0295497. doi: 10.1371/journal.pone.0295497 (PMC10721201; doi:10.1371/journal.pone.0295497)
Supplement: S5 Data — (CSV) [file pone.0295497.s005.csv]

	date	obsdays	year	group	calfdob	ageofcalfindays	doeageyears	observer	timestart	doeid_long	doeid_short	doeid	calfid	sex	filiality	motherofcalf_short	motherofcalf	pairmothers	pairmothers_short	relatednessLRM	relatednessLRM_3_3	rankofdoe	rankofmother	absrankdifference	offspringsex_doe	offspringsex_motherofcalf	sexsimilarity	offspringbirthmass_doe	offspringbirthmass_motherofcalf	birthmassdiff	response	RAFI	scale_RAFI_3_3	scale_relatednessLRM_3_3	scale_absrankdifference_3_3	scale_birthmassdiff_3_3	ageoffspring_doe_onMay30_indays	ageoffspring_motherofcalf_onMay30_indays	ageoffspringonMay30_diff	abs_ageoffspringonMay30_diff	ageofmotherofcalf	ageofmother_diff	abs_ageofmother_diff	scale_abs_ageofmother_diff_3_3
2345	30/05/2013	1	2013	1	15/05/2013	42	7	SACHA	12:24:40	RU7	RU7	RU7	12	F	NF	VA60	VA60	RU7VA60	RU7VA60	0.131268039	0.131268039	7	5	2	M	F	0	6.4	6.1	0.3	0	0.75	0.999320376025811	1.86791623027225	-0.521203864638455	0.0453014160568025	13	16	-3	3	8	-1	1	-0.729869712645317
2346	30/05/2013	1	2013	1	15/05/2013	42	7	STEFY	12:54:40	RU7	RU7	RU7	12	F	NF	VA60	VA60	RU7VA60	RU7VA60	0.131268039	0.131268039	7	5	2	M	F	0	6.4	6.1	0.3	0	0.75	0.999320376025811	1.86791623027225	-0.521203864638455	0.0453014160568025	13	16	-3	3	8	-1	1	-0.729869712645317
2351	2/6/2013	4	2013	1	15/05/2013	42	8	SACHA	14:08:00	VA63	VA63	VA63	12	F	NF	VA60	VA60	VA63VA60	VA63VA60	0.020348838	0.020348838	6	5	1	F	F	1	5.8	6.1	-0.3	0	0.666666667	0.776441650627933	-0.000955202269702407	-1.03959041108968	-0.724125712046428	16	16	0	0	8	0	0	-1.17902030504243
2352	4/6/2013	6	2013	1	15/05/2013	42	3	SACHA	8:36:07	NE27	NE27	NE27	12	F	NF	VA60	VA60	NE27VA60	NE27VA60	-0.033681504	-0.033681504	4	5	1	M	F	0	6.1	6.1	0	1	1	1.66795655489399	-0.911309421772884	-1.03959041108968	-0.339412147994813	15	16	-1	1	8	-5	5	1.06673265694316
2353	4/6/2013	6	2013	1	14/05/2013	43	8	SACHA	9:30:00	VA66	VA66	VA66	10	M	NF	NE24	NE24	VA66NE24	VA66NE24	-0.014251741	-0.014251741	2	1	1	F	M	0	5.6	5.2	0.4	1	0.5	0.330684197157632	-0.583938428433682	-1.03959041108968	0.173539270740674	16	17	-1	1	3	5	5	1.06673265694316
2354	4/6/2013	6	2013	1	18/05/2013	39	8	SACHA	11:11:08	VA60	VA60	VA60	15	M	NF	RU7	RU7	VA60RU7	VA60RU7	0.131268039	0.131268039	5	7	2	F	M	0	6.1	6.4	-0.3	1	0.75	0.999320376025811	1.86791623027225	-0.521203864638455	-0.724125712046428	16	13	3	3	7	1	1	-0.729869712645317
2355	4/6/2013	6	2013	1	15/05/2013	42	3	SACHA	11:40:28	NE27	NE27	NE27	57	F	NF	VA63	VA63	NE27VA63	NE27VA63	8.29e-05	8.29e-05	4	6	2	M	F	0	6.1	5.8	0.3	1	0	-1.00658816057873	-0.342414861556883	-0.521203864638455	0.0453014160568025	15	16	-1	1	8	-5	5	1.06673265694316
2356	4/6/2013	6	2013	1	15/05/2013	42	8	SACHA	11:45:00	VA64	VA64	VA64	13	F	NF	VA66	VA66	VA64VA66	VA64VA66	0.052082639	0.052082639	8	2	6	M	F	0	6.9	5.6	1.3	0	0	-1.00658816057873	0.533725841230342	1.55234232116643	1.32767996289552	12	16	-4	4	8	0	0	-1.17902030504243
2357	4/6/2013	6	2013	1	15/05/2013	42	7	SACHA	11:59:00	RU7	RU7	RU7	12	F	NF	VA60	VA60	RU7VA60	RU7VA60	0.131268039	0.131268039	7	5	2	M	F	0	6.4	6.1	0.3	1	0.75	0.999320376025811	1.86791623027225	-0.521203864638455	0.0453014160568025	13	16	-3	3	8	-1	1	-0.729869712645317
2363	5/6/2013	7	2013	1	15/05/2013	42	3	SACHA	16:17:00	NE27	NE27	NE27	12	F	NF	VA60	VA60	NE27VA60	NE27VA60	-0.033681504	-0.033681504	4	5	1	M	F	0	6.1	6.1	0	0	1	1.66795655489399	-0.911309421772884	-1.03959041108968	-0.339412147994813	15	16	-1	1	8	-5	5	1.06673265694316
2364	6/6/2013	8	2013	1	14/05/2013	43	3	SACHA	8:26:00	NE29	NE29	NE29	10	M	NF	NE24	NE24	NE29NE24	NE29NE24	-0.056370847	-0.056370847	3	1	2	F	M	0	4.7	5.2	-0.5	0	0	-1.00658816057873	-1.29360089677049	-0.521203864638455	-0.980601421414172	20	17	3	3	3	0	0	-1.17902030504243
2365	6/6/2013	8	2013	1	19/05/2013	38	8	SACHA	8:53:00	VA63	VA63	VA63	33	M	NF	VA64	VA64	VA63VA64	VA63VA64	0.107407406	0.107407406	6	8	2	F	M	0	5.8	6.9	-1.1	0	0	-1.00658816057873	1.46588975537844	-0.521203864638455	-1.7500285495174	16	12	4	4	8	0	0	-1.17902030504243
2366	6/6/2013	8	2013	1	15/05/2013	42	8	SACHA	8:55:03	VA60	VA60	VA60	57	F	NF	VA63	VA63	VA60VA63	VA60VA63	0.020348838	0.020348838	5	6	1	F	F	1	6.1	5.8	0.3	1	0.666666667	0.776441650627933	-0.000955202269702407	-1.03959041108968	0.0453014160568025	16	16	0	0	8	0	0	-1.17902030504243
2367	6/6/2013	8	2013	1	18/05/2013	39	8	SACHA	8:55:08	VA60	VA60	VA60	15	M	NF	RU7	RU7	VA60RU7	VA60RU7	0.131268039	0.131268039	5	7	2	F	M	0	6.1	6.4	-0.3	1	0.75	0.999320376025811	1.86791623027225	-0.521203864638455	-0.724125712046428	16	13	3	3	7	1	1	-0.729869712645317
2368	6/6/2013	8	2013	1	15/05/2013	42	3	SACHA	12:50:00	NE29	NE29	NE29	13	F	NF	VA66	VA66	NE29VA66	NE29VA66	-0.053096119	-0.053096119	3	2	1	F	F	1	4.7	5.6	-0.9	1	0	-1.00658816057873	-1.23842518730477	-1.03959041108968	-1.49355284014966	20	16	4	4	8	-5	5	1.06673265694316
2370	8/6/2013	9	2013	1	15/05/2013	42	8	SACHA	1:07:00	VA60	VA60	VA60	57	F	NF	VA63	VA63	VA60VA63	VA60VA63	0.020348838	0.020348838	5	6	1	F	F	1	6.1	5.8	0.3	1	0.666666667	0.776441650627933	-0.000955202269702407	-1.03959041108968	0.0453014160568025	16	16	0	0	8	0	0	-1.17902030504243
2378	9/6/2013	10	2013	1	14/05/2013	43	8	SACHA	5:12:00	VA60	VA60	VA60	10	M	NF	NE24	NE24	VA60NE24	VA60NE24	-0.030706653	-0.030706653	5	1	4	F	M	0	6.1	5.2	0.9	0	0.666666667	0.776441650627933	-0.861186323158345	0.515569228263985	0.814728544160034	16	17	-1	1	3	5	5	1.06673265694316
2379	9/6/2013	10	2013	1	15/05/2013	42	7	SACHA	5:14:00	RU7	RU7	RU7	12	F	NF	VA60	VA60	RU7VA60	RU7VA60	0.131268039	0.131268039	7	5	2	M	F	0	6.4	6.1	0.3	0	0.75	0.999320376025811	1.86791623027225	-0.521203864638455	0.0453014160568025	13	16	-3	3	8	-1	1	-0.729869712645317
2380	9/6/2013	10	2013	1	15/05/2013	42	3	SACHA	7:44:00	NE27	NE27	NE27	57	F	NF	VA63	VA63	NE27VA63	NE27VA63	8.29e-05	8.29e-05	4	6	2	M	F	0	6.1	5.8	0.3	1	0	-1.00658816057873	-0.342414861556883	-0.521203864638455	0.0453014160568025	15	16	-1	1	8	-5	5	1.06673265694316
2381	9/6/2013	10	2013	1	15/05/2013	42	7	SACHA	7:44:00	RU7	RU7	RU7	57	F	NF	VA63	VA63	RU7VA63	RU7VA63	0.033997431	0.033997431	7	6	1	M	F	0	6.4	5.8	0.6	1	0.5	0.330684197157632	0.229009180110694	-1.03959041108968	0.430014980108418	13	16	-3	3	8	-1	1	-0.729869712645317
2382	9/6/2013	10	2013	1	15/05/2013	42	3	SACHA	7:44:00	NE27	NE27	NE27	12	F	NF	VA60	VA60	NE27VA60	NE27VA60	-0.033681504	-0.033681504	4	5	1	M	F	0	6.1	6.1	0	1	1	1.66795655489399	-0.911309421772884	-1.03959041108968	-0.339412147994813	15	16	-1	1	8	-5	5	1.06673265694316
2383	9/6/2013	10	2013	1	18/05/2013	39	8	SACHA	7:56:19	VA60	VA60	VA60	15	M	NF	RU7	RU7	VA60RU7	VA60RU7	0.131268039	0.131268039	5	7	2	F	M	0	6.1	6.4	-0.3	0	0.75	0.999320376025811	1.86791623027225	-0.521203864638455	-0.724125712046428	16	13	3	3	7	1	1	-0.729869712645317
2384	9/6/2013	10	2013	1	15/05/2013	42	8	SACHA	7:57:00	VA66	VA66	VA66	57	F	NF	VA63	VA63	VA66VA63	VA66VA63	-0.071512692	-0.071512692	2	6	4	F	F	1	5.6	5.8	-0.2	0	0.333333333	-0.115073256312669	-1.54872499883175	0.515569228263985	-0.595887857362557	16	16	0	0	8	0	0	-1.17902030504243
2385	9/6/2013	10	2013	1	14/05/2013	43	7	SACHA	9:28:00	RU7	RU7	RU7	10	M	NF	NE24	NE24	RU7NE24	RU7NE24	-0.020475317	-0.020475317	7	1	6	M	M	1	6.4	5.2	1.2	1	0.333333333	-0.115073256312669	-0.688799113416922	1.55234232116643	1.19944210821165	13	17	-4	4	3	4	4	0.617582064546037
2386	9/6/2013	10	2013	1	15/05/2013	42	8	SACHA	9:36:00	VA66	VA66	VA66	57	F	NF	VA63	VA63	VA66VA63	VA66VA63	-0.071512692	-0.071512692	2	6	4	F	F	1	5.6	5.8	-0.2	0	0.333333333	-0.115073256312669	-1.54872499883175	0.515569228263985	-0.595887857362557	16	16	0	0	8	0	0	-1.17902030504243
2387	9/6/2013	10	2013	1	14/05/2013	43	8	SACHA	9:37:50	VA63	VA63	VA63	10	M	NF	NE24	NE24	VA63NE24	VA63NE24	0.005570885	0.005570885	6	1	5	F	M	0	5.8	5.2	0.6	1	0	-1.00658816057873	-0.249948108314415	1.03395577471521	0.430014980108418	16	17	-1	1	3	5	5	1.06673265694316
2388	10/6/2013	11	2013	1	14/05/2013	43	8	SACHA	10:22:00	VA63	VA63	VA63	10	M	NF	NE24	NE24	VA63NE24	VA63NE24	0.005570885	0.005570885	6	1	5	F	M	0	5.8	5.2	0.6	1	0	-1.00658816057873	-0.249948108314415	1.03395577471521	0.430014980108418	16	17	-1	1	3	5	5	1.06673265694316
2389	10/6/2013	11	2013	1	15/05/2013	42	8	SACHA	10:22:00	VA63	VA63	VA63	12	F	NF	VA60	VA60	VA63VA60	VA63VA60	0.020348838	0.020348838	6	5	1	F	F	1	5.8	6.1	-0.3	1	0.666666667	0.776441650627933	-0.000955202269702407	-1.03959041108968	-0.724125712046428	16	16	0	0	8	0	0	-1.17902030504243
2390	10/6/2013	11	2013	1	15/05/2013	42	3	SACHA	10:22:00	NE27	NE27	NE27	12	F	NF	VA60	VA60	NE27VA60	NE27VA60	-0.033681504	-0.033681504	4	5	1	M	F	0	6.1	6.1	0	0	1	1.66795655489399	-0.911309421772884	-1.03959041108968	-0.339412147994813	15	16	-1	1	8	-5	5	1.06673265694316
2391	10/6/2013	11	2013	1	14/05/2013	43	3	SACHA	11:47:00	NE29	NE29	NE29	10	M	NF	NE24	NE24	NE29NE24	NE29NE24	-0.056370847	-0.056370847	3	1	2	F	M	0	4.7	5.2	-0.5	1	0	-1.00658816057873	-1.29360089677049	-0.521203864638455	-0.980601421414172	20	17	3	3	3	0	0	-1.17902030504243
2392	10/6/2013	11	2013	1	18/05/2013	39	3	SACHA	11:47:00	NE24	NE24	NE24	15	M	NF	RU7	RU7	NE24RU7	NE24RU7	-0.020475317	-0.020475317	1	7	6	M	M	1	5.2	6.4	-1.2	0	0.333333333	-0.115073256312669	-0.688799113416922	1.55234232116643	-1.87826640420127	17	13	4	4	7	-4	4	0.617582064546037
2393	10/6/2013	11	2013	1	15/05/2013	42	8	SACHA	11:47:00	VA63	VA63	VA63	13	F	NF	VA66	VA66	VA63VA66	VA63VA66	-0.071512692	-0.071512692	6	2	4	F	F	1	5.8	5.6	0.2	1	0.333333333	-0.115073256312669	-1.54872499883175	0.515569228263985	-0.0829364386270693	16	16	0	0	8	0	0	-1.17902030504243
2394	10/6/2013	11	2013	1	15/05/2013	42	3	SACHA	11:47:00	NE24	NE24	NE24	13	F	NF	VA66	VA66	NE24VA66	NE24VA66	-0.014251741	-0.014251741	1	2	1	M	F	0	5.2	5.6	-0.4	0	0.5	0.330684197157632	-0.583938428433682	-1.03959041108968	-0.8523635667303	17	16	1	1	8	-5	5	1.06673265694316
2395	10/6/2013	11	2013	1	16/05/2013	41	8	SACHA	11:47:00	VA60	VA60	VA60	66	M	NF	NE27	NE27	VA60NE27	VA60NE27	-0.033681504	-0.033681504	5	4	1	F	M	0	6.1	6.1	0	1	1	1.66795655489399	-0.911309421772884	-1.03959041108968	-0.339412147994813	16	15	1	1	3	5	5	1.06673265694316
2396	10/6/2013	11	2013	1	15/05/2013	42	3	SACHA	11:50:00	NE27	NE27	NE27	12	F	NF	VA60	VA60	NE27VA60	NE27VA60	-0.033681504	-0.033681504	4	5	1	M	F	0	6.1	6.1	0	0	1	1.66795655489399	-0.911309421772884	-1.03959041108968	-0.339412147994813	15	16	-1	1	8	-5	5	1.06673265694316
2397	10/6/2013	11	2013	1	15/05/2013	42	8	SACHA	12:26:00	VA64	VA64	VA64	57	F	NF	VA63	VA63	VA64VA63	VA64VA63	0.107407406	0.107407406	8	6	2	M	F	0	6.9	5.8	1.1	0	0	-1.00658816057873	1.46588975537844	-0.521203864638455	1.07120425352778	12	16	-4	4	8	0	0	-1.17902030504243
2398	10/6/2013	11	2013	1	15/05/2013	42	8	SACHA	12:26:00	VA64	VA64	VA64	12	F	NF	VA60	VA60	VA64VA60	VA64VA60	0.085582085	0.085582085	8	5	3	M	F	0	6.9	6.1	0.8	1	0	-1.00658816057873	1.098156138879	-0.00281731818723496	0.686490689476162	12	16	-4	4	8	0	0	-1.17902030504243
2399	10/6/2013	11	2013	1	15/05/2013	42	3	SACHA	13:42:00	NE27	NE27	NE27	57	F	NF	VA63	VA63	NE27VA63	NE27VA63	8.29e-05	8.29e-05	4	6	2	M	F	0	6.1	5.8	0.3	1	0	-1.00658816057873	-0.342414861556883	-0.521203864638455	0.0453014160568025	15	16	-1	1	8	-5	5	1.06673265694316
2400	10/6/2013	11	2013	1	15/05/2013	42	8	SACHA	14:10:11	VA63	VA63	VA63	12	F	NF	VA60	VA60	VA63VA60	VA63VA60	0.020348838	0.020348838	6	5	1	F	F	1	5.8	6.1	-0.3	1	0.666666667	0.776441650627933	-0.000955202269702407	-1.03959041108968	-0.724125712046428	16	16	0	0	8	0	0	-1.17902030504243
2401	10/6/2013	11	2013	1	15/05/2013	42	3	SACHA	14:30:00	NE27	NE27	NE27	12	F	NF	VA60	VA60	NE27VA60	NE27VA60	-0.033681504	-0.033681504	4	5	1	M	F	0	6.1	6.1	0	0	1	1.66795655489399	-0.911309421772884	-1.03959041108968	-0.339412147994813	15	16	-1	1	8	-5	5	1.06673265694316
2412	11/6/2013	12	2013	1	18/05/2013	39	8	SACHA	14:10:00	VA64	VA64	VA64	15	M	NF	RU7	RU7	VA64RU7	VA64RU7	0.001502802	0.001502802	8	7	1	M	M	1	6.9	6.4	0.5	1	0	-1.00658816057873	-0.31849101193585	-1.03959041108968	0.301777125424546	12	13	-1	1	7	1	1	-0.729869712645317
2413	11/6/2013	12	2013	1	14/05/2013	43	8	SACHA	14:10:00	VA64	VA64	VA64	10	M	NF	NE24	NE24	VA64NE24	VA64NE24	0.096878253	0.096878253	8	1	7	M	M	1	6.9	5.2	1.7	1	0	-1.00658816057873	1.28848464361097	2.07072886761765	1.84063138163101	12	17	-5	5	3	5	5	1.06673265694316
2414	11/6/2013	12	2013	1	15/05/2013	42	3	SACHA	15:12:00	NE29	NE29	NE29	12	F	NF	VA60	VA60	NE29VA60	NE29VA60	0.024091108	0.024091108	3	5	2	F	F	1	4.7	6.1	-1.4	0	0	-1.00658816057873	0.0620980962828067	-0.521203864638455	-2.13474211356902	20	16	4	4	8	-5	5	1.06673265694316
2415	11/6/2013	12	2013	1	16/05/2013	41	8	SACHA	16:45:00	VA60	VA60	VA60	66	M	NF	NE27	NE27	VA60NE27	VA60NE27	-0.033681504	-0.033681504	5	4	1	F	M	0	6.1	6.1	0	1	1	1.66795655489399	-0.911309421772884	-1.03959041108968	-0.339412147994813	16	15	1	1	3	5	5	1.06673265694316
2416	11/6/2013	12	2013	1	15/05/2013	42	8	SACHA	17:00:00	VA64	VA64	VA64	12	F	NF	VA60	VA60	VA64VA60	VA64VA60	0.085582085	0.085582085	8	5	3	M	F	0	6.9	6.1	0.8	1	0	-1.00658816057873	1.098156138879	-0.00281731818723496	0.686490689476162	12	16	-4	4	8	0	0	-1.17902030504243
2417	11/6/2013	12	2013	1	14/05/2013	43	8	SACHA	17:00:00	VA64	VA64	VA64	10	M	NF	NE24	NE24	VA64NE24	VA64NE24	0.096878253	0.096878253	8	1	7	M	M	1	6.9	5.2	1.7	1	0	-1.00658816057873	1.28848464361097	2.07072886761765	1.84063138163101	12	17	-5	5	3	5	5	1.06673265694316
2418	12/6/2013	13	2013	1	15/05/2013	42	8	SACHA	4:00:00	VA63	VA63	VA63	12	F	NF	VA60	VA60	VA63VA60	VA63VA60	0.020348838	0.020348838	6	5	1	F	F	1	5.8	6.1	-0.3	1	0.666666667	0.776441650627933	-0.000955202269702407	-1.03959041108968	-0.724125712046428	16	16	0	0	8	0	0	-1.17902030504243
2419	12/6/2013	13	2013	1	15/05/2013	42	8	SACHA	4:44:28	VA60	VA60	VA60	57	F	NF	VA63	VA63	VA60VA63	VA60VA63	0.020348838	0.020348838	5	6	1	F	F	1	6.1	5.8	0.3	0	0.666666667	0.776441650627933	-0.000955202269702407	-1.03959041108968	0.0453014160568025	16	16	0	0	8	0	0	-1.17902030504243
2420	12/6/2013	13	2013	1	15/05/2013	42	8	SACHA	6:01:00	VA64	VA64	VA64	13	F	NF	VA66	VA66	VA64VA66	VA64VA66	0.052082639	0.052082639	8	2	6	M	F	0	6.9	5.6	1.3	1	0	-1.00658816057873	0.533725841230342	1.55234232116643	1.32767996289552	12	16	-4	4	8	0	0	-1.17902030504243
2421	12/6/2013	13	2013	1	14/05/2013	43	8	SACHA	6:01:00	VA64	VA64	VA64	10	M	NF	NE24	NE24	VA64NE24	VA64NE24	0.096878253	0.096878253	8	1	7	M	M	1	6.9	5.2	1.7	1	0	-1.00658816057873	1.28848464361097	2.07072886761765	1.84063138163101	12	17	-5	5	3	5	5	1.06673265694316
2422	12/6/2013	13	2013	1	14/05/2013	43	8	SACHA	6:02:00	VA66	VA66	VA66	10	M	NF	NE24	NE24	VA66NE24	VA66NE24	-0.014251741	-0.014251741	2	1	1	F	M	0	5.6	5.2	0.4	1	0.5	0.330684197157632	-0.583938428433682	-1.03959041108968	0.173539270740674	16	17	-1	1	3	5	5	1.06673265694316
2423	12/6/2013	13	2013	1	11/5/2013	46	7	SACHA	6:37:00	RU7	RU7	RU7	18	F	NF	NE29	NE29	RU7NE29	RU7NE29	0.049989995	0.049989995	7	3	4	M	F	0	6.4	4.7	1.7	0	0	-1.00658816057873	0.498466999164933	0.515569228263985	1.84063138163101	13	20	-7	7	3	4	4	0.617582064546037
2424	12/6/2013	13	2013	1	15/05/2013	42	8	SACHA	6:56:54	VA60	VA60	VA60	57	F	NF	VA63	VA63	VA60VA63	VA60VA63	0.020348838	0.020348838	5	6	1	F	F	1	6.1	5.8	0.3	1	0.666666667	0.776441650627933	-0.000955202269702407	-1.03959041108968	0.0453014160568025	16	16	0	0	8	0	0	-1.17902030504243
2425	12/6/2013	13	2013	1	14/05/2013	43	8	SACHA	6:57:12	VA60	VA60	VA60	10	M	NF	NE24	NE24	VA60NE24	VA60NE24	-0.030706653	-0.030706653	5	1	4	F	M	0	6.1	5.2	0.9	0	0.666666667	0.776441650627933	-0.861186323158345	0.515569228263985	0.814728544160034	16	17	-1	1	3	5	5	1.06673265694316
2426	12/6/2013	13	2013	1	15/05/2013	42	3	SACHA	7:05:00	NE27	NE27	NE27	57	F	NF	VA63	VA63	NE27VA63	NE27VA63	8.29e-05	8.29e-05	4	6	2	M	F	0	6.1	5.8	0.3	0	0	-1.00658816057873	-0.342414861556883	-0.521203864638455	0.0453014160568025	15	16	-1	1	8	-5	5	1.06673265694316
2427	12/6/2013	13	2013	1	14/05/2013	43	3	SACHA	7:36:33	NE29	NE29	NE29	10	M	NF	NE24	NE24	NE29NE24	NE29NE24	-0.056370847	-0.056370847	3	1	2	F	M	0	4.7	5.2	-0.5	1	0	-1.00658816057873	-1.29360089677049	-0.521203864638455	-0.980601421414172	20	17	3	3	3	0	0	-1.17902030504243
2428	12/6/2013	13	2013	1	15/05/2013	42	3	SACHA	7:36:37	NE29	NE29	NE29	12	F	NF	VA60	VA60	NE29VA60	NE29VA60	0.024091108	0.024091108	3	5	2	F	F	1	4.7	6.1	-1.4	1	0	-1.00658816057873	0.0620980962828067	-0.521203864638455	-2.13474211356902	20	16	4	4	8	-5	5	1.06673265694316
2429	12/6/2013	13	2013	1	15/05/2013	42	3	SACHA	8:19:00	NE27	NE27	NE27	57	F	NF	VA63	VA63	NE27VA63	NE27VA63	8.29e-05	8.29e-05	4	6	2	M	F	0	6.1	5.8	0.3	0	0	-1.00658816057873	-0.342414861556883	-0.521203864638455	0.0453014160568025	15	16	-1	1	8	-5	5	1.06673265694316
2430	12/6/2013	13	2013	1	14/05/2013	43	8	SACHA	8:41:00	VA63	VA63	VA63	10	M	NF	NE24	NE24	VA63NE24	VA63NE24	0.005570885	0.005570885	6	1	5	F	M	0	5.8	5.2	0.6	0	0	-1.00658816057873	-0.249948108314415	1.03395577471521	0.430014980108418	16	17	-1	1	3	5	5	1.06673265694316
2431	12/6/2013	13	2013	1	18/05/2013	39	8	SACHA	8:41:00	VA63	VA63	VA63	15	M	NF	RU7	RU7	VA63RU7	VA63RU7	0.033997431	0.033997431	6	7	1	F	M	0	5.8	6.4	-0.6	0	0.5	0.330684197157632	0.229009180110694	-1.03959041108968	-1.10883927609804	16	13	3	3	7	1	1	-0.729869712645317
2444	13/06/2013	14	2013	1	18/05/2013	39	8	SACHA	11:51:00	VA60	VA60	VA60	15	M	NF	RU7	RU7	VA60RU7	VA60RU7	0.131268039	0.131268039	5	7	2	F	M	0	6.1	6.4	-0.3	0	0.75	0.999320376025811	1.86791623027225	-0.521203864638455	-0.724125712046428	16	13	3	3	7	1	1	-0.729869712645317
2445	13/06/2013	14	2013	1	18/05/2013	39	8	SACHA	12:28:34	VA64	VA64	VA64	15	M	NF	RU7	RU7	VA64RU7	VA64RU7	0.001502802	0.001502802	8	7	1	M	M	1	6.9	6.4	0.5	1	0	-1.00658816057873	-0.31849101193585	-1.03959041108968	0.301777125424546	12	13	-1	1	7	1	1	-0.729869712645317
2446	13/06/2013	14	2013	1	15/05/2013	42	8	SACHA	12:28:39	VA64	VA64	VA64	12	F	NF	VA60	VA60	VA64VA60	VA64VA60	0.085582085	0.085582085	8	5	3	M	F	0	6.9	6.1	0.8	1	0	-1.00658816057873	1.098156138879	-0.00281731818723496	0.686490689476162	12	16	-4	4	8	0	0	-1.17902030504243
2447	13/06/2013	14	2013	1	15/05/2013	42	8	SACHA	12:50:00	VA66	VA66	VA66	12	F	NF	VA60	VA60	VA66VA60	VA66VA60	0.077591352	0.077591352	2	5	3	F	F	1	5.6	6.1	-0.5	1	1	1.66795655489399	0.963520724143459	-0.00281731818723496	-0.980601421414172	16	16	0	0	8	0	0	-1.17902030504243
2448	13/06/2013	14	2013	1	14/05/2013	43	8	SACHA	13:40:14	VA63	VA63	VA63	10	M	NF	NE24	NE24	VA63NE24	VA63NE24	0.005570885	0.005570885	6	1	5	F	M	0	5.8	5.2	0.6	1	0	-1.00658816057873	-0.249948108314415	1.03395577471521	0.430014980108418	16	17	-1	1	3	5	5	1.06673265694316
2449	13/06/2013	14	2013	1	18/05/2013	39	3	SACHA	13:42:00	NE29	NE29	NE29	15	M	NF	RU7	RU7	NE29RU7	NE29RU7	0.049989995	0.049989995	3	7	4	F	M	0	4.7	6.4	-1.7	0	0	-1.00658816057873	0.498466999164933	0.515569228263985	-2.51945567762063	20	13	7	7	7	-4	4	0.617582064546037
2450	13/06/2013	14	2013	1	15/05/2013	42	3	SACHA	13:48:29	NE27	NE27	NE27	13	F	NF	VA66	VA66	NE27VA66	NE27VA66	-0.044231702	-0.044231702	4	2	2	M	F	0	6.1	5.6	0.5	0	0	-1.00658816057873	-1.08906911957184	-0.521203864638455	0.301777125424546	15	16	-1	1	8	-5	5	1.06673265694316
2451	14/06/2013	15	2013	1	14/05/2013	43	3	SACHA	10:29:00	NE29	NE29	NE29	10	M	NF	NE24	NE24	NE29NE24	NE29NE24	-0.056370847	-0.056370847	3	1	2	F	M	0	4.7	5.2	-0.5	1	0	-1.00658816057873	-1.29360089677049	-0.521203864638455	-0.980601421414172	20	17	3	3	3	0	0	-1.17902030504243
2452	14/06/2013	15	2013	1	15/05/2013	42	8	SACHA	10:29:00	VA63	VA63	VA63	12	F	NF	VA60	VA60	VA63VA60	VA63VA60	0.020348838	0.020348838	6	5	1	F	F	1	5.8	6.1	-0.3	1	0.666666667	0.776441650627933	-0.000955202269702407	-1.03959041108968	-0.724125712046428	16	16	0	0	8	0	0	-1.17902030504243
2453	14/06/2013	15	2013	1	14/05/2013	43	8	SACHA	10:33:00	VA64	VA64	VA64	10	M	NF	NE24	NE24	VA64NE24	VA64NE24	0.096878253	0.096878253	8	1	7	M	M	1	6.9	5.2	1.7	1	0	-1.00658816057873	1.28848464361097	2.07072886761765	1.84063138163101	12	17	-5	5	3	5	5	1.06673265694316
2454	14/06/2013	15	2013	1	18/05/2013	39	8	SACHA	11:35:00	VA66	VA66	VA66	15	M	NF	RU7	RU7	VA66RU7	VA66RU7	0.053118978	0.053118978	2	7	5	F	M	0	5.6	6.4	-0.8	1	1	1.66795655489399	0.551187059252721	1.03395577471521	-1.36531498546579	16	13	3	3	7	1	1	-0.729869712645317
2455	14/06/2013	15	2013	1	11/5/2013	46	7	SACHA	11:36:00	RU7	RU7	RU7	18	F	NF	NE29	NE29	RU7NE29	RU7NE29	0.049989995	0.049989995	7	3	4	M	F	0	6.4	4.7	1.7	1	0	-1.00658816057873	0.498466999164933	0.515569228263985	1.84063138163101	13	20	-7	7	3	4	4	0.617582064546037
2456	14/06/2013	15	2013	1	14/05/2013	43	7	SACHA	11:36:00	RU7	RU7	RU7	10	M	NF	NE24	NE24	RU7NE24	RU7NE24	-0.020475317	-0.020475317	7	1	6	M	M	1	6.4	5.2	1.2	1	0.333333333	-0.115073256312669	-0.688799113416922	1.55234232116643	1.19944210821165	13	17	-4	4	3	4	4	0.617582064546037
2457	14/06/2013	15	2013	1	18/05/2013	39	3	SACHA	11:37:00	NE24	NE24	NE24	15	M	NF	RU7	RU7	NE24RU7	NE24RU7	-0.020475317	-0.020475317	1	7	6	M	M	1	5.2	6.4	-1.2	1	0.333333333	-0.115073256312669	-0.688799113416922	1.55234232116643	-1.87826640420127	17	13	4	4	7	-4	4	0.617582064546037
2458	14/06/2013	15	2013	1	15/05/2013	42	3	SACHA	12:10:00	NE27	NE27	NE27	12	F	NF	VA60	VA60	NE27VA60	NE27VA60	-0.033681504	-0.033681504	4	5	1	M	F	0	6.1	6.1	0	0	1	1.66795655489399	-0.911309421772884	-1.03959041108968	-0.339412147994813	15	16	-1	1	8	-5	5	1.06673265694316
2459	14/06/2013	15	2013	1	16/05/2013	41	8	SACHA	12:27:00	VA63	VA63	VA63	66	M	NF	NE27	NE27	VA63NE27	VA63NE27	8.29e-05	8.29e-05	6	4	2	F	M	0	5.8	6.1	-0.3	0	0	-1.00658816057873	-0.342414861556883	-0.521203864638455	-0.724125712046428	16	15	1	1	3	5	5	1.06673265694316
2460	14/06/2013	15	2013	1	18/05/2013	39	8	SACHA	13:18:00	VA64	VA64	VA64	15	M	NF	RU7	RU7	VA64RU7	VA64RU7	0.001502802	0.001502802	8	7	1	M	M	1	6.9	6.4	0.5	0	0	-1.00658816057873	-0.31849101193585	-1.03959041108968	0.301777125424546	12	13	-1	1	7	1	1	-0.729869712645317
2468	15/06/2013	16	2013	1	14/05/2013	43	8	SACHA	12:29:00	VA63	VA63	VA63	10	M	NF	NE24	NE24	VA63NE24	VA63NE24	0.005570885	0.005570885	6	1	5	F	M	0	5.8	5.2	0.6	1	0	-1.00658816057873	-0.249948108314415	1.03395577471521	0.430014980108418	16	17	-1	1	3	5	5	1.06673265694316
2469	15/06/2013	16	2013	1	15/05/2013	42	8	SACHA	12:29:00	VA63	VA63	VA63	12	F	NF	VA60	VA60	VA63VA60	VA63VA60	0.020348838	0.020348838	6	5	1	F	F	1	5.8	6.1	-0.3	1	0.666666667	0.776441650627933	-0.000955202269702407	-1.03959041108968	-0.724125712046428	16	16	0	0	8	0	0	-1.17902030504243
2470	15/06/2013	16	2013	1	14/05/2013	43	3	SACHA	12:30:00	NE29	NE29	NE29	10	M	NF	NE24	NE24	NE29NE24	NE29NE24	-0.056370847	-0.056370847	3	1	2	F	M	0	4.7	5.2	-0.5	0	0	-1.00658816057873	-1.29360089677049	-0.521203864638455	-0.980601421414172	20	17	3	3	3	0	0	-1.17902030504243
2471	15/06/2013	16	2013	1	15/05/2013	42	8	SACHA	14:21:00	VA64	VA64	VA64	12	F	NF	VA60	VA60	VA64VA60	VA64VA60	0.085582085	0.085582085	8	5	3	M	F	0	6.9	6.1	0.8	1	0	-1.00658816057873	1.098156138879	-0.00281731818723496	0.686490689476162	12	16	-4	4	8	0	0	-1.17902030504243
2472	15/06/2013	16	2013	1	14/05/2013	43	8	SACHA	14:21:00	VA64	VA64	VA64	10	M	NF	NE24	NE24	VA64NE24	VA64NE24	0.096878253	0.096878253	8	1	7	M	M	1	6.9	5.2	1.7	1	0	-1.00658816057873	1.28848464361097	2.07072886761765	1.84063138163101	12	17	-5	5	3	5	5	1.06673265694316
2473	15/06/2013	16	2013	1	14/05/2013	43	3	SACHA	14:22:42	NE29	NE29	NE29	10	M	NF	NE24	NE24	NE29NE24	NE29NE24	-0.056370847	-0.056370847	3	1	2	F	M	0	4.7	5.2	-0.5	1	0	-1.00658816057873	-1.29360089677049	-0.521203864638455	-0.980601421414172	20	17	3	3	3	0	0	-1.17902030504243
2474	15/06/2013	16	2013	1	14/05/2013	43	8	SACHA	15:11:11	VA64	VA64	VA64	10	M	NF	NE24	NE24	VA64NE24	VA64NE24	0.096878253	0.096878253	8	1	7	M	M	1	6.9	5.2	1.7	1	0	-1.00658816057873	1.28848464361097	2.07072886761765	1.84063138163101	12	17	-5	5	3	5	5	1.06673265694316
2475	15/06/2013	16	2013	1	15/05/2013	42	3	SACHA	16:25:26	NE24	NE24	NE24	12	F	NF	VA60	VA60	NE24VA60	NE24VA60	-0.030706653	-0.030706653	1	5	4	M	F	0	5.2	6.1	-0.9	0	0.666666667	0.776441650627933	-0.861186323158345	0.515569228263985	-1.49355284014966	17	16	1	1	8	-5	5	1.06673265694316
2476	15/06/2013	16	2013	1	15/05/2013	42	3	SACHA	16:28:00	NE29	NE29	NE29	12	F	NF	VA60	VA60	NE29VA60	NE29VA60	0.024091108	0.024091108	3	5	2	F	F	1	4.7	6.1	-1.4	0	0	-1.00658816057873	0.0620980962828067	-0.521203864638455	-2.13474211356902	20	16	4	4	8	-5	5	1.06673265694316
2477	16/06/2013	17	2013	1	18/05/2013	39	8	SACHA	7:59:00	VA63	VA63	VA63	15	M	NF	RU7	RU7	VA63RU7	VA63RU7	0.033997431	0.033997431	6	7	1	F	M	0	5.8	6.4	-0.6	1	0.5	0.330684197157632	0.229009180110694	-1.03959041108968	-1.10883927609804	16	13	3	3	7	1	1	-0.729869712645317
2478	16/06/2013	17	2013	1	18/05/2013	39	3	SACHA	8:21:00	NE27	NE27	NE27	15	M	NF	RU7	RU7	NE27RU7	NE27RU7	-0.03002221	-0.03002221	4	7	3	M	M	1	6.1	6.4	-0.3	1	1	1.66795655489399	-0.849654181217444	-0.00281731818723496	-0.724125712046428	15	13	2	2	7	-4	4	0.617582064546037
2479	16/06/2013	17	2013	1	18/05/2013	39	8	SACHA	8:33:00	VA60	VA60	VA60	15	M	NF	RU7	RU7	VA60RU7	VA60RU7	0.131268039	0.131268039	5	7	2	F	M	0	6.1	6.4	-0.3	0	0.75	0.999320376025811	1.86791623027225	-0.521203864638455	-0.724125712046428	16	13	3	3	7	1	1	-0.729869712645317
2480	16/06/2013	17	2013	1	15/05/2013	42	7	SACHA	9:01:00	RU7	RU7	RU7	12	F	NF	VA60	VA60	RU7VA60	RU7VA60	0.131268039	0.131268039	7	5	2	M	F	0	6.4	6.1	0.3	0	0.75	0.999320376025811	1.86791623027225	-0.521203864638455	0.0453014160568025	13	16	-3	3	8	-1	1	-0.729869712645317
2481	16/06/2013	17	2013	1	14/05/2013	43	7	SACHA	11:05:30	RU7	RU7	RU7	10	M	NF	NE24	NE24	RU7NE24	RU7NE24	-0.020475317	-0.020475317	7	1	6	M	M	1	6.4	5.2	1.2	1	0.333333333	-0.115073256312669	-0.688799113416922	1.55234232116643	1.19944210821165	13	17	-4	4	3	4	4	0.617582064546037
2482	16/06/2013	17	2013	1	15/05/2013	42	8	SACHA	11:06:00	VA64	VA64	VA64	13	F	NF	VA66	VA66	VA64VA66	VA64VA66	0.052082639	0.052082639	8	2	6	M	F	0	6.9	5.6	1.3	0	0	-1.00658816057873	0.533725841230342	1.55234232116643	1.32767996289552	12	16	-4	4	8	0	0	-1.17902030504243
2483	16/06/2013	17	2013	1	18/05/2013	39	8	SACHA	11:06:00	VA64	VA64	VA64	15	M	NF	RU7	RU7	VA64RU7	VA64RU7	0.001502802	0.001502802	8	7	1	M	M	1	6.9	6.4	0.5	1	0	-1.00658816057873	-0.31849101193585	-1.03959041108968	0.301777125424546	12	13	-1	1	7	1	1	-0.729869712645317
2484	16/06/2013	17	2013	1	14/05/2013	43	8	SACHA	11:06:00	VA64	VA64	VA64	10	M	NF	NE24	NE24	VA64NE24	VA64NE24	0.096878253	0.096878253	8	1	7	M	M	1	6.9	5.2	1.7	1	0	-1.00658816057873	1.28848464361097	2.07072886761765	1.84063138163101	12	17	-5	5	3	5	5	1.06673265694316
2485	16/06/2013	17	2013	1	15/05/2013	42	8	SACHA	11:11:00	VA63	VA63	VA63	12	F	NF	VA60	VA60	VA63VA60	VA63VA60	0.020348838	0.020348838	6	5	1	F	F	1	5.8	6.1	-0.3	0	0.666666667	0.776441650627933	-0.000955202269702407	-1.03959041108968	-0.724125712046428	16	16	0	0	8	0	0	-1.17902030504243
2486	16/06/2013	17	2013	1	16/05/2013	41	8	SACHA	11:27:00	VA66	VA66	VA66	66	M	NF	NE27	NE27	VA66NE27	VA66NE27	-0.044231702	-0.044231702	2	4	2	F	M	0	5.6	6.1	-0.5	0	0	-1.00658816057873	-1.08906911957184	-0.521203864638455	-0.980601421414172	16	15	1	1	3	5	5	1.06673265694316
2487	16/06/2013	17	2013	1	14/05/2013	43	8	SACHA	11:27:00	VA66	VA66	VA66	10	M	NF	NE24	NE24	VA66NE24	VA66NE24	-0.014251741	-0.014251741	2	1	1	F	M	0	5.6	5.2	0.4	0	0.5	0.330684197157632	-0.583938428433682	-1.03959041108968	0.173539270740674	16	17	-1	1	3	5	5	1.06673265694316
2488	16/06/2013	17	2013	1	15/05/2013	42	3	SACHA	11:29:17	NE27	NE27	NE27	13	F	NF	VA66	VA66	NE27VA66	NE27VA66	-0.044231702	-0.044231702	4	2	2	M	F	0	6.1	5.6	0.5	1	0	-1.00658816057873	-1.08906911957184	-0.521203864638455	0.301777125424546	15	16	-1	1	8	-5	5	1.06673265694316
2496	17/06/2013	18	2013	1	15/05/2013	42	8	SACHA	10:12:00	VA66	VA66	VA66	57	F	NF	VA63	VA63	VA66VA63	VA66VA63	-0.071512692	-0.071512692	2	6	4	F	F	1	5.6	5.8	-0.2	1	0.333333333	-0.115073256312669	-1.54872499883175	0.515569228263985	-0.595887857362557	16	16	0	0	8	0	0	-1.17902030504243
2497	17/06/2013	18	2013	1	14/05/2013	43	8	SACHA	10:12:00	VA66	VA66	VA66	10	M	NF	NE24	NE24	VA66NE24	VA66NE24	-0.014251741	-0.014251741	2	1	1	F	M	0	5.6	5.2	0.4	1	0.5	0.330684197157632	-0.583938428433682	-1.03959041108968	0.173539270740674	16	17	-1	1	3	5	5	1.06673265694316
2498	17/06/2013	18	2013	1	15/05/2013	42	8	SACHA	10:33:13	VA63	VA63	VA63	13	F	NF	VA66	VA66	VA63VA66	VA63VA66	-0.071512692	-0.071512692	6	2	4	F	F	1	5.8	5.6	0.2	0	0.333333333	-0.115073256312669	-1.54872499883175	0.515569228263985	-0.0829364386270693	16	16	0	0	8	0	0	-1.17902030504243
2499	17/06/2013	18	2013	1	18/05/2013	39	8	SACHA	10:33:13	VA63	VA63	VA63	15	M	NF	RU7	RU7	VA63RU7	VA63RU7	0.033997431	0.033997431	6	7	1	F	M	0	5.8	6.4	-0.6	1	0.5	0.330684197157632	0.229009180110694	-1.03959041108968	-1.10883927609804	16	13	3	3	7	1	1	-0.729869712645317
2500	17/06/2013	18	2013	1	14/05/2013	43	7	SACHA	10:34:00	RU7	RU7	RU7	10	M	NF	NE24	NE24	RU7NE24	RU7NE24	-0.020475317	-0.020475317	7	1	6	M	M	1	6.4	5.2	1.2	1	0.333333333	-0.115073256312669	-0.688799113416922	1.55234232116643	1.19944210821165	13	17	-4	4	3	4	4	0.617582064546037
2501	17/06/2013	18	2013	1	15/05/2013	42	7	SACHA	10:34:00	RU7	RU7	RU7	57	F	NF	VA63	VA63	RU7VA63	RU7VA63	0.033997431	0.033997431	7	6	1	M	F	0	6.4	5.8	0.6	0	0.5	0.330684197157632	0.229009180110694	-1.03959041108968	0.430014980108418	13	16	-3	3	8	-1	1	-0.729869712645317
2502	17/06/2013	18	2013	1	15/05/2013	42	8	SACHA	10:40:00	VA64	VA64	VA64	13	F	NF	VA66	VA66	VA64VA66	VA64VA66	0.052082639	0.052082639	8	2	6	M	F	0	6.9	5.6	1.3	0	0	-1.00658816057873	0.533725841230342	1.55234232116643	1.32767996289552	12	16	-4	4	8	0	0	-1.17902030504243
2503	17/06/2013	18	2013	1	15/05/2013	42	8	SACHA	10:40:00	VA64	VA64	VA64	57	F	NF	VA63	VA63	VA64VA63	VA64VA63	0.107407406	0.107407406	8	6	2	M	F	0	6.9	5.8	1.1	1	0	-1.00658816057873	1.46588975537844	-0.521203864638455	1.07120425352778	12	16	-4	4	8	0	0	-1.17902030504243
2504	17/06/2013	18	2013	1	15/05/2013	42	3	SACHA	10:41:00	NE24	NE24	NE24	12	F	NF	VA60	VA60	NE24VA60	NE24VA60	-0.030706653	-0.030706653	1	5	4	M	F	0	5.2	6.1	-0.9	0	0.666666667	0.776441650627933	-0.861186323158345	0.515569228263985	-1.49355284014966	17	16	1	1	8	-5	5	1.06673265694316
2505	17/06/2013	18	2013	1	18/05/2013	39	8	SACHA	10:58:00	VA63	VA63	VA63	15	M	NF	RU7	RU7	VA63RU7	VA63RU7	0.033997431	0.033997431	6	7	1	F	M	0	5.8	6.4	-0.6	0	0.5	0.330684197157632	0.229009180110694	-1.03959041108968	-1.10883927609804	16	13	3	3	7	1	1	-0.729869712645317
2506	17/06/2013	18	2013	1	15/05/2013	42	8	SACHA	11:03:00	VA60	VA60	VA60	13	F	NF	VA66	VA66	VA60VA66	VA60VA66	0.077591352	0.077591352	5	2	3	F	F	1	6.1	5.6	0.5	0	1	1.66795655489399	0.963520724143459	-0.00281731818723496	0.301777125424546	16	16	0	0	8	0	0	-1.17902030504243
2507	17/06/2013	18	2013	1	18/05/2013	39	8	SACHA	12:26:57	VA63	VA63	VA63	15	M	NF	RU7	RU7	VA63RU7	VA63RU7	0.033997431	0.033997431	6	7	1	F	M	0	5.8	6.4	-0.6	1	0.5	0.330684197157632	0.229009180110694	-1.03959041108968	-1.10883927609804	16	13	3	3	7	1	1	-0.729869712645317
2508	17/06/2013	18	2013	1	15/05/2013	42	8	SACHA	12:29:30	VA64	VA64	VA64	12	F	NF	VA60	VA60	VA64VA60	VA64VA60	0.085582085	0.085582085	8	5	3	M	F	0	6.9	6.1	0.8	1	0	-1.00658816057873	1.098156138879	-0.00281731818723496	0.686490689476162	12	16	-4	4	8	0	0	-1.17902030504243
2509	17/06/2013	18	2013	1	15/05/2013	42	3	SACHA	12:36:00	NE27	NE27	NE27	12	F	NF	VA60	VA60	NE27VA60	NE27VA60	-0.033681504	-0.033681504	4	5	1	M	F	0	6.1	6.1	0	0	1	1.66795655489399	-0.911309421772884	-1.03959041108968	-0.339412147994813	15	16	-1	1	8	-5	5	1.06673265694316
2510	17/06/2013	18	2013	1	18/05/2013	39	3	SACHA	12:37:00	NE27	NE27	NE27	15	M	NF	RU7	RU7	NE27RU7	NE27RU7	-0.03002221	-0.03002221	4	7	3	M	M	1	6.1	6.4	-0.3	0	1	1.66795655489399	-0.849654181217444	-0.00281731818723496	-0.724125712046428	15	13	2	2	7	-4	4	0.617582064546037
2511	17/06/2013	18	2013	1	15/05/2013	42	3	SACHA	13:18:52	NE29	NE29	NE29	12	F	NF	VA60	VA60	NE29VA60	NE29VA60	0.024091108	0.024091108	3	5	2	F	F	1	4.7	6.1	-1.4	1	0	-1.00658816057873	0.0620980962828067	-0.521203864638455	-2.13474211356902	20	16	4	4	8	-5	5	1.06673265694316
2512	17/06/2013	18	2013	1	15/05/2013	42	7	SACHA	13:27:00	RU7	RU7	RU7	12	F	NF	VA60	VA60	RU7VA60	RU7VA60	0.131268039	0.131268039	7	5	2	M	F	0	6.4	6.1	0.3	0	0.75	0.999320376025811	1.86791623027225	-0.521203864638455	0.0453014160568025	13	16	-3	3	8	-1	1	-0.729869712645317
2513	17/06/2013	18	2013	1	18/05/2013	39	3	SACHA	13:34:34	NE24	NE24	NE24	15	M	NF	RU7	RU7	NE24RU7	NE24RU7	-0.020475317	-0.020475317	1	7	6	M	M	1	5.2	6.4	-1.2	0	0.333333333	-0.115073256312669	-0.688799113416922	1.55234232116643	-1.87826640420127	17	13	4	4	7	-4	4	0.617582064546037
2514	17/06/2013	18	2013	1	14/05/2013	43	8	SACHA	13:36:00	VA60	VA60	VA60	10	M	NF	NE24	NE24	VA60NE24	VA60NE24	-0.030706653	-0.030706653	5	1	4	F	M	0	6.1	5.2	0.9	1	0.666666667	0.776441650627933	-0.861186323158345	0.515569228263985	0.814728544160034	16	17	-1	1	3	5	5	1.06673265694316
2523	18/06/2013	19	2013	1	14/05/2013	43	7	SACHA	11:30:00	RU7	RU7	RU7	10	M	NF	NE24	NE24	RU7NE24	RU7NE24	-0.020475317	-0.020475317	7	1	6	M	M	1	6.4	5.2	1.2	1	0.333333333	-0.115073256312669	-0.688799113416922	1.55234232116643	1.19944210821165	13	17	-4	4	3	4	4	0.617582064546037
2524	18/06/2013	19	2013	1	15/05/2013	42	7	SACHA	11:30:00	RU7	RU7	RU7	12	F	NF	VA60	VA60	RU7VA60	RU7VA60	0.131268039	0.131268039	7	5	2	M	F	0	6.4	6.1	0.3	0	0.75	0.999320376025811	1.86791623027225	-0.521203864638455	0.0453014160568025	13	16	-3	3	8	-1	1	-0.729869712645317
2525	18/06/2013	19	2013	1	14/05/2013	43	8	SACHA	11:33:00	VA60	VA60	VA60	10	M	NF	NE24	NE24	VA60NE24	VA60NE24	-0.030706653	-0.030706653	5	1	4	F	M	0	6.1	5.2	0.9	1	0.666666667	0.776441650627933	-0.861186323158345	0.515569228263985	0.814728544160034	16	17	-1	1	3	5	5	1.06673265694316
2526	18/06/2013	19	2013	1	18/05/2013	39	8	SACHA	11:33:00	VA60	VA60	VA60	15	M	NF	RU7	RU7	VA60RU7	VA60RU7	0.131268039	0.131268039	5	7	2	F	M	0	6.1	6.4	-0.3	1	0.75	0.999320376025811	1.86791623027225	-0.521203864638455	-0.724125712046428	16	13	3	3	7	1	1	-0.729869712645317
2527	18/06/2013	19	2013	1	18/05/2013	39	8	SACHA	12:42:00	VA64	VA64	VA64	15	M	NF	RU7	RU7	VA64RU7	VA64RU7	0.001502802	0.001502802	8	7	1	M	M	1	6.9	6.4	0.5	0	0	-1.00658816057873	-0.31849101193585	-1.03959041108968	0.301777125424546	12	13	-1	1	7	1	1	-0.729869712645317
2528	18/06/2013	19	2013	1	14/05/2013	43	8	SACHA	13:04:47	VA63	VA63	VA63	10	M	NF	NE24	NE24	VA63NE24	VA63NE24	0.005570885	0.005570885	6	1	5	F	M	0	5.8	5.2	0.6	1	0	-1.00658816057873	-0.249948108314415	1.03395577471521	0.430014980108418	16	17	-1	1	3	5	5	1.06673265694316
2529	18/06/2013	19	2013	1	15/05/2013	42	3	SACHA	13:05:00	NE27	NE27	NE27	57	F	NF	VA63	VA63	NE27VA63	NE27VA63	8.29e-05	8.29e-05	4	6	2	M	F	0	6.1	5.8	0.3	0	0	-1.00658816057873	-0.342414861556883	-0.521203864638455	0.0453014160568025	15	16	-1	1	8	-5	5	1.06673265694316
2530	18/06/2013	19	2013	1	18/05/2013	39	8	SACHA	14:11:53	VA64	VA64	VA64	15	M	NF	RU7	RU7	VA64RU7	VA64RU7	0.001502802	0.001502802	8	7	1	M	M	1	6.9	6.4	0.5	1	0	-1.00658816057873	-0.31849101193585	-1.03959041108968	0.301777125424546	12	13	-1	1	7	1	1	-0.729869712645317
2531	18/06/2013	19	2013	1	14/05/2013	43	8	SACHA	14:12:03	VA64	VA64	VA64	10	M	NF	NE24	NE24	VA64NE24	VA64NE24	0.096878253	0.096878253	8	1	7	M	M	1	6.9	5.2	1.7	1	0	-1.00658816057873	1.28848464361097	2.07072886761765	1.84063138163101	12	17	-5	5	3	5	5	1.06673265694316
2532	18/06/2013	19	2013	1	18/05/2013	39	3	SACHA	14:12:33	NE24	NE24	NE24	15	M	NF	RU7	RU7	NE24RU7	NE24RU7	-0.020475317	-0.020475317	1	7	6	M	M	1	5.2	6.4	-1.2	1	0.333333333	-0.115073256312669	-0.688799113416922	1.55234232116643	-1.87826640420127	17	13	4	4	7	-4	4	0.617582064546037
2533	18/06/2013	19	2013	1	15/05/2013	42	8	SACHA	15:25:03	VA63	VA63	VA63	13	F	NF	VA66	VA66	VA63VA66	VA63VA66	-0.071512692	-0.071512692	6	2	4	F	F	1	5.8	5.6	0.2	1	0.333333333	-0.115073256312669	-1.54872499883175	0.515569228263985	-0.0829364386270693	16	16	0	0	8	0	0	-1.17902030504243
2534	18/06/2013	19	2013	1	18/05/2013	39	8	SACHA	15:25:15	VA63	VA63	VA63	15	M	NF	RU7	RU7	VA63RU7	VA63RU7	0.033997431	0.033997431	6	7	1	F	M	0	5.8	6.4	-0.6	0	0.5	0.330684197157632	0.229009180110694	-1.03959041108968	-1.10883927609804	16	13	3	3	7	1	1	-0.729869712645317
2545	20/06/2013	20	2013	1	16/05/2013	41	7	SACHA	9:46:21	RU7	RU7	RU7	66	M	NF	NE27	NE27	RU7NE27	RU7NE27	-0.03002221	-0.03002221	7	4	3	M	M	1	6.4	6.1	0.3	1	1	1.66795655489399	-0.849654181217444	-0.00281731818723496	0.0453014160568025	13	15	-2	2	3	4	4	0.617582064546037
2546	20/06/2013	20	2013	1	14/05/2013	43	7	SACHA	9:46:24	RU7	RU7	RU7	10	M	NF	NE24	NE24	RU7NE24	RU7NE24	-0.020475317	-0.020475317	7	1	6	M	M	1	6.4	5.2	1.2	1	0.333333333	-0.115073256312669	-0.688799113416922	1.55234232116643	1.19944210821165	13	17	-4	4	3	4	4	0.617582064546037
2547	20/06/2013	20	2013	1	14/05/2013	43	8	SACHA	10:18:37	VA64	VA64	VA64	10	M	NF	NE24	NE24	VA64NE24	VA64NE24	0.096878253	0.096878253	8	1	7	M	M	1	6.9	5.2	1.7	1	0	-1.00658816057873	1.28848464361097	2.07072886761765	1.84063138163101	12	17	-5	5	3	5	5	1.06673265694316
2548	20/06/2013	20	2013	1	14/05/2013	43	8	SACHA	11:23:54	VA60	VA60	VA60	10	M	NF	NE24	NE24	VA60NE24	VA60NE24	-0.030706653	-0.030706653	5	1	4	F	M	0	6.1	5.2	0.9	1	0.666666667	0.776441650627933	-0.861186323158345	0.515569228263985	0.814728544160034	16	17	-1	1	3	5	5	1.06673265694316
2549	20/06/2013	20	2013	1	15/05/2013	42	7	SACHA	12:54:00	RU7	RU7	RU7	13	F	NF	VA66	VA66	RU7VA66	RU7VA66	0.053118978	0.053118978	7	2	5	M	F	0	6.4	5.6	0.8	0	1	1.66795655489399	0.551187059252721	1.03395577471521	0.686490689476162	13	16	-3	3	8	-1	1	-0.729869712645317
2550	20/06/2013	20	2013	1	14/05/2013	43	7	SACHA	12:54:41	RU7	RU7	RU7	10	M	NF	NE24	NE24	RU7NE24	RU7NE24	-0.020475317	-0.020475317	7	1	6	M	M	1	6.4	5.2	1.2	1	0.333333333	-0.115073256312669	-0.688799113416922	1.55234232116643	1.19944210821165	13	17	-4	4	3	4	4	0.617582064546037
2551	20/06/2013	20	2013	1	15/05/2013	42	8	SACHA	13:00:01	VA63	VA63	VA63	13	F	NF	VA66	VA66	VA63VA66	VA63VA66	-0.071512692	-0.071512692	6	2	4	F	F	1	5.8	5.6	0.2	1	0.333333333	-0.115073256312669	-1.54872499883175	0.515569228263985	-0.0829364386270693	16	16	0	0	8	0	0	-1.17902030504243
2573	21/06/2013	21	2013	1	18/05/2013	39	8	SACHA	14:49:53	VA60	VA60	VA60	15	M	NF	RU7	RU7	VA60RU7	VA60RU7	0.131268039	0.131268039	5	7	2	F	M	0	6.1	6.4	-0.3	1	0.75	0.999320376025811	1.86791623027225	-0.521203864638455	-0.724125712046428	16	13	3	3	7	1	1	-0.729869712645317
2574	21/06/2013	21	2013	1	15/05/2013	42	7	SACHA	15:14:32	RU7	RU7	RU7	12	F	NF	VA60	VA60	RU7VA60	RU7VA60	0.131268039	0.131268039	7	5	2	M	F	0	6.4	6.1	0.3	1	0.75	0.999320376025811	1.86791623027225	-0.521203864638455	0.0453014160568025	13	16	-3	3	8	-1	1	-0.729869712645317
2575	21/06/2013	21	2013	1	15/05/2013	42	8	SACHA	15:21:00	VA63	VA63	VA63	12	F	NF	VA60	VA60	VA63VA60	VA63VA60	0.020348838	0.020348838	6	5	1	F	F	1	5.8	6.1	-0.3	0	0.666666667	0.776441650627933	-0.000955202269702407	-1.03959041108968	-0.724125712046428	16	16	0	0	8	0	0	-1.17902030504243
2576	21/06/2013	21	2013	1	14/05/2013	43	8	SACHA	15:21:12	VA63	VA63	VA63	10	M	NF	NE24	NE24	VA63NE24	VA63NE24	0.005570885	0.005570885	6	1	5	F	M	0	5.8	5.2	0.6	1	0	-1.00658816057873	-0.249948108314415	1.03395577471521	0.430014980108418	16	17	-1	1	3	5	5	1.06673265694316
2577	21/06/2013	21	2013	1	15/05/2013	42	8	SACHA	15:21:41	VA63	VA63	VA63	13	F	NF	VA66	VA66	VA63VA66	VA63VA66	-0.071512692	-0.071512692	6	2	4	F	F	1	5.8	5.6	0.2	0	0.333333333	-0.115073256312669	-1.54872499883175	0.515569228263985	-0.0829364386270693	16	16	0	0	8	0	0	-1.17902030504243
2578	21/06/2013	21	2013	1	15/05/2013	42	3	SACHA	18:00:23	NE24	NE24	NE24	12	F	NF	VA60	VA60	NE24VA60	NE24VA60	-0.030706653	-0.030706653	1	5	4	M	F	0	5.2	6.1	-0.9	1	0.666666667	0.776441650627933	-0.861186323158345	0.515569228263985	-1.49355284014966	17	16	1	1	8	-5	5	1.06673265694316
2579	21/06/2013	21	2013	1	15/05/2013	42	3	SACHA	18:00:33	NE24	NE24	NE24	13	F	NF	VA66	VA66	NE24VA66	NE24VA66	-0.014251741	-0.014251741	1	2	1	M	F	0	5.2	5.6	-0.4	1	0.5	0.330684197157632	-0.583938428433682	-1.03959041108968	-0.8523635667303	17	16	1	1	8	-5	5	1.06673265694316
2580	21/06/2013	21	2013	1	14/05/2013	43	7	SACHA	18:29:00	RU7	RU7	RU7	10	M	NF	NE24	NE24	RU7NE24	RU7NE24	-0.020475317	-0.020475317	7	1	6	M	M	1	6.4	5.2	1.2	1	0.333333333	-0.115073256312669	-0.688799113416922	1.55234232116643	1.19944210821165	13	17	-4	4	3	4	4	0.617582064546037
2581	22/06/2013	22	2013	1	15/05/2013	42	3	SACHA	6:20:12	NE24	NE24	NE24	12	F	NF	VA60	VA60	NE24VA60	NE24VA60	-0.030706653	-0.030706653	1	5	4	M	F	0	5.2	6.1	-0.9	1	0.666666667	0.776441650627933	-0.861186323158345	0.515569228263985	-1.49355284014966	17	16	1	1	8	-5	5	1.06673265694316
2582	22/06/2013	22	2013	1	15/05/2013	42	8	SACHA	7:01:00	VA64	VA64	VA64	13	F	NF	VA66	VA66	VA64VA66	VA64VA66	0.052082639	0.052082639	8	2	6	M	F	0	6.9	5.6	1.3	0	0	-1.00658816057873	0.533725841230342	1.55234232116643	1.32767996289552	12	16	-4	4	8	0	0	-1.17902030504243
2583	22/06/2013	22	2013	1	14/05/2013	43	8	SACHA	7:08:57	VA60	VA60	VA60	10	M	NF	NE24	NE24	VA60NE24	VA60NE24	-0.030706653	-0.030706653	5	1	4	F	M	0	6.1	5.2	0.9	1	0.666666667	0.776441650627933	-0.861186323158345	0.515569228263985	0.814728544160034	16	17	-1	1	3	5	5	1.06673265694316
2584	22/06/2013	22	2013	1	15/05/2013	42	8	SACHA	7:08:59	VA60	VA60	VA60	13	F	NF	VA66	VA66	VA60VA66	VA60VA66	0.077591352	0.077591352	5	2	3	F	F	1	6.1	5.6	0.5	1	1	1.66795655489399	0.963520724143459	-0.00281731818723496	0.301777125424546	16	16	0	0	8	0	0	-1.17902030504243
2585	22/06/2013	22	2013	1	18/05/2013	39	8	SACHA	7:09:05	VA60	VA60	VA60	15	M	NF	RU7	RU7	VA60RU7	VA60RU7	0.131268039	0.131268039	5	7	2	F	M	0	6.1	6.4	-0.3	1	0.75	0.999320376025811	1.86791623027225	-0.521203864638455	-0.724125712046428	16	13	3	3	7	1	1	-0.729869712645317
2586	22/06/2013	22	2013	1	18/05/2013	39	8	SACHA	7:51:18	VA64	VA64	VA64	15	M	NF	RU7	RU7	VA64RU7	VA64RU7	0.001502802	0.001502802	8	7	1	M	M	1	6.9	6.4	0.5	1	0	-1.00658816057873	-0.31849101193585	-1.03959041108968	0.301777125424546	12	13	-1	1	7	1	1	-0.729869712645317
2597	23/06/2013	23	2013	1	16/05/2013	41	8	SACHA	12:30:00	VA64	VA64	VA64	66	M	NF	NE27	NE27	VA64NE27	VA64NE27	0.070685975	0.070685975	8	4	4	M	M	1	6.9	6.1	0.8	1	0	-1.00658816057873	0.847172412129994	0.515569228263985	0.686490689476162	12	15	-3	3	3	5	5	1.06673265694316
2598	23/06/2013	23	2013	1	15/05/2013	42	7	SACHA	13:16:00	RU7	RU7	RU7	13	F	NF	VA66	VA66	RU7VA66	RU7VA66	0.053118978	0.053118978	7	2	5	M	F	0	6.4	5.6	0.8	1	1	1.66795655489399	0.551187059252721	1.03395577471521	0.686490689476162	13	16	-3	3	8	-1	1	-0.729869712645317
2599	23/06/2013	23	2013	1	15/05/2013	42	7	SACHA	13:44:00	RU7	RU7	RU7	12	F	NF	VA60	VA60	RU7VA60	RU7VA60	0.131268039	0.131268039	7	5	2	M	F	0	6.4	6.1	0.3	1	0.75	0.999320376025811	1.86791623027225	-0.521203864638455	0.0453014160568025	13	16	-3	3	8	-1	1	-0.729869712645317
2600	23/06/2013	23	2013	1	15/05/2013	42	3	SACHA	13:57:36	NE27	NE27	NE27	12	F	NF	VA60	VA60	NE27VA60	NE27VA60	-0.033681504	-0.033681504	4	5	1	M	F	0	6.1	6.1	0	1	1	1.66795655489399	-0.911309421772884	-1.03959041108968	-0.339412147994813	15	16	-1	1	8	-5	5	1.06673265694316
2601	23/06/2013	23	2013	1	15/05/2013	42	8	SACHA	14:24:10	VA63	VA63	VA63	13	F	NF	VA66	VA66	VA63VA66	VA63VA66	-0.071512692	-0.071512692	6	2	4	F	F	1	5.8	5.6	0.2	1	0.333333333	-0.115073256312669	-1.54872499883175	0.515569228263985	-0.0829364386270693	16	16	0	0	8	0	0	-1.17902030504243
2602	23/06/2013	23	2013	1	15/05/2013	42	8	SACHA	15:37:00	VA64	VA64	VA64	12	F	NF	VA60	VA60	VA64VA60	VA64VA60	0.085582085	0.085582085	8	5	3	M	F	0	6.9	6.1	0.8	1	0	-1.00658816057873	1.098156138879	-0.00281731818723496	0.686490689476162	12	16	-4	4	8	0	0	-1.17902030504243
2603	23/06/2013	23	2013	1	15/05/2013	42	8	SACHA	15:37:06	VA64	VA64	VA64	57	F	NF	VA63	VA63	VA64VA63	VA64VA63	0.107407406	0.107407406	8	6	2	M	F	0	6.9	5.8	1.1	0	0	-1.00658816057873	1.46588975537844	-0.521203864638455	1.07120425352778	12	16	-4	4	8	0	0	-1.17902030504243
2604	23/06/2013	23	2013	1	18/05/2013	39	8	SACHA	17:29:00	VA66	VA66	VA66	15	M	NF	RU7	RU7	VA66RU7	VA66RU7	0.053118978	0.053118978	2	7	5	F	M	0	5.6	6.4	-0.8	0	1	1.66795655489399	0.551187059252721	1.03395577471521	-1.36531498546579	16	13	3	3	7	1	1	-0.729869712645317
2605	23/06/2013	23	2013	1	14/05/2013	43	7	SACHA	17:30:00	RU7	RU7	RU7	10	M	NF	NE24	NE24	RU7NE24	RU7NE24	-0.020475317	-0.020475317	7	1	6	M	M	1	6.4	5.2	1.2	1	0.333333333	-0.115073256312669	-0.688799113416922	1.55234232116643	1.19944210821165	13	17	-4	4	3	4	4	0.617582064546037
2606	24/06/2013	24	2013	1	18/05/2013	39	3	SACHA	7:06:06	NE27	NE27	NE27	15	M	NF	RU7	RU7	NE27RU7	NE27RU7	-0.03002221	-0.03002221	4	7	3	M	M	1	6.1	6.4	-0.3	0	1	1.66795655489399	-0.849654181217444	-0.00281731818723496	-0.724125712046428	15	13	2	2	7	-4	4	0.617582064546037
2607	24/06/2013	24	2013	1	18/05/2013	39	8	SACHA	7:07:00	VA64	VA64	VA64	15	M	NF	RU7	RU7	VA64RU7	VA64RU7	0.001502802	0.001502802	8	7	1	M	M	1	6.9	6.4	0.5	0	0	-1.00658816057873	-0.31849101193585	-1.03959041108968	0.301777125424546	12	13	-1	1	7	1	1	-0.729869712645317
2608	24/06/2013	24	2013	1	15/05/2013	42	8	SACHA	7:07:00	VA64	VA64	VA64	12	F	NF	VA60	VA60	VA64VA60	VA64VA60	0.085582085	0.085582085	8	5	3	M	F	0	6.9	6.1	0.8	1	0	-1.00658816057873	1.098156138879	-0.00281731818723496	0.686490689476162	12	16	-4	4	8	0	0	-1.17902030504243
2609	24/06/2013	24	2013	1	16/05/2013	41	8	SACHA	7:07:00	VA64	VA64	VA64	66	M	NF	NE27	NE27	VA64NE27	VA64NE27	0.070685975	0.070685975	8	4	4	M	M	1	6.9	6.1	0.8	1	0	-1.00658816057873	0.847172412129994	0.515569228263985	0.686490689476162	12	15	-3	3	3	5	5	1.06673265694316
2610	24/06/2013	24	2013	1	11/5/2013	46	8	SACHA	7:08:00	VA63	VA63	VA63	18	F	NF	NE29	NE29	VA63NE29	VA63NE29	0.058164015	0.058164015	6	3	3	F	F	1	5.8	4.7	1.1	1	0	-1.00658816057873	0.636190606342978	-0.00281731818723496	1.07120425352778	16	20	-4	4	3	5	5	1.06673265694316
2611	24/06/2013	24	2013	1	15/05/2013	42	8	SACHA	7:08:00	VA63	VA63	VA63	12	F	NF	VA60	VA60	VA63VA60	VA63VA60	0.020348838	0.020348838	6	5	1	F	F	1	5.8	6.1	-0.3	1	0.666666667	0.776441650627933	-0.000955202269702407	-1.03959041108968	-0.724125712046428	16	16	0	0	8	0	0	-1.17902030504243
2612	24/06/2013	24	2013	1	14/05/2013	43	8	SACHA	7:23:00	VA60	VA60	VA60	10	M	NF	NE24	NE24	VA60NE24	VA60NE24	-0.030706653	-0.030706653	5	1	4	F	M	0	6.1	5.2	0.9	0	0.666666667	0.776441650627933	-0.861186323158345	0.515569228263985	0.814728544160034	16	17	-1	1	3	5	5	1.06673265694316
2613	24/06/2013	24	2013	1	16/05/2013	41	8	SACHA	7:41:00	VA60	VA60	VA60	66	M	NF	NE27	NE27	VA60NE27	VA60NE27	-0.033681504	-0.033681504	5	4	1	F	M	0	6.1	6.1	0	0	1	1.66795655489399	-0.911309421772884	-1.03959041108968	-0.339412147994813	16	15	1	1	3	5	5	1.06673265694316
2614	24/06/2013	24	2013	1	15/05/2013	42	8	SACHA	10:35:00	VA64	VA64	VA64	13	F	NF	VA66	VA66	VA64VA66	VA64VA66	0.052082639	0.052082639	8	2	6	M	F	0	6.9	5.6	1.3	1	0	-1.00658816057873	0.533725841230342	1.55234232116643	1.32767996289552	12	16	-4	4	8	0	0	-1.17902030504243
2615	24/06/2013	24	2013	1	14/05/2013	43	8	SACHA	11:54:00	VA66	VA66	VA66	10	M	NF	NE24	NE24	VA66NE24	VA66NE24	-0.014251741	-0.014251741	2	1	1	F	M	0	5.6	5.2	0.4	0	0.5	0.330684197157632	-0.583938428433682	-1.03959041108968	0.173539270740674	16	17	-1	1	3	5	5	1.06673265694316
2616	24/06/2013	24	2013	1	18/05/2013	39	8	SACHA	12:04:00	VA64	VA64	VA64	15	M	NF	RU7	RU7	VA64RU7	VA64RU7	0.001502802	0.001502802	8	7	1	M	M	1	6.9	6.4	0.5	1	0	-1.00658816057873	-0.31849101193585	-1.03959041108968	0.301777125424546	12	13	-1	1	7	1	1	-0.729869712645317
2617	24/06/2013	24	2013	1	14/05/2013	43	8	SACHA	12:04:00	VA64	VA64	VA64	10	M	NF	NE24	NE24	VA64NE24	VA64NE24	0.096878253	0.096878253	8	1	7	M	M	1	6.9	5.2	1.7	1	0	-1.00658816057873	1.28848464361097	2.07072886761765	1.84063138163101	12	17	-5	5	3	5	5	1.06673265694316
2620	25/06/2013	25	2013	1	16/05/2013	41	8	SACHA	7:01:00	VA64	VA64	VA64	66	M	NF	NE27	NE27	VA64NE27	VA64NE27	0.070685975	0.070685975	8	4	4	M	M	1	6.9	6.1	0.8	0	0	-1.00658816057873	0.847172412129994	0.515569228263985	0.686490689476162	12	15	-3	3	3	5	5	1.06673265694316
2621	25/06/2013	25	2013	1	15/05/2013	42	3	SACHA	7:26:02	NE29	NE29	NE29	12	F	NF	VA60	VA60	NE29VA60	NE29VA60	0.024091108	0.024091108	3	5	2	F	F	1	4.7	6.1	-1.4	1	0	-1.00658816057873	0.0620980962828067	-0.521203864638455	-2.13474211356902	20	16	4	4	8	-5	5	1.06673265694316
2622	25/06/2013	25	2013	1	15/05/2013	42	3	SACHA	7:26:04	NE29	NE29	NE29	13	F	NF	VA66	VA66	NE29VA66	NE29VA66	-0.053096119	-0.053096119	3	2	1	F	F	1	4.7	5.6	-0.9	1	0	-1.00658816057873	-1.23842518730477	-1.03959041108968	-1.49355284014966	20	16	4	4	8	-5	5	1.06673265694316
2623	25/06/2013	25	2013	1	16/05/2013	41	8	SACHA	8:54:00	VA60	VA60	VA60	66	M	NF	NE27	NE27	VA60NE27	VA60NE27	-0.033681504	-0.033681504	5	4	1	F	M	0	6.1	6.1	0	1	1	1.66795655489399	-0.911309421772884	-1.03959041108968	-0.339412147994813	16	15	1	1	3	5	5	1.06673265694316
2624	25/06/2013	25	2013	1	15/05/2013	42	8	SACHA	8:54:13	VA60	VA60	VA60	13	F	NF	VA66	VA66	VA60VA66	VA60VA66	0.077591352	0.077591352	5	2	3	F	F	1	6.1	5.6	0.5	0	1	1.66795655489399	0.963520724143459	-0.00281731818723496	0.301777125424546	16	16	0	0	8	0	0	-1.17902030504243
2625	25/06/2013	25	2013	1	16/05/2013	41	8	SACHA	8:55:00	VA64	VA64	VA64	66	M	NF	NE27	NE27	VA64NE27	VA64NE27	0.070685975	0.070685975	8	4	4	M	M	1	6.9	6.1	0.8	1	0	-1.00658816057873	0.847172412129994	0.515569228263985	0.686490689476162	12	15	-3	3	3	5	5	1.06673265694316
2626	25/06/2013	25	2013	1	15/05/2013	42	8	SACHA	8:55:00	VA64	VA64	VA64	13	F	NF	VA66	VA66	VA64VA66	VA64VA66	0.052082639	0.052082639	8	2	6	M	F	0	6.9	5.6	1.3	1	0	-1.00658816057873	0.533725841230342	1.55234232116643	1.32767996289552	12	16	-4	4	8	0	0	-1.17902030504243
2627	25/06/2013	25	2013	1	18/05/2013	39	8	SACHA	8:55:00	VA64	VA64	VA64	15	M	NF	RU7	RU7	VA64RU7	VA64RU7	0.001502802	0.001502802	8	7	1	M	M	1	6.9	6.4	0.5	1	0	-1.00658816057873	-0.31849101193585	-1.03959041108968	0.301777125424546	12	13	-1	1	7	1	1	-0.729869712645317
2628	25/06/2013	25	2013	1	15/05/2013	42	3	SACHA	8:57:00	NE29	NE29	NE29	13	F	NF	VA66	VA66	NE29VA66	NE29VA66	-0.053096119	-0.053096119	3	2	1	F	F	1	4.7	5.6	-0.9	0	0	-1.00658816057873	-1.23842518730477	-1.03959041108968	-1.49355284014966	20	16	4	4	8	-5	5	1.06673265694316
2629	25/06/2013	25	2013	1	15/05/2013	42	8	SACHA	10:57:00	VA64	VA64	VA64	57	F	NF	VA63	VA63	VA64VA63	VA64VA63	0.107407406	0.107407406	8	6	2	M	F	0	6.9	5.8	1.1	0	0	-1.00658816057873	1.46588975537844	-0.521203864638455	1.07120425352778	12	16	-4	4	8	0	0	-1.17902030504243
2630	25/06/2013	25	2013	1	14/05/2013	43	7	SACHA	11:05:00	RU7	RU7	RU7	10	M	NF	NE24	NE24	RU7NE24	RU7NE24	-0.020475317	-0.020475317	7	1	6	M	M	1	6.4	5.2	1.2	1	0.333333333	-0.115073256312669	-0.688799113416922	1.55234232116643	1.19944210821165	13	17	-4	4	3	4	4	0.617582064546037
2631	25/06/2013	25	2013	1	15/05/2013	42	3	SACHA	11:48:00	NE27	NE27	NE27	13	F	NF	VA66	VA66	NE27VA66	NE27VA66	-0.044231702	-0.044231702	4	2	2	M	F	0	6.1	5.6	0.5	0	0	-1.00658816057873	-1.08906911957184	-0.521203864638455	0.301777125424546	15	16	-1	1	8	-5	5	1.06673265694316
2632	25/06/2013	25	2013	1	15/05/2013	42	8	SACHA	11:59:04	VA63	VA63	VA63	13	F	NF	VA66	VA66	VA63VA66	VA63VA66	-0.071512692	-0.071512692	6	2	4	F	F	1	5.8	5.6	0.2	1	0.333333333	-0.115073256312669	-1.54872499883175	0.515569228263985	-0.0829364386270693	16	16	0	0	8	0	0	-1.17902030504243
