# Supplementary material for: Evidence suggesting that reindeer mothers allonurse according to the direct reciprocity and generalized reciprocity decision rules
Source: PLoS One. 2023 Dec 14;18(12):e0295497. doi: 10.1371/journal.pone.0295497 (PMC10721201; doi:10.1371/journal.pone.0295497)
Supplement: S6 Data — (CSV) [file pone.0295497.s006.csv]

	date	obsdays	year	group	calfdob	ageofcalfindays	doeageyears	observer	timestart	doeid_long	doeid_short	doeid	calfid	sex	filiality	motherofcalf_short	motherofcalf	pairmothers	pairmothers_short	relatednessLRM	relatednessLRM_3_3	rankofdoe	rankofmother	absrankdifference	offspringsex_doe	offspringsex_motherofcalf	sexsimilarity	offspringbirthmass_doe	offspringbirthmass_motherofcalf	birthmassdiff	response	RAFI	scale_RAFI_3_3	scale_relatednessLRM_3_3	scale_absrankdifference_3_3	scale_birthmassdiff_3_3	ageoffspring_doe_onMay30_indays	ageoffspring_motherofcalf_onMay30_indays	ageoffspringonMay30_diff	abs_ageoffspringonMay30_diff	ageofmotherofcalf	ageofmother_diff	abs_ageofmother_diff	scale_abs_ageofmother_diff_3_3
2347	31/05/2013	2	2013	2	14/05/2013	43	8	SACHA	8:06:00	VA61	VA61	VA61	5	M	NF	RU1	RU1	VA61RU1	VA61RU1	-0.046068672	-0.046068672	7	5	2	F	M	0	6.3	6.5	-0.2	1	0.5	0.726456798865455	-0.473366455713025	-0.508452167146412	-0.26687210315709	12	17	-5	5	7	1	1	-0.837315885026096
2348	31/05/2013	2	2013	2	8/5/2013	49	11	SACHA	9:52:00	P5	P5	P5	4	M	NF	P19	P19	P5P19	P5P19	-0.054460429	-0.054460429	6	8	2	F	M	0	5.6	6.3	-0.7	0	0	-0.721944645069138	-0.887586838341176	-0.508452167146412	-0.91881993507053	11	23	-12	12	10	1	1	-0.837315885026096
2349	31/05/2013	2	2013	2	20/05/2013	37	8	SACHA	9:55:00	VA61	VA61	VA61	7	F	NF	P5	P5	VA61P5	VA61P5	-0.060036078	-0.060036078	7	6	1	F	F	1	6.3	5.6	0.7	0	0.666666667	1.20925728114259	-1.16280303706813	-1.29692146982273	0.906633994287102	12	11	1	1	11	-3	3	0.489984851237493
2350	1/6/2013	3	2013	2	19/05/2013	38	10	SACHA	15:37:00	P19	P19	P19	0	F	NF	VA61	VA61	P19VA61	P19VA61	-0.010892541	-0.010892541	8	7	1	M	F	0	6.3	6.3	0	0	1	2.17485824280005	1.2629410234237	-1.29692146982273	-0.00609297039171439	23	12	11	11	8	2	2	-0.173665516894301
2358	4/6/2013	6	2013	2	14/05/2013	43	11	SACHA	17:42:00	P5	P5	P5	5	M	NF	RU1	RU1	P5RU1	P5RU1	-0.045414522	-0.045414522	6	5	1	F	M	0	5.6	6.5	-0.9	0	0	-0.721944645069138	-0.441077357816577	-1.29692146982273	-1.17959906783591	11	17	-6	6	7	4	4	1.15363521936929
2359	5/6/2013	7	2013	2	14/05/2013	43	10	SACHA	9:40:00	P19	P19	P19	5	M	NF	RU1	RU1	P19RU1	P19RU1	-0.063716397	-0.063716397	8	5	3	M	M	1	6.3	6.5	-0.2	0	0	-0.721944645069138	-1.34446501135714	0.280017135529908	-0.26687210315709	23	17	6	6	7	3	3	0.489984851237493
2360	5/6/2013	7	2013	2	18/05/2013	39	8	SACHA	9:58:00	VA61	VA61	VA61	1	M	NF	P14	P14	VA61P14	VA61P14	-0.005174019	-0.005174019	7	3	4	F	M	0	6.3	6.5	-0.2	1	0	-0.721944645069138	1.54520948888421	1.06848643820623	-0.26687210315709	12	13	-1	1	11	-3	3	0.489984851237493
2361	5/6/2013	7	2013	2	19/05/2013	38	11	SACHA	10:00:00	P14	P14	P14	0	F	NF	VA61	VA61	P14VA61	P14VA61	-0.005174019	-0.005174019	3	7	4	M	F	0	6.5	6.3	0.2	0	0	-0.721944645069138	1.54520948888421	1.06848643820623	0.254686162373662	13	12	1	1	8	3	3	0.489984851237493
2362	5/6/2013	7	2013	2	20/05/2013	37	8	SACHA	10:00:00	VA61	VA61	VA61	7	F	NF	P5	P5	VA61P5	VA61P5	-0.060036078	-0.060036078	7	6	1	F	F	1	6.3	5.6	0.7	0	0.666666667	1.20925728114259	-1.16280303706813	-1.29692146982273	0.906633994287102	12	11	1	1	11	-3	3	0.489984851237493
2369	6/6/2013	8	2013	2	14/05/2013	43	5	SACHA	17:15:00	VI2	VI2	VI2	5	M	NF	RU1	RU1	VI2RU1	VI2RU1	-0.028839834	-0.028839834	2	5	3	M	M	1	5.5	6.5	-1	1	0	-0.721944645069138	0.377055675027705	0.280017135529908	-1.30998863421859	21	17	4	4	7	-2	2	-0.173665516894301
2371	7/6/2013	9	2013	2	18/05/2013	39	11	SACHA	18:49:00	P5	P5	P5	1	M	NF	P14	P14	P5P14	P5P14	-0.014614535	-0.014614535	6	3	3	F	M	0	5.6	6.5	-0.9	0	0	-0.721944645069138	1.07922195495929	0.280017135529908	-1.17959906783591	11	13	-2	2	11	0	0	-1.50096625315789
2372	7/6/2013	9	2013	2	19/05/2013	38	11	SACHA	19:14:00	P5	P5	P5	0	F	NF	VA61	VA61	P5VA61	P5VA61	-0.060036078	-0.060036078	6	7	1	F	F	1	5.6	6.3	-0.7	0	0.666666667	1.20925728114259	-1.16280303706813	-1.29692146982273	-0.91881993507053	11	12	-1	1	8	3	3	0.489984851237493
2373	7/6/2013	9	2013	2	23/05/2013	34	7	SACHA	20:54:00	RU1	RU1	RU1	2	M	NF	VI3	VI3	RU1VI3	RU1VI3	-0.033409957	-0.033409957	5	1	4	M	M	1	6.5	4.8	1.7	0	0	-0.721944645069138	0.15147262993742	1.06848643820623	2.21052965811398	17	8	9	9	5	2	2	-0.173665516894301
2374	9/6/2013	10	2013	2	14/05/2013	43	11	SACHA	3:06:00	P14	P14	P14	5	M	NF	RU1	RU1	P14RU1	P14RU1	-0.051138166	-0.051138166	3	5	2	M	M	1	6.5	6.5	0	1	1	2.17485824280005	-0.723598647185099	-0.508452167146412	-0.00609297039171439	13	17	-4	4	7	4	4	1.15363521936929
2375	9/6/2013	10	2013	2	14/05/2013	43	8	SACHA	3:07:00	VA61	VA61	VA61	5	M	NF	RU1	RU1	VA61RU1	VA61RU1	-0.046068672	-0.046068672	7	5	2	F	M	0	6.3	6.5	-0.2	1	0.5	0.726456798865455	-0.473366455713025	-0.508452167146412	-0.26687210315709	12	17	-5	5	7	1	1	-0.837315885026096
2376	9/6/2013	10	2013	2	19/05/2013	38	10	SACHA	3:08:00	P19	P19	P19	0	F	NF	VA61	VA61	P19VA61	P19VA61	-0.010892541	-0.010892541	8	7	1	M	F	0	6.3	6.3	0	0	1	2.17485824280005	1.2629410234237	-1.29692146982273	-0.00609297039171439	23	12	11	11	8	2	2	-0.173665516894301
2377	9/6/2013	10	2013	2	14/05/2013	43	5	SACHA	3:20:29	VI2	VI2	VI2	5	M	NF	RU1	RU1	VI2RU1	VI2RU1	-0.028839834	-0.028839834	2	5	3	M	M	1	5.5	6.5	-1	0	0	-0.721944645069138	0.377055675027705	0.280017135529908	-1.30998863421859	21	17	4	4	7	-2	2	-0.173665516894301
2402	10/6/2013	11	2013	2	8/5/2013	49	5	SACHA	15:14:00	VI2	VI2	VI2	4	M	NF	P19	P19	VI2P19	VI2P19	-0.021986885	-0.021986885	2	8	6	M	M	1	5.5	6.3	-0.8	1	0	-0.721944645069138	0.715319897515463	2.64542504355887	-1.04920950145322	21	23	-2	2	10	-5	5	1.81728558750108
2403	10/6/2013	11	2013	2	14/05/2013	43	5	SACHA	15:14:00	VI2	VI2	VI2	5	M	NF	RU1	RU1	VI2RU1	VI2RU1	-0.028839834	-0.028839834	2	5	3	M	M	1	5.5	6.5	-1	1	0	-0.721944645069138	0.377055675027705	0.280017135529908	-1.30998863421859	21	17	4	4	7	-2	2	-0.173665516894301
2404	10/6/2013	11	2013	2	14/05/2013	43	8	SACHA	15:42:00	VA61	VA61	VA61	5	M	NF	RU1	RU1	VA61RU1	VA61RU1	-0.046068672	-0.046068672	7	5	2	F	M	0	6.3	6.5	-0.2	0	0.5	0.726456798865455	-0.473366455713025	-0.508452167146412	-0.26687210315709	12	17	-5	5	7	1	1	-0.837315885026096
2405	10/6/2013	11	2013	2	20/05/2013	37	8	SACHA	15:43:00	VA61	VA61	VA61	7	F	NF	P5	P5	VA61P5	VA61P5	-0.060036078	-0.060036078	7	6	1	F	F	1	6.3	5.6	0.7	0	0.666666667	1.20925728114259	-1.16280303706813	-1.29692146982273	0.906633994287102	12	11	1	1	11	-3	3	0.489984851237493
2406	10/6/2013	11	2013	2	14/05/2013	43	5	SACHA	17:16:40	VI2	VI2	VI2	5	M	NF	RU1	RU1	VI2RU1	VI2RU1	-0.028839834	-0.028839834	2	5	3	M	M	1	5.5	6.5	-1	1	0	-0.721944645069138	0.377055675027705	0.280017135529908	-1.30998863421859	21	17	4	4	7	-2	2	-0.173665516894301
2407	10/6/2013	11	2013	2	14/05/2013	43	8	SACHA	18:39:01	VA61	VA61	VA61	5	M	NF	RU1	RU1	VA61RU1	VA61RU1	-0.046068672	-0.046068672	7	5	2	F	M	0	6.3	6.5	-0.2	1	0.5	0.726456798865455	-0.473366455713025	-0.508452167146412	-0.26687210315709	12	17	-5	5	7	1	1	-0.837315885026096
2408	10/6/2013	11	2013	2	14/05/2013	43	5	SACHA	19:53:00	VI2	VI2	VI2	5	M	NF	RU1	RU1	VI2RU1	VI2RU1	-0.028839834	-0.028839834	2	5	3	M	M	1	5.5	6.5	-1	1	0	-0.721944645069138	0.377055675027705	0.280017135529908	-1.30998863421859	21	17	4	4	7	-2	2	-0.173665516894301
2409	11/6/2013	12	2013	2	20/05/2013	37	11	SACHA	9:49:00	P14	P14	P14	7	F	NF	P5	P5	P14P5	P14P5	-0.014614535	-0.014614535	3	6	3	M	F	0	6.5	5.6	0.9	0	0	-0.721944645069138	1.07922195495929	0.280017135529908	1.16741312705248	13	11	2	2	11	0	0	-1.50096625315789
2410	11/6/2013	12	2013	2	20/05/2013	37	8	SACHA	10:43:00	VA61	VA61	VA61	7	F	NF	P5	P5	VA61P5	VA61P5	-0.060036078	-0.060036078	7	6	1	F	F	1	6.3	5.6	0.7	0	0.666666667	1.20925728114259	-1.16280303706813	-1.29692146982273	0.906633994287102	12	11	1	1	11	-3	3	0.489984851237493
2411	11/6/2013	12	2013	2	20/05/2013	37	5	SACHA	11:10:00	VI2	VI2	VI2	7	F	NF	P5	P5	VI2P5	VI2P5	-0.071233727	-0.071233727	2	6	4	M	F	0	5.5	5.6	-0.1	0	0	-0.721944645069138	-1.71552333787232	1.06848643820623	-0.136482536774402	21	11	10	10	11	-6	6	2.48093595563288
2432	12/6/2013	13	2013	2	14/05/2013	43	5	SACHA	9:51:13	VI2	VI2	VI2	5	M	NF	RU1	RU1	VI2RU1	VI2RU1	-0.028839834	-0.028839834	2	5	3	M	M	1	5.5	6.5	-1	1	0	-0.721944645069138	0.377055675027705	0.280017135529908	-1.30998863421859	21	17	4	4	7	-2	2	-0.173665516894301
2433	12/6/2013	13	2013	2	14/05/2013	43	8	SACHA	13:00:03	VA61	VA61	VA61	5	M	NF	RU1	RU1	VA61RU1	VA61RU1	-0.046068672	-0.046068672	7	5	2	F	M	0	6.3	6.5	-0.2	1	0.5	0.726456798865455	-0.473366455713025	-0.508452167146412	-0.26687210315709	12	17	-5	5	7	1	1	-0.837315885026096
2434	12/6/2013	13	2013	2	20/05/2013	37	7	SACHA	13:18:00	RU1	RU1	RU1	7	F	NF	P5	P5	RU1P5	RU1P5	-0.045414522	-0.045414522	5	6	1	M	F	0	6.5	5.6	0.9	0	0	-0.721944645069138	-0.441077357816577	-1.29692146982273	1.16741312705248	17	11	6	6	11	-4	4	1.15363521936929
2435	13/06/2013	14	2013	2	20/05/2013	37	5	SACHA	6:00:00	VI2	VI2	VI2	7	F	NF	P5	P5	VI2P5	VI2P5	-0.071233727	-0.071233727	2	6	4	M	F	0	5.5	5.6	-0.1	0	0	-0.721944645069138	-1.71552333787232	1.06848643820623	-0.136482536774402	21	11	10	10	11	-6	6	2.48093595563288
2436	13/06/2013	14	2013	2	14/05/2013	43	5	SACHA	6:00:00	VI2	VI2	VI2	5	M	NF	RU1	RU1	VI2RU1	VI2RU1	-0.028839834	-0.028839834	2	5	3	M	M	1	5.5	6.5	-1	1	0	-0.721944645069138	0.377055675027705	0.280017135529908	-1.30998863421859	21	17	4	4	7	-2	2	-0.173665516894301
2437	13/06/2013	14	2013	2	14/05/2013	43	8	SACHA	6:33:17	VA61	VA61	VA61	5	M	NF	RU1	RU1	VA61RU1	VA61RU1	-0.046068672	-0.046068672	7	5	2	F	M	0	6.3	6.5	-0.2	0	0.5	0.726456798865455	-0.473366455713025	-0.508452167146412	-0.26687210315709	12	17	-5	5	7	1	1	-0.837315885026096
2438	13/06/2013	14	2013	2	8/5/2013	49	8	SACHA	8:53:00	VA61	VA61	VA61	4	M	NF	P19	P19	VA61P19	VA61P19	-0.010892541	-0.010892541	7	8	1	F	M	0	6.3	6.3	0	1	1	2.17485824280005	1.2629410234237	-1.29692146982273	-0.00609297039171439	12	23	-11	11	10	-2	2	-0.173665516894301
2439	13/06/2013	14	2013	2	18/05/2013	39	5	SACHA	8:54:00	VI2	VI2	VI2	1	M	NF	P14	P14	VI2P14	VI2P14	-0.025511663	-0.025511663	2	3	1	M	M	1	5.5	6.5	-1	1	0	-0.721944645069138	0.541335487356865	-1.29692146982273	-1.30998863421859	21	13	8	8	11	-6	6	2.48093595563288
2440	13/06/2013	14	2013	2	20/05/2013	37	10	SACHA	9:43:00	P19	P19	P19	7	F	NF	P5	P5	P19P5	P19P5	-0.054460429	-0.054460429	8	6	2	M	F	0	6.3	5.6	0.7	0	0	-0.721944645069138	-0.887586838341176	-0.508452167146412	0.906633994287102	23	11	12	12	11	-1	1	-0.837315885026096
2441	13/06/2013	14	2013	2	14/05/2013	43	10	SACHA	10:16:00	P19	P19	P19	5	M	NF	RU1	RU1	P19RU1	P19RU1	-0.063716397	-0.063716397	8	5	3	M	M	1	6.3	6.5	-0.2	0	0	-0.721944645069138	-1.34446501135714	0.280017135529908	-0.26687210315709	23	17	6	6	7	3	3	0.489984851237493
2442	13/06/2013	14	2013	2	20/05/2013	37	10	SACHA	10:20:00	P19	P19	P19	7	F	NF	P5	P5	P19P5	P19P5	-0.054460429	-0.054460429	8	6	2	M	F	0	6.3	5.6	0.7	0	0	-0.721944645069138	-0.887586838341176	-0.508452167146412	0.906633994287102	23	11	12	12	11	-1	1	-0.837315885026096
2443	13/06/2013	14	2013	2	20/05/2013	37	8	SACHA	10:20:00	VA61	VA61	VA61	7	F	NF	P5	P5	VA61P5	VA61P5	-0.060036078	-0.060036078	7	6	1	F	F	1	6.3	5.6	0.7	0	0.666666667	1.20925728114259	-1.16280303706813	-1.29692146982273	0.906633994287102	12	11	1	1	11	-3	3	0.489984851237493
2461	14/06/2013	15	2013	2	20/05/2013	37	8	SACHA	15:45:00	VA61	VA61	VA61	7	F	NF	P5	P5	VA61P5	VA61P5	-0.060036078	-0.060036078	7	6	1	F	F	1	6.3	5.6	0.7	0	0.666666667	1.20925728114259	-1.16280303706813	-1.29692146982273	0.906633994287102	12	11	1	1	11	-3	3	0.489984851237493
2462	15/06/2013	16	2013	2	14/05/2013	43	5	SACHA	7:53:23	VI3	VI3	VI3	5	M	NF	RU1	RU1	VI3RU1	VI3RU1	-0.033409957	-0.033409957	1	5	4	M	M	1	4.8	6.5	-1.7	0	0	-0.721944645069138	0.15147262993742	1.06848643820623	-2.22271559889741	8	17	-9	9	7	-2	2	-0.173665516894301
2463	15/06/2013	16	2013	2	14/05/2013	43	8	SACHA	9:09:32	VA61	VA61	VA61	5	M	NF	RU1	RU1	VA61RU1	VA61RU1	-0.046068672	-0.046068672	7	5	2	F	M	0	6.3	6.5	-0.2	1	0.5	0.726456798865455	-0.473366455713025	-0.508452167146412	-0.26687210315709	12	17	-5	5	7	1	1	-0.837315885026096
2464	15/06/2013	16	2013	2	8/5/2013	49	8	SACHA	9:53:00	VA61	VA61	VA61	4	M	NF	P19	P19	VA61P19	VA61P19	-0.010892541	-0.010892541	7	8	1	F	M	0	6.3	6.3	0	0	1	2.17485824280005	1.2629410234237	-1.29692146982273	-0.00609297039171439	12	23	-11	11	10	-2	2	-0.173665516894301
2465	15/06/2013	16	2013	2	18/05/2013	39	10	SACHA	9:54:12	P19	P19	P19	1	M	NF	P14	P14	P19P14	P19P14	-0.048571534	-0.048571534	8	3	5	M	M	1	6.3	6.5	-0.2	1	0	-0.721944645069138	-0.596908695473478	1.85695574088255	-0.26687210315709	23	13	10	10	11	-1	1	-0.837315885026096
2466	15/06/2013	16	2013	2	19/05/2013	38	7	SACHA	10:50:00	RU1	RU1	RU1	0	F	NF	VA61	VA61	RU1VA61	RU1VA61	-0.046068672	-0.046068672	5	7	2	M	F	0	6.5	6.3	0.2	0	0.5	0.726456798865455	-0.473366455713025	-0.508452167146412	0.254686162373662	17	12	5	5	8	-1	1	-0.837315885026096
2467	15/06/2013	16	2013	2	14/05/2013	43	5	SACHA	10:56:14	VI2	VI2	VI2	5	M	NF	RU1	RU1	VI2RU1	VI2RU1	-0.028839834	-0.028839834	2	5	3	M	M	1	5.5	6.5	-1	1	0	-0.721944645069138	0.377055675027705	0.280017135529908	-1.30998863421859	21	17	4	4	7	-2	2	-0.173665516894301
2489	16/06/2013	17	2013	2	18/05/2013	39	8	SACHA	15:36:13	VA61	VA61	VA61	1	M	NF	P14	P14	VA61P14	VA61P14	-0.005174019	-0.005174019	7	3	4	F	M	0	6.3	6.5	-0.2	1	0	-0.721944645069138	1.54520948888421	1.06848643820623	-0.26687210315709	12	13	-1	1	11	-3	3	0.489984851237493
2490	16/06/2013	17	2013	2	19/05/2013	38	7	SACHA	15:37:00	RU1	RU1	RU1	0	F	NF	VA61	VA61	RU1VA61	RU1VA61	-0.046068672	-0.046068672	5	7	2	M	F	0	6.5	6.3	0.2	1	0.5	0.726456798865455	-0.473366455713025	-0.508452167146412	0.254686162373662	17	12	5	5	8	-1	1	-0.837315885026096
2491	16/06/2013	17	2013	2	18/05/2013	39	7	SACHA	15:37:00	RU1	RU1	RU1	1	M	NF	P14	P14	RU1P14	RU1P14	-0.051138166	-0.051138166	5	3	2	M	M	1	6.5	6.5	0	1	1	2.17485824280005	-0.723598647185099	-0.508452167146412	-0.00609297039171439	17	13	4	4	11	-4	4	1.15363521936929
2492	16/06/2013	17	2013	2	19/05/2013	38	11	SACHA	16:25:00	P14	P14	P14	0	F	NF	VA61	VA61	P14VA61	P14VA61	-0.005174019	-0.005174019	3	7	4	M	F	0	6.5	6.3	0.2	0	0	-0.721944645069138	1.54520948888421	1.06848643820623	0.254686162373662	13	12	1	1	8	3	3	0.489984851237493
2493	16/06/2013	17	2013	2	20/05/2013	37	11	SACHA	16:25:03	P14	P14	P14	7	F	NF	P5	P5	P14P5	P14P5	-0.014614535	-0.014614535	3	6	3	M	F	0	6.5	5.6	0.9	0	0	-0.721944645069138	1.07922195495929	0.280017135529908	1.16741312705248	13	11	2	2	11	0	0	-1.50096625315789
2494	16/06/2013	17	2013	2	14/05/2013	43	8	SACHA	16:43:42	VA61	VA61	VA61	5	M	NF	RU1	RU1	VA61RU1	VA61RU1	-0.046068672	-0.046068672	7	5	2	F	M	0	6.3	6.5	-0.2	1	0.5	0.726456798865455	-0.473366455713025	-0.508452167146412	-0.26687210315709	12	17	-5	5	7	1	1	-0.837315885026096
2495	16/06/2013	17	2013	2	18/05/2013	39	8	SACHA	17:38:40	VA61	VA61	VA61	1	M	NF	P14	P14	VA61P14	VA61P14	-0.005174019	-0.005174019	7	3	4	F	M	0	6.3	6.5	-0.2	1	0	-0.721944645069138	1.54520948888421	1.06848643820623	-0.26687210315709	12	13	-1	1	11	-3	3	0.489984851237493
2515	17/06/2013	18	2013	2	18/05/2013	39	8	SACHA	14:39:11	VA61	VA61	VA61	1	M	NF	P14	P14	VA61P14	VA61P14	-0.005174019	-0.005174019	7	3	4	F	M	0	6.3	6.5	-0.2	0	0	-0.721944645069138	1.54520948888421	1.06848643820623	-0.26687210315709	12	13	-1	1	11	-3	3	0.489984851237493
2516	17/06/2013	18	2013	2	19/05/2013	38	11	SACHA	15:15:00	P5	P5	P5	0	F	NF	VA61	VA61	P5VA61	P5VA61	-0.060036078	-0.060036078	6	7	1	F	F	1	5.6	6.3	-0.7	0	0.666666667	1.20925728114259	-1.16280303706813	-1.29692146982273	-0.91881993507053	11	12	-1	1	8	3	3	0.489984851237493
2517	17/06/2013	18	2013	2	14/05/2013	43	11	SACHA	15:15:30	P5	P5	P5	5	M	NF	RU1	RU1	P5RU1	P5RU1	-0.045414522	-0.045414522	6	5	1	F	M	0	5.6	6.5	-0.9	1	0	-0.721944645069138	-0.441077357816577	-1.29692146982273	-1.17959906783591	11	17	-6	6	7	4	4	1.15363521936929
2518	17/06/2013	18	2013	2	19/05/2013	38	7	SACHA	15:24:00	RU1	RU1	RU1	0	F	NF	VA61	VA61	RU1VA61	RU1VA61	-0.046068672	-0.046068672	5	7	2	M	F	0	6.5	6.3	0.2	0	0.5	0.726456798865455	-0.473366455713025	-0.508452167146412	0.254686162373662	17	12	5	5	8	-1	1	-0.837315885026096
2519	17/06/2013	18	2013	2	20/05/2013	37	8	SACHA	15:27:00	VA61	VA61	VA61	7	F	NF	P5	P5	VA61P5	VA61P5	-0.060036078	-0.060036078	7	6	1	F	F	1	6.3	5.6	0.7	0	0.666666667	1.20925728114259	-1.16280303706813	-1.29692146982273	0.906633994287102	12	11	1	1	11	-3	3	0.489984851237493
2520	17/06/2013	18	2013	2	18/05/2013	39	8	SACHA	17:33:58	VA61	VA61	VA61	1	M	NF	P14	P14	VA61P14	VA61P14	-0.005174019	-0.005174019	7	3	4	F	M	0	6.3	6.5	-0.2	1	0	-0.721944645069138	1.54520948888421	1.06848643820623	-0.26687210315709	12	13	-1	1	11	-3	3	0.489984851237493
2521	17/06/2013	18	2013	2	20/05/2013	37	11	SACHA	17:36:00	P14	P14	P14	7	F	NF	P5	P5	P14P5	P14P5	-0.014614535	-0.014614535	3	6	3	M	F	0	6.5	5.6	0.9	0	0	-0.721944645069138	1.07922195495929	0.280017135529908	1.16741312705248	13	11	2	2	11	0	0	-1.50096625315789
2522	17/06/2013	18	2013	2	20/05/2013	37	8	SACHA	17:58:00	VA61	VA61	VA61	7	F	NF	P5	P5	VA61P5	VA61P5	-0.060036078	-0.060036078	7	6	1	F	F	1	6.3	5.6	0.7	0	0.666666667	1.20925728114259	-1.16280303706813	-1.29692146982273	0.906633994287102	12	11	1	1	11	-3	3	0.489984851237493
2535	18/06/2013	19	2013	2	20/05/2013	37	11	SACHA	16:50:00	P14	P14	P14	7	F	NF	P5	P5	P14P5	P14P5	-0.014614535	-0.014614535	3	6	3	M	F	0	6.5	5.6	0.9	0	0	-0.721944645069138	1.07922195495929	0.280017135529908	1.16741312705248	13	11	2	2	11	0	0	-1.50096625315789
2536	18/06/2013	19	2013	2	19/05/2013	38	5	SACHA	16:52:00	VI3	VI3	VI3	0	F	NF	VA61	VA61	VI3VA61	VI3VA61	-0.022980368	-0.022980368	1	7	6	M	F	0	4.8	6.3	-1.5	0	0	-0.721944645069138	0.666281191033071	2.64542504355887	-1.96193646613203	8	12	-4	4	8	-3	3	0.489984851237493
2537	18/06/2013	19	2013	2	14/05/2013	43	10	SACHA	17:06:31	P19	P19	P19	5	M	NF	RU1	RU1	P19RU1	P19RU1	-0.063716397	-0.063716397	8	5	3	M	M	1	6.3	6.5	-0.2	1	0	-0.721944645069138	-1.34446501135714	0.280017135529908	-0.26687210315709	23	17	6	6	7	3	3	0.489984851237493
2538	18/06/2013	19	2013	2	14/05/2013	43	8	SACHA	18:50:14	VA61	VA61	VA61	5	M	NF	RU1	RU1	VA61RU1	VA61RU1	-0.046068672	-0.046068672	7	5	2	F	M	0	6.3	6.5	-0.2	1	0.5	0.726456798865455	-0.473366455713025	-0.508452167146412	-0.26687210315709	12	17	-5	5	7	1	1	-0.837315885026096
2539	18/06/2013	19	2013	2	19/05/2013	38	11	SACHA	18:51:00	P14	P14	P14	0	F	NF	VA61	VA61	P14VA61	P14VA61	-0.005174019	-0.005174019	3	7	4	M	F	0	6.5	6.3	0.2	0	0	-0.721944645069138	1.54520948888421	1.06848643820623	0.254686162373662	13	12	1	1	8	3	3	0.489984851237493
2540	18/06/2013	19	2013	2	20/05/2013	37	11	SACHA	19:50:23	P14	P14	P14	7	F	NF	P5	P5	P14P5	P14P5	-0.014614535	-0.014614535	3	6	3	M	F	0	6.5	5.6	0.9	1	0	-0.721944645069138	1.07922195495929	0.280017135529908	1.16741312705248	13	11	2	2	11	0	0	-1.50096625315789
2541	18/06/2013	19	2013	2	18/05/2013	39	10	SACHA	19:52:27	P19	P19	P19	1	M	NF	P14	P14	P19P14	P19P14	-0.048571534	-0.048571534	8	3	5	M	M	1	6.3	6.5	-0.2	1	0	-0.721944645069138	-0.596908695473478	1.85695574088255	-0.26687210315709	23	13	10	10	11	-1	1	-0.837315885026096
2542	18/06/2013	19	2013	2	20/05/2013	37	10	SACHA	19:52:30	P19	P19	P19	7	F	NF	P5	P5	P19P5	P19P5	-0.054460429	-0.054460429	8	6	2	M	F	0	6.3	5.6	0.7	1	0	-0.721944645069138	-0.887586838341176	-0.508452167146412	0.906633994287102	23	11	12	12	11	-1	1	-0.837315885026096
2543	18/06/2013	19	2013	2	20/05/2013	37	5	SACHA	19:53:00	VI2	VI2	VI2	7	F	NF	P5	P5	VI2P5	VI2P5	-0.071233727	-0.071233727	2	6	4	M	F	0	5.5	5.6	-0.1	1	0	-0.721944645069138	-1.71552333787232	1.06848643820623	-0.136482536774402	21	11	10	10	11	-6	6	2.48093595563288
2544	18/06/2013	19	2013	2	14/05/2013	43	11	SACHA	20:31:52	P14	P14	P14	5	M	NF	RU1	RU1	P14RU1	P14RU1	-0.051138166	-0.051138166	3	5	2	M	M	1	6.5	6.5	0	0	1	2.17485824280005	-0.723598647185099	-0.508452167146412	-0.00609297039171439	13	17	-4	4	7	4	4	1.15363521936929
2552	20/06/2013	20	2013	2	18/05/2013	39	11	SACHA	13:54:00	P5	P5	P5	1	M	NF	P14	P14	P5P14	P5P14	-0.014614535	-0.014614535	6	3	3	F	M	0	5.6	6.5	-0.9	0	0	-0.721944645069138	1.07922195495929	0.280017135529908	-1.17959906783591	11	13	-2	2	11	0	0	-1.50096625315789
2553	20/06/2013	20	2013	2	19/05/2013	38	11	SACHA	13:54:00	P5	P5	P5	0	F	NF	VA61	VA61	P5VA61	P5VA61	-0.060036078	-0.060036078	6	7	1	F	F	1	5.6	6.3	-0.7	1	0.666666667	1.20925728114259	-1.16280303706813	-1.29692146982273	-0.91881993507053	11	12	-1	1	8	3	3	0.489984851237493
2554	20/06/2013	20	2013	2	20/05/2013	37	5	SACHA	14:05:00	VI2	VI2	VI2	7	F	NF	P5	P5	VI2P5	VI2P5	-0.071233727	-0.071233727	2	6	4	M	F	0	5.5	5.6	-0.1	0	0	-0.721944645069138	-1.71552333787232	1.06848643820623	-0.136482536774402	21	11	10	10	11	-6	6	2.48093595563288
2555	20/06/2013	20	2013	2	13/05/2013	44	5	SACHA	14:48:00	VI3	VI3	VI3	3	F	NF	VA65	VA65	VI3VA65	VI3VA65	-0.018573154	-0.018573154	1	4	3	M	F	0	4.8	6.4	-1.6	0	0	-0.721944645069138	0.883822984653184	0.280017135529908	-2.09232603251472	8	18	-10	10	8	-3	3	0.489984851237493
2556	20/06/2013	20	2013	2	18/05/2013	39	8	SACHA	14:50:00	VA61	VA61	VA61	1	M	NF	P14	P14	VA61P14	VA61P14	-0.005174019	-0.005174019	7	3	4	F	M	0	6.3	6.5	-0.2	1	0	-0.721944645069138	1.54520948888421	1.06848643820623	-0.26687210315709	12	13	-1	1	11	-3	3	0.489984851237493
2557	20/06/2013	20	2013	2	14/05/2013	43	8	SACHA	14:50:00	VA61	VA61	VA61	5	M	NF	RU1	RU1	VA61RU1	VA61RU1	-0.046068672	-0.046068672	7	5	2	F	M	0	6.3	6.5	-0.2	1	0.5	0.726456798865455	-0.473366455713025	-0.508452167146412	-0.26687210315709	12	17	-5	5	7	1	1	-0.837315885026096
2558	20/06/2013	20	2013	2	20/05/2013	37	7	SACHA	14:51:00	RU1	RU1	RU1	7	F	NF	P5	P5	RU1P5	RU1P5	-0.045414522	-0.045414522	5	6	1	M	F	0	6.5	5.6	0.9	0	0	-0.721944645069138	-0.441077357816577	-1.29692146982273	1.16741312705248	17	11	6	6	11	-4	4	1.15363521936929
2559	20/06/2013	20	2013	2	20/05/2013	37	11	SACHA	16:33:00	P14	P14	P14	7	F	NF	P5	P5	P14P5	P14P5	-0.014614535	-0.014614535	3	6	3	M	F	0	6.5	5.6	0.9	0	0	-0.721944645069138	1.07922195495929	0.280017135529908	1.16741312705248	13	11	2	2	11	0	0	-1.50096625315789
2560	20/06/2013	20	2013	2	23/05/2013	34	8	SACHA	17:02:00	VA61	VA61	VA61	2	M	NF	VI3	VI3	VA61VI3	VA61VI3	-0.022980368	-0.022980368	7	1	6	F	M	0	6.3	4.8	1.5	1	0	-0.721944645069138	0.666281191033071	2.64542504355887	1.94975052534861	12	8	4	4	5	3	3	0.489984851237493
2561	20/06/2013	20	2013	2	14/05/2013	43	8	SACHA	17:02:00	VA61	VA61	VA61	5	M	NF	RU1	RU1	VA61RU1	VA61RU1	-0.046068672	-0.046068672	7	5	2	F	M	0	6.3	6.5	-0.2	0	0.5	0.726456798865455	-0.473366455713025	-0.508452167146412	-0.26687210315709	12	17	-5	5	7	1	1	-0.837315885026096
2562	20/06/2013	20	2013	2	14/05/2013	43	8	SACHA	18:35:00	VA61	VA61	VA61	5	M	NF	RU1	RU1	VA61RU1	VA61RU1	-0.046068672	-0.046068672	7	5	2	F	M	0	6.3	6.5	-0.2	1	0.5	0.726456798865455	-0.473366455713025	-0.508452167146412	-0.26687210315709	12	17	-5	5	7	1	1	-0.837315885026096
2563	20/06/2013	20	2013	2	20/05/2013	37	8	SACHA	18:35:00	VA61	VA61	VA61	7	F	NF	P5	P5	VA61P5	VA61P5	-0.060036078	-0.060036078	7	6	1	F	F	1	6.3	5.6	0.7	1	0.666666667	1.20925728114259	-1.16280303706813	-1.29692146982273	0.906633994287102	12	11	1	1	11	-3	3	0.489984851237493
2564	21/06/2013	21	2013	2	14/05/2013	43	5	SACHA	7:37:00	VI3	VI3	VI3	5	M	NF	RU1	RU1	VI3RU1	VI3RU1	-0.033409957	-0.033409957	1	5	4	M	M	1	4.8	6.5	-1.7	0	0	-0.721944645069138	0.15147262993742	1.06848643820623	-2.22271559889741	8	17	-9	9	7	-2	2	-0.173665516894301
2565	21/06/2013	21	2013	2	13/05/2013	44	5	SACHA	7:37:24	VI3	VI3	VI3	3	F	NF	VA65	VA65	VI3VA65	VI3VA65	-0.018573154	-0.018573154	1	4	3	M	F	0	4.8	6.4	-1.6	1	0	-0.721944645069138	0.883822984653184	0.280017135529908	-2.09232603251472	8	18	-10	10	8	-3	3	0.489984851237493
2566	21/06/2013	21	2013	2	20/05/2013	37	11	SACHA	7:39:00	P14	P14	P14	7	F	NF	P5	P5	P14P5	P14P5	-0.014614535	-0.014614535	3	6	3	M	F	0	6.5	5.6	0.9	0	0	-0.721944645069138	1.07922195495929	0.280017135529908	1.16741312705248	13	11	2	2	11	0	0	-1.50096625315789
2567	21/06/2013	21	2013	2	23/05/2013	34	7	SACHA	8:03:00	RU1	RU1	RU1	2	M	NF	VI3	VI3	RU1VI3	RU1VI3	-0.033409957	-0.033409957	5	1	4	M	M	1	6.5	4.8	1.7	0	0	-0.721944645069138	0.15147262993742	1.06848643820623	2.21052965811398	17	8	9	9	5	2	2	-0.173665516894301
2568	21/06/2013	21	2013	2	19/05/2013	38	11	SACHA	8:08:00	P14	P14	P14	0	F	NF	VA61	VA61	P14VA61	P14VA61	-0.005174019	-0.005174019	3	7	4	M	F	0	6.5	6.3	0.2	0	0	-0.721944645069138	1.54520948888421	1.06848643820623	0.254686162373662	13	12	1	1	8	3	3	0.489984851237493
2569	21/06/2013	21	2013	2	14/05/2013	43	5	SACHA	9:20:59	VI2	VI2	VI2	5	M	NF	RU1	RU1	VI2RU1	VI2RU1	-0.028839834	-0.028839834	2	5	3	M	M	1	5.5	6.5	-1	1	0	-0.721944645069138	0.377055675027705	0.280017135529908	-1.30998863421859	21	17	4	4	7	-2	2	-0.173665516894301
2570	21/06/2013	21	2013	2	14/05/2013	43	5	SACHA	10:06:00	VI2	VI2	VI2	5	M	NF	RU1	RU1	VI2RU1	VI2RU1	-0.028839834	-0.028839834	2	5	3	M	M	1	5.5	6.5	-1	0	0	-0.721944645069138	0.377055675027705	0.280017135529908	-1.30998863421859	21	17	4	4	7	-2	2	-0.173665516894301
2571	21/06/2013	21	2013	2	20/05/2013	37	5	SACHA	10:06:00	VI2	VI2	VI2	7	F	NF	P5	P5	VI2P5	VI2P5	-0.071233727	-0.071233727	2	6	4	M	F	0	5.5	5.6	-0.1	0	0	-0.721944645069138	-1.71552333787232	1.06848643820623	-0.136482536774402	21	11	10	10	11	-6	6	2.48093595563288
2572	21/06/2013	21	2013	2	19/05/2013	38	7	SACHA	11:34:47	RU1	RU1	RU1	0	F	NF	VA61	VA61	RU1VA61	RU1VA61	-0.046068672	-0.046068672	5	7	2	M	F	0	6.5	6.3	0.2	1	0.5	0.726456798865455	-0.473366455713025	-0.508452167146412	0.254686162373662	17	12	5	5	8	-1	1	-0.837315885026096
2587	22/06/2013	22	2013	2	20/05/2013	37	8	SACHA	16:28:00	VA61	VA61	VA61	7	F	NF	P5	P5	VA61P5	VA61P5	-0.060036078	-0.060036078	7	6	1	F	F	1	6.3	5.6	0.7	1	0.666666667	1.20925728114259	-1.16280303706813	-1.29692146982273	0.906633994287102	12	11	1	1	11	-3	3	0.489984851237493
2588	22/06/2013	22	2013	2	20/05/2013	37	11	SACHA	17:46:25	P14	P14	P14	7	F	NF	P5	P5	P14P5	P14P5	-0.014614535	-0.014614535	3	6	3	M	F	0	6.5	5.6	0.9	1	0	-0.721944645069138	1.07922195495929	0.280017135529908	1.16741312705248	13	11	2	2	11	0	0	-1.50096625315789
2589	22/06/2013	22	2013	2	19/05/2013	38	7	SACHA	18:18:00	RU1	RU1	RU1	0	F	NF	VA61	VA61	RU1VA61	RU1VA61	-0.046068672	-0.046068672	5	7	2	M	F	0	6.5	6.3	0.2	1	0.5	0.726456798865455	-0.473366455713025	-0.508452167146412	0.254686162373662	17	12	5	5	8	-1	1	-0.837315885026096
2590	23/06/2013	23	2013	2	20/05/2013	37	11	SACHA	7:31:00	P14	P14	P14	7	F	NF	P5	P5	P14P5	P14P5	-0.014614535	-0.014614535	3	6	3	M	F	0	6.5	5.6	0.9	0	0	-0.721944645069138	1.07922195495929	0.280017135529908	1.16741312705248	13	11	2	2	11	0	0	-1.50096625315789
2591	23/06/2013	23	2013	2	14/05/2013	43	11	SACHA	7:31:13	P14	P14	P14	5	M	NF	RU1	RU1	P14RU1	P14RU1	-0.051138166	-0.051138166	3	5	2	M	M	1	6.5	6.5	0	0	1	2.17485824280005	-0.723598647185099	-0.508452167146412	-0.00609297039171439	13	17	-4	4	7	4	4	1.15363521936929
2592	23/06/2013	23	2013	2	19/05/2013	38	7	SACHA	8:06:00	RU1	RU1	RU1	0	F	NF	VA61	VA61	RU1VA61	RU1VA61	-0.046068672	-0.046068672	5	7	2	M	F	0	6.5	6.3	0.2	0	0.5	0.726456798865455	-0.473366455713025	-0.508452167146412	0.254686162373662	17	12	5	5	8	-1	1	-0.837315885026096
2593	23/06/2013	23	2013	2	20/05/2013	37	10	SACHA	9:43:00	P19	P19	P19	7	F	NF	P5	P5	P19P5	P19P5	-0.054460429	-0.054460429	8	6	2	M	F	0	6.3	5.6	0.7	1	0	-0.721944645069138	-0.887586838341176	-0.508452167146412	0.906633994287102	23	11	12	12	11	-1	1	-0.837315885026096
2594	23/06/2013	23	2013	2	19/05/2013	38	10	SACHA	9:43:00	P19	P19	P19	0	F	NF	VA61	VA61	P19VA61	P19VA61	-0.010892541	-0.010892541	8	7	1	M	F	0	6.3	6.3	0	1	1	2.17485824280005	1.2629410234237	-1.29692146982273	-0.00609297039171439	23	12	11	11	8	2	2	-0.173665516894301
2595	23/06/2013	23	2013	2	19/05/2013	38	11	SACHA	9:44:00	P14	P14	P14	0	F	NF	VA61	VA61	P14VA61	P14VA61	-0.005174019	-0.005174019	3	7	4	M	F	0	6.5	6.3	0.2	0	0	-0.721944645069138	1.54520948888421	1.06848643820623	0.254686162373662	13	12	1	1	8	3	3	0.489984851237493
2596	23/06/2013	23	2013	2	20/05/2013	37	11	SACHA	11:30:00	P14	P14	P14	7	F	NF	P5	P5	P14P5	P14P5	-0.014614535	-0.014614535	3	6	3	M	F	0	6.5	5.6	0.9	1	0	-0.721944645069138	1.07922195495929	0.280017135529908	1.16741312705248	13	11	2	2	11	0	0	-1.50096625315789
2618	24/06/2013	24	2013	2	23/05/2013	34	8	SACHA	15:15:04	VA65	VA65	VA65	2	M	NF	VI3	VI3	VA65VI3	VA65VI3	-0.018573154	-0.018573154	4	1	3	F	M	0	6.4	4.8	1.6	0	0	-0.721944645069138	0.883822984653184	0.280017135529908	2.08014009173129	18	8	10	10	5	3	3	0.489984851237493
2619	24/06/2013	24	2013	2	18/05/2013	39	10	SACHA	18:29:00	P19	P19	P19	1	M	NF	P14	P14	P19P14	P19P14	-0.048571534	-0.048571534	8	3	5	M	M	1	6.3	6.5	-0.2	1	0	-0.721944645069138	-0.596908695473478	1.85695574088255	-0.26687210315709	23	13	10	10	11	-1	1	-0.837315885026096
2633	25/06/2013	25	2013	2	19/05/2013	38	11	SACHA	16:47:00	P14	P14	P14	0	F	NF	VA61	VA61	P14VA61	P14VA61	-0.005174019	-0.005174019	3	7	4	M	F	0	6.5	6.3	0.2	0	0	-0.721944645069138	1.54520948888421	1.06848643820623	0.254686162373662	13	12	1	1	8	3	3	0.489984851237493
2634	25/06/2013	25	2013	2	20/05/2013	37	7	SACHA	17:05:00	RU1	RU1	RU1	7	F	NF	P5	P5	RU1P5	RU1P5	-0.045414522	-0.045414522	5	6	1	M	F	0	6.5	5.6	0.9	0	0	-0.721944645069138	-0.441077357816577	-1.29692146982273	1.16741312705248	17	11	6	6	11	-4	4	1.15363521936929
2635	25/06/2013	25	2013	2	23/05/2013	34	7	SACHA	17:05:00	RU1	RU1	RU1	2	M	NF	VI3	VI3	RU1VI3	RU1VI3	-0.033409957	-0.033409957	5	1	4	M	M	1	6.5	4.8	1.7	1	0	-0.721944645069138	0.15147262993742	1.06848643820623	2.21052965811398	17	8	9	9	5	2	2	-0.173665516894301
