# Supplementary material for: Evidence suggesting that reindeer mothers allonurse according to the direct reciprocity and generalized reciprocity decision rules
Source: PLoS One. 2023 Dec 14;18(12):e0295497. doi: 10.1371/journal.pone.0295497 (PMC10721201; doi:10.1371/journal.pone.0295497)
Supplement: S7 Data — (CSV) [file pone.0295497.s007.csv]

id	year	givencount	receivedcount	ageofmother	offspringsex	receivedcount_scale	ageofmother_scale	X	receivedcount_3_3	days
10	2012	51	64	5	M	0.534585657	-1.021460821	1	64	65
14	2012	24	0	10	M	-0.764259495	0.709113297	2	0	65
15	2012	62	3	10	M	-0.703376129	0.709113297	3	3	65
22	2012	72	2	11	M	-0.723670584	1.055228121	4	2	65
6V	2012	64	0	11	F	-0.764259495	1.055228121	5	0	65
9V	2012	60	75	11	M	0.757824668	1.055228121	6	75	65
B1	2012	24	10	5	M	-0.56131494	-1.021460821	7	10	65
B2	2012	66	61	5	M	0.473702291	-1.021460821	8	61	65
B5	2012	62	12	6	F	-0.520726029	-0.675345997	9	12	65
B6	2012	67	2	6	F	-0.723670584	-0.675345997	10	2	65
B8	2012	59	60	6	F	0.453407835	-0.675345997	11	60	65
BL	2012	69	37	13	M	-0.013364641	1.747457768	12	37	65
G6	2012	51	87	3	F	1.001358134	-1.713690468	13	87	65
P1	2012	25	18	10	M	-0.398959296	0.709113297	14	18	65
P2	2012	33	50	10	M	0.25046328	0.709113297	15	50	65
P3	2012	97	46	10	M	0.169285458	0.709113297	16	46	65
P4	2012	64	176	10	F	2.807564674	0.709113297	17	176	65
P5	2012	53	229	10	F	3.883170816	0.709113297	18	176	65
V1	2012	29	76	11	F	0.778119123	1.055228121	19	76	65
V2	2012	86	83	11	F	0.920180312	1.055228121	20	83	65
V6	2012	59	93	11	M	1.123124867	1.055228121	21	93	65
V9	2012	57	14	11	M	-0.480137118	1.055228121	22	14	65
W5	2012	66	113	8	F	1.529013977	0.01688365	23	113	65
W6	2012	68	52	7	F	0.291052191	-0.329231174	24	52	65
Y2	2012	15	20	2	M	-0.358370385	-2.059805292	25	20	65
NE24	2013	5	37	3	M	-0.013364641	-1.713690468	26	37	25
NE27	2013	8	7	3	M	-0.622198307	-1.713690468	27	7	25
NE29	2013	9	2	3	F	-0.723670584	-1.713690468	28	2	25
P14	2013	4	10	11	M	-0.56131494	1.055228121	29	10	25
P19	2013	7	2	10	M	-0.723670584	0.709113297	30	2	25
P5	2013	2	8	11	F	-0.601903851	1.055228121	31	8	25
RU1	2013	5	20	7	M	-0.358370385	-0.329231174	32	20	25
RU7	2013	17	19	7	M	-0.378664841	-0.329231174	33	19	25
VA60	2013	16	25	8	F	-0.256898108	0.01688365	34	25	25
VA61	2013	18	5	8	F	-0.662787218	0.01688365	35	5	25
VA63	2013	21	9	8	F	-0.581609396	0.01688365	36	9	25
VA64	2013	31	0	8	M	-0.764259495	0.01688365	37	0	25
VA65	2013	0	1	8	F	-0.74396504	0.01688365	38	1	25
VA66	2013	6	14	8	F	-0.480137118	0.01688365	39	14	25
VI2	2013	11	0	5	M	-0.764259495	-1.021460821	40	0	25
VI3	2013	1	2	5	M	-0.723670584	-1.021460821	41	2	25
