# Supplementary material for: Evidence suggesting that reindeer mothers allonurse according to the direct reciprocity and generalized reciprocity decision rules
Source: PLoS One. 2023 Dec 14;18(12):e0295497. doi: 10.1371/journal.pone.0295497 (PMC10721201; doi:10.1371/journal.pone.0295497)
Supplement: S9 Data — (CSV) [file pone.0295497.s009.csv]

dateofbirth	id	age_onMay30_indays	group	year
15/5/2013	12	16	CR	2013
15/5/2013	57	16	CR	2013
19/5/2013	33	12	CR	2013
15/5/2013	13	16	CR	2013
18/5/2013	15	13	CR	2013
14/5/2013	10	17	CR	2013
16/5/2013	66	15	CR	2013
11/5/2013	18	20	CR	2013
8/5/2013	4	23	DR	2013
20/5/2013	7	11	DR	2013
18/5/2013	1	13	DR	2013
10/5/2013	6	21	DR	2013
23/05/2013	2	8	DR	2013
14/05/2013	5	17	DR	2013
19/05/2013	0	12	DR	2013
13/05/2013	3	18	DR	2013
4/5/2012	117	27	2012	2012
5/5/2012	157	26	2012	2012
5/5/2012	58	26	2012	2012
6/5/2012	163	25	2012	2012
7/5/2012	84	24	2012	2012
8/5/2012	119	23	2012	2012
8/5/2012	132	23	2012	2012
8/5/2012	2	23	2012	2012
8/5/2012	76	23	2012	2012
8/5/2012	355	23	2012	2012
8/5/2012	7	23	2012	2012
9/5/2012	9	22	2012	2012
9/5/2012	65	22	2012	2012
9/5/2012	8	22	2012	2012
9/5/2012	112	22	2012	2012
10/5/2012	135	21	2012	2012
10/5/2012	415	21	2012	2012
11/5/2012	150	20	2012	2012
11/5/2012	6	20	2012	2012
11/5/2012	3	20	2012	2012
11/5/2012	5	20	2012	2012
11/5/2012	0	20	2012	2012
12/5/2012	160	19	2012	2012
12/5/2012	13	19	2012	2012
13/5/2012	1	18	2012	2012
