# Supplementary material for: Evidence suggesting that reindeer mothers allonurse according to the direct reciprocity and generalized reciprocity decision rules
Source: PLoS One. 2023 Dec 14;18(12):e0295497. doi: 10.1371/journal.pone.0295497 (PMC10721201; doi:10.1371/journal.pone.0295497)
Supplement: S1 File — The script can be read in R or Rstudio. (R) [file pone.0295497.s010.R]

setwd("insert path")

install.packages(c("lme4","lmerTest","car","effects","ggplot2","gridExtra","tidyverse","MASS","extrafont","multcomp","MuMIn","performance","meta"))
library(lme4)
library(lmerTest)
library(car)
library(effects)
library(ggplot2)
library(gridExtra)
library(tidyverse)
library(MASS)
library(extrafont)
library(multcomp)
library(MuMIn)
library(lmtest)
library(performance)
library(meta)


overdisp_fun <- function(model) {
  rdf <- df.residual(model)
  rp <- residuals(model,type="pearson")
  Pearson.chisq <- sum(rp^2)
  prat <- Pearson.chisq/rdf
  pval <- pchisq(Pearson.chisq, df=rdf, lower.tail=FALSE)
  c(chisq=Pearson.chisq,ratio=prat,rdf=rdf,p=pval)
}


#direct reciprocity and kin discrimination decision rules: dyadic help given, help received and relatedness####


givereceive_data__2012 <- read.csv("insert path\\Data 1.csv",sep=",",header=TRUE)
attach(givereceive_data__2012)
str(givereceive_data__2012)
summary(givereceive_data__2012)
head(givereceive_data__2012)
givereceive_data__2012$id1_factor <- as.factor(givereceive_data__2012$id1)
givereceive_data__2012$id2_factor <- as.factor(givereceive_data__2012$id2)
givereceive_data__2012$id1_factor <- as.factor(givereceive_data__2012$id1_factor)
givereceive_data__2012$id2_factor <- as.factor(givereceive_data__2012$id2_factor)
givereceive_data__2012$PAIRS <- as.factor(givereceive_data__2012$PAIRS)
givereceive_data__2012$year <- as.factor(givereceive_data__2012$year)
givereceive_data__2012$GROUP <- as.factor(givereceive_data__2012$GROUP)
givereceive_data__2012$sexsimilarity <- as.factor(givereceive_data__2012$sexsimilarity)
givereceive_data__2012$sexsimilarity2 <- as.factor(givereceive_data__2012$sexsimilarity2)


#2012 with interaction between help received and relatedness###
#model reported in the main text
m1_givereceive_data_2012_int3 <-glmer(givencount ~ receivedcount*LRM + ABSOLUTERANKDIFFERENCE + sexsimilarity + birthmassdiff + (1 | id1_factor) + (1 | id2_factor), family="poisson", data=givereceive_data__2012)
summary(m1_givereceive_data_2012_int3)#the interaction is not significant
overdisp_fun(m1_givereceive_data_2012_int3)#there is no overdispersion
vif(m1_givereceive_data_2012_int3)#no multicollinearity
r2(m1_givereceive_data_2012_int3)

fixed_2012_int <- fixef(m1_givereceive_data_2012_int3)  
confnitfixed_2012_int <- confint(m1_givereceive_data_2012_int3,parm="beta_") 
exp(cbind(fixed_2012_int,confnitfixed_2012_int))

op <- par(mfrow = c(2, 3), mar = c(5, 4, 1, 2))
E2012int <- resid(m1_givereceive_data_2012_int3)
plot(givereceive_data__2012$receivedcount, E2012int, xlab = "Received count",
     ylab = "Residuals")
plot(givereceive_data__2012$LRM, E2012int, xlab = "Relatedness",
     ylab = "Residuals")
plot(givereceive_data__2012$sexsimilarity, E2012int, xlab = "Sex similarity",
     ylab = "Residuals")
plot(givereceive_data__2012$ABSOLUTERANKDIFFERENCE, E2012int, xlab = "Rank difference",
     ylab = "Residuals")
plot(givereceive_data__2012$birthmassdiff, E2012int, xlab = "Birth mass difference",
     ylab = "Residuals")

2/sqrt(25)
4/25
inf_m1_givereceive_data_2012_int3 <- influence(m1_givereceive_data_2012_int3,groups=c("id1_factor","id2_factor"))
dfbeta_val_2012_int3 <- data.frame(dfbeta(inf_m1_givereceive_data_2012_int3))
dfbetas_val_2012_int3 <- data.frame(dfbetas(inf_m1_givereceive_data_2012_int3))
library(car)
infIndexPlot(inf_m1_givereceive_data_2012_int3,vars="cookd",id=FALSE)

ggplot(dfbetas_val_2012_int3) +
  geom_point(aes(x = 1:nrow(dfbetas_val_2012_int3), y = receivedcount)) +
  geom_segment(aes(x = 1:nrow(dfbetas_val_2012_int3), xend = 1:nrow(dfbetas_val_2012_int3), y = 0, yend = receivedcount),
               color = 'blue') +
  labs(x = 'Observation index', y = 'DFBETAS',
       title = paste0('DFBETAS values for coefficient of ', colnames(dfbetas_val_2012_int3)[2]),
       subtitle = 'Thresholds are at \u00B1(2\u00F7\u221An)') +
  geom_text(aes(x = 1:nrow(dfbetas_val_2012_int3), y = ifelse(receivedcount > 0, receivedcount + .05, receivedcount - .05),
                label = ifelse(abs(receivedcount) > (2/sqrt(25)),
                               paste0(round(receivedcount, digits = 2), ' (', 1:nrow(dfbetas_val_2012_int3), ')'), '')))

ggplot(dfbetas_val_2012_int3) +
  geom_point(aes(x = 1:nrow(dfbetas_val_2012_int3), y = LRM)) +
  geom_segment(aes(x = 1:nrow(dfbetas_val_2012_int3), xend = 1:nrow(dfbetas_val_2012_int3), y = 0, yend = LRM),
               color = 'blue') +
  labs(x = 'Observation index', y = 'DFBETAS',
       title = paste0('DFBETAS values for coefficient of ', colnames(dfbetas_val_2012_int3)[3]),
       subtitle = 'Thresholds are at \u00B1(2\u00F7\u221An)') +
  geom_text(aes(x = 1:nrow(dfbetas_val_2012_int3), y = ifelse(LRM > 0, LRM + .05, LRM - .05),
                label = ifelse(abs(LRM) > (2/sqrt(25)),
                               paste0(round(LRM, digits = 2), ' (', 1:nrow(dfbetas_val_2012_int3), ')'), '')))

ggplot(dfbetas_val_2012_int3) +
  geom_point(aes(x = 1:nrow(dfbetas_val_2012_int3), y = sexsimilarity1)) +
  geom_segment(aes(x = 1:nrow(dfbetas_val_2012_int3), xend = 1:nrow(dfbetas_val_2012_int3), y = 0, yend = sexsimilarity1),
               color = 'blue') +
  labs(x = 'Observation index', y = 'DFBETAS',
       title = paste0('DFBETAS values for coefficient of ', colnames(dfbetas_val_2012_int3)[4]),
       subtitle = 'Thresholds are at \u00B1(2\u00F7\u221An)') +
  geom_text(aes(x = 1:nrow(dfbetas_val_2012_int3), y = ifelse(sexsimilarity1 > 0, sexsimilarity1 + .05, sexsimilarity1 - .05),
                label = ifelse(abs(sexsimilarity1) > (2/sqrt(25)),
                               paste0(round(sexsimilarity1, digits = 2), ' (', 1:nrow(dfbetas_val_2012_int3), ')'), '')))

ggplot(dfbetas_val_2012_int3) +
  geom_point(aes(x = 1:nrow(dfbetas_val_2012_int3), y = birthmassdiff)) +
  geom_segment(aes(x = 1:nrow(dfbetas_val_2012_int3), xend = 1:nrow(dfbetas_val_2012_int3), y = 0, yend = birthmassdiff),
               color = 'blue') +
  labs(x = 'Observation index', y = 'DFBETAS',
       title = paste0('DFBETAS values for coefficient of ', colnames(dfbetas_val_2012_int3)[4]),
       subtitle = 'Thresholds are at \u00B1(2\u00F7\u221An)') +
  geom_text(aes(x = 1:nrow(dfbetas_val_2012_int3), y = ifelse(birthmassdiff > 0, birthmassdiff + .05, birthmassdiff - .05),
                label = ifelse(abs(birthmassdiff) > (2/sqrt(25)),
                               paste0(round(birthmassdiff, digits = 2), ' (', 1:nrow(dfbetas_val_2012_int3), ')'), '')))

ggplot(dfbetas_val_2012_int3) +
  geom_point(aes(x = 1:nrow(dfbetas_val_2012_int3), y = ABSOLUTERANKDIFFERENCE)) +
  geom_segment(aes(x = 1:nrow(dfbetas_val_2012_int3), xend = 1:nrow(dfbetas_val_2012_int3), y = 0, yend = ABSOLUTERANKDIFFERENCE),
               color = 'blue') +
  labs(x = 'Observation index', y = 'DFBETAS',
       title = paste0('DFBETAS values for coefficient of ', colnames(dfbetas_val_2012_int3)[4]),
       subtitle = 'Thresholds are at \u00B1(2\u00F7\u221An)') +
  geom_text(aes(x = 1:nrow(dfbetas_val_2012_int3), y = ifelse(ABSOLUTERANKDIFFERENCE > 0, ABSOLUTERANKDIFFERENCE + .05, ABSOLUTERANKDIFFERENCE - .05),
                label = ifelse(abs(ABSOLUTERANKDIFFERENCE) > (2/sqrt(25)),
                               paste0(round(ABSOLUTERANKDIFFERENCE, digits = 2), ' (', 1:nrow(dfbetas_val_2012_int3), ')'), '')))


ggplot(dfbetas_val_2012_int3) +
  geom_point(aes(x = 1:nrow(dfbetas_val_2012_int3), y = receivedcount.LRM)) +
  geom_segment(aes(x = 1:nrow(dfbetas_val_2012_int3), xend = 1:nrow(dfbetas_val_2012_int3), y = 0, yend = receivedcount.LRM),
               color = 'blue') +
  labs(x = 'Observation index', y = 'DFBETAS',
       title = paste0('DFBETAS values for coefficient of ', colnames(dfbetas_val_2012_int3)[5]),
       subtitle = 'Thresholds are at \u00B1(2\u00F7\u221An)') +
  geom_text(aes(x = 1:nrow(dfbetas_val_2012_int3), y = ifelse(receivedcount.LRM > 0, receivedcount.LRM + .05, receivedcount.LRM - .05),
                label = ifelse(abs(receivedcount.LRM) > (2/sqrt(25)),
                               paste0(round(receivedcount.LRM, digits = 2), ' (', 1:nrow(dfbetas_val_2012_int3), ')'), '')))


#dfbetas and cook's d points to dyads P59V, P5W5, which were also dyads identified with z-scores
subset(givereceive_data__2012,PAIRS=="P5W5" | X==6 | X==33)
givereceive_data_2012_intb <- subset(givereceive_data__2012,PAIRS!="P5W5" & X!=6 & X!=33)
givereceive_data_2012_intb <- droplevels(givereceive_data_2012_intb)
nrow(givereceive_data_2012_intb); nrow(givereceive_data__2012)
table(givereceive_data_2012_intb$PAIRS)

#model without the influential values
m1_givereceive_data_2012_int3b <-glmer(givencount ~ receivedcount*LRM + ABSOLUTERANKDIFFERENCE + sexsimilarity + birthmassdiff + (1 | id1_factor) + (1 | id2_factor), family="poisson", data=givereceive_data_2012_intb)
summary(m1_givereceive_data_2012_int3b)#the interaction is not significant
overdisp_fun(m1_givereceive_data_2012_int3b)#there is no overdispersion
vif(m1_givereceive_data_2012_int3b)#no multicollinearity
r2(m1_givereceive_data_2012_int3b)
#We report the results with the data points. We do not report the model results to avoid generating biased results due to selective removal of outliers (Kline, 2009; Forstmeier et al. 2017; Holman et al. 2016)

#effect of outliers z-scores
summary(givereceive_data__2012)
m1_givereceive_data_2012_int3_3 <-glmer(givencount ~ receivedcount_3_3*LRM_3_3 + ABSOLUTERANKDIFFERENCE + sexsimilarity + birthmassdiff + (1 | id1_factor) + (1 | id2_factor), family="poisson", data=givereceive_data__2012)
summary(m1_givereceive_data_2012_int3_3)#the interaction is not significant
overdisp_fun(m1_givereceive_data_2012_int3_3)#there is no overdispersion
vif(m1_givereceive_data_2012_int3_3)#no multicollinearity
r2(m1_givereceive_data_2012_int3_3)
#a tendency for a significant effect of the interaction when the outlier values are changed, however pairwise genetic relatedness was estimated and receivedcount was observed. We will not change the values of these 2 variables.


#2012 main effects help received and relatedness###
#model reported in the main text
m1_givereceive_data_2012_3 <-glmer(givencount ~ receivedcount + LRM + ABSOLUTERANKDIFFERENCE + sexsimilarity + birthmassdiff + (1 | id1_factor) + (1 | id2_factor), family="poisson", data=givereceive_data__2012)
overdisp_fun(m1_givereceive_data_2012_3)
summary(m1_givereceive_data_2012_3)
vif(m1_givereceive_data_2012_3)
r2(m1_givereceive_data_2012_3)
plot(allEffects(m1_givereceive_data_2012_3))

fixed_2012 <- fixef(m1_givereceive_data_2012_3)  
confnitfixed_2012 <- confint(m1_givereceive_data_2012_3,parm="beta_") 
exp(cbind(fixed_2012,confnitfixed_2012))
exp(0.91 + 0.05)
exp(0.91 + 0.05*10)
exp(0.91 + 0.05*15)


op <- par(mfrow = c(2, 3), mar = c(5, 4, 1, 2))
E2012 <- resid(m1_givereceive_data_2012_3)
plot(givereceive_data__2012$receivedcount, E2012, xlab = "Received count",
     ylab = "Residuals")
plot(givereceive_data__2012$LRM, E2012, xlab = "Relatedness",
     ylab = "Residuals")
plot(givereceive_data__2012$sexsimilarity, E2012, xlab = "Sex similarity",
     ylab = "Residuals")
plot(givereceive_data__2012$ABSOLUTERANKDIFFERENCE, E2012, xlab = "Rank difference",
     ylab = "Residuals")
plot(givereceive_data__2012$birthmassdiff, E2012, xlab = "Birth mass difference",
     ylab = "Residuals")

2/sqrt(25)
4/25
inf_m1_givereceive_data_20123 <- influence(m1_givereceive_data_2012_3,groups=c("id1_factor","id2_factor"))
dfbeta_val_20123 <- data.frame(dfbeta(inf_m1_givereceive_data_20123))
dfbetas_val_20123 <- data.frame(dfbetas(inf_m1_givereceive_data_20123))
library(car)
infIndexPlot(inf_m1_givereceive_data_20123,vars="cookd",id=FALSE)

ggplot(dfbetas_val_20123) +
  geom_point(aes(x = 1:nrow(dfbetas_val_20123), y = receivedcount)) +
  geom_segment(aes(x = 1:nrow(dfbetas_val_20123), xend = 1:nrow(dfbetas_val_20123), y = 0, yend = receivedcount),
               color = 'blue') +
  labs(x = 'Observation index', y = 'DFBETAS',
       title = paste0('DFBETAS values for coefficient of ', colnames(dfbetas_val_20123)[2]),
       subtitle = 'Thresholds are at \u00B1(2\u00F7\u221An)') +
  geom_text(aes(x = 1:nrow(dfbetas_val_20123), y = ifelse(receivedcount > 0, receivedcount + .05, receivedcount - .05),
                label = ifelse(abs(receivedcount) > (2/sqrt(25)),
                               paste0(round(receivedcount, digits = 2), ' (', 1:nrow(dfbetas_val_20123), ')'), '')))

ggplot(dfbetas_val_20123) +
  geom_point(aes(x = 1:nrow(dfbetas_val_20123), y = LRM)) +
  geom_segment(aes(x = 1:nrow(dfbetas_val_20123), xend = 1:nrow(dfbetas_val_20123), y = 0, yend = LRM),
               color = 'blue') +
  labs(x = 'Observation index', y = 'DFBETAS',
       title = paste0('DFBETAS values for coefficient of ', colnames(dfbetas_val_20123)[3]),
       subtitle = 'Thresholds are at \u00B1(2\u00F7\u221An)') +
  geom_text(aes(x = 1:nrow(dfbetas_val_20123), y = ifelse(LRM > 0, LRM + .05, LRM - .05),
                label = ifelse(abs(LRM) > (2/sqrt(25)),
                               paste0(round(LRM, digits = 2), ' (', 1:nrow(dfbetas_val_20123), ')'), '')))

ggplot(dfbetas_val_20123) +
  geom_point(aes(x = 1:nrow(dfbetas_val_20123), y = sexsimilarity1)) +
  geom_segment(aes(x = 1:nrow(dfbetas_val_20123), xend = 1:nrow(dfbetas_val_20123), y = 0, yend = sexsimilarity1),
               color = 'blue') +
  labs(x = 'Observation index', y = 'DFBETAS',
       title = paste0('DFBETAS values for coefficient of ', colnames(dfbetas_val_20123)[5]),
       subtitle = 'Thresholds are at \u00B1(2\u00F7\u221An)') +
  geom_text(aes(x = 1:nrow(dfbetas_val_20123), y = ifelse(sexsimilarity1 > 0, sexsimilarity1 + .05, sexsimilarity1 - .05),
                label = ifelse(abs(sexsimilarity1) > (2/sqrt(25)),
                               paste0(round(sexsimilarity1, digits = 2), ' (', 1:nrow(dfbetas_val_20123), ')'), '')))

ggplot(dfbetas_val_20123) +
  geom_point(aes(x = 1:nrow(dfbetas_val_20123), y = birthmassdiff)) +
  geom_segment(aes(x = 1:nrow(dfbetas_val_20123), xend = 1:nrow(dfbetas_val_20123), y = 0, yend = birthmassdiff),
               color = 'blue') +
  labs(x = 'Observation index', y = 'DFBETAS',
       title = paste0('DFBETAS values for coefficient of ', colnames(dfbetas_val_20123)[6]),
       subtitle = 'Thresholds are at \u00B1(2\u00F7\u221An)') +
  geom_text(aes(x = 1:nrow(dfbetas_val_20123), y = ifelse(birthmassdiff > 0, birthmassdiff + .05, birthmassdiff - .05),
                label = ifelse(abs(birthmassdiff) > (2/sqrt(25)),
                               paste0(round(birthmassdiff, digits = 2), ' (', 1:nrow(dfbetas_val_20123), ')'), '')))

ggplot(dfbetas_val_20123) +
  geom_point(aes(x = 1:nrow(dfbetas_val_20123), y = ABSOLUTERANKDIFFERENCE)) +
  geom_segment(aes(x = 1:nrow(dfbetas_val_20123), xend = 1:nrow(dfbetas_val_20123), y = 0, yend = ABSOLUTERANKDIFFERENCE),
               color = 'blue') +
  labs(x = 'Observation index', y = 'DFBETAS',
       title = paste0('DFBETAS values for coefficient of ', colnames(dfbetas_val_20123)[4]),
       subtitle = 'Thresholds are at \u00B1(2\u00F7\u221An)') +
  geom_text(aes(x = 1:nrow(dfbetas_val_20123), y = ifelse(ABSOLUTERANKDIFFERENCE > 0, ABSOLUTERANKDIFFERENCE + .05, ABSOLUTERANKDIFFERENCE - .05),
                label = ifelse(abs(ABSOLUTERANKDIFFERENCE) > (2/sqrt(25)),
                               paste0(round(ABSOLUTERANKDIFFERENCE, digits = 2), ' (', 1:nrow(dfbetas_val_20123), ')'), '')))


#dfbetas and cook's d pos to dyads P59V 
subset(givereceive_data__2012, X==6 )
givereceive_data_2012b <- subset(givereceive_data__2012, X!=6 )
givereceive_data_2012b <- droplevels(givereceive_data_2012b)
nrow(givereceive_data_2012b); nrow(givereceive_data__2012)
table(givereceive_data_2012b$PAIRS)

#model without the influential values
m1_givereceive_data_2012b <-glmer(givencount ~ receivedcount + LRM + ABSOLUTERANKDIFFERENCE + sexsimilarity + birthmassdiff + (1 | id1_factor) + (1 | id2_factor), family="poisson", data=givereceive_data_2012b)
summary(m1_givereceive_data_2012b)#the interaction is not significant
overdisp_fun(m1_givereceive_data_2012b)#there is no overdispersion
vif(m1_givereceive_data_2012b)#no multicollinearity
r2(m1_givereceive_data_2012b)
#We report the results with the data points. We do not report the model results to avoid generating biased results due to selective removal of outliers (Kline, 2009; Forstmeier et al. 2017; Holman et al. 2016)

#effect of outliers z-scores
summary(givereceive_data__2012)
m1_givereceive_data_2012_3_3 <-glmer(givencount ~ receivedcount_3_3 + LRM_3_3 + ABSOLUTERANKDIFFERENCE + sexsimilarity + birthmassdiff + (1 | id1_factor) + (1 | id2_factor), family="poisson", data=givereceive_data__2012)
summary(m1_givereceive_data_2012_3_3)
overdisp_fun(m1_givereceive_data_2012_3_3)#there is no overdispersion
vif(m1_givereceive_data_2012_3_3)#no multicollinearity
r2(m1_givereceive_data_2012_3_3)

#Figure for received count and given count
pi_givereceive_data <- as.data.frame(predictorEffect("receivedcount", m1_givereceive_data_2012_3))
pi_givereceive_data

summary(givereceive_data__2012$givencount)
summary(givereceive_data__2012$receivedcount)
table(givereceive_data__2012$givencount)

font_import()
loadfonts(device="win")       #Register fonts for Windows bitmap output
fonts()      

figgivereceive_data <- ggplot(data=pi_givereceive_data,aes(x=receivedcount,y=fit))+labs(x="Received allonursing bouts")+labs(y="Given allonursing bouts")+
  geom_line(size=2)+
  #geom_segment(aes(x = 0, y = 2.57, xend = 15, yend = 5.28),size=2)+
  geom_ribbon(aes(ymin = lower, ymax = upper), alpha = 0.1)+
  geom_text(aes(x = 7.5, y = 19, label = "**"),  size=15)+
  scale_x_continuous(limits=c(-0.5,16),breaks=seq(0,16,2))+
  scale_y_continuous(limits=c(-0.5,20),breaks=seq(0,20,2))+
  theme_bw()+
  theme(text=element_text(family="Times New Roman", face="bold", size=12))+ #Times New Roman, 12pt, Bold
  theme(panel.border = element_rect(colour = "black"), panel.grid.major = element_blank(), panel.grid.minor = element_blank())+
  theme(plot.title = element_text(color="black"))+ theme(axis.title.x = element_text(colour ="black", face="bold"))+ theme(axis.title.y = element_text(colour ="black", face="bold"))+ theme(axis.text = element_text(colour="black",color ="black", face="bold"))
figgivereceive_data
figgivereceive_data1a <- figgivereceive_data + geom_jitter(data = givereceive_data__2012,
                                                           mapping = aes(x=receivedcount,y=givencount),position=position_jitter(0.05))
figgivereceive_data1a


#Figure for LRM and given count
pi_giverelatedness <- as.data.frame(predictorEffect("LRM", m1_givereceive_data_2012_3))
pi_giverelatedness

summary(givereceive_data__2012$givencount)
summary(givereceive_data__2012$LRM)
table(givereceive_data__2012$givencount)

figgiverelatedness <- ggplot(data=pi_giverelatedness,aes(x=LRM,y=fit))+labs(x="Pairwise genetic relatedness")+labs(y="Given allonursing bouts")+
  geom_line(size=2)+
  #geom_segment(aes(x = -0.1110, y = 2.65, xend = 0.2390, yend = 3.04),size=2)+
  geom_ribbon(aes(ymin = lower, ymax = upper), alpha = 0.1)+
  geom_text(aes(x = 0.05, y = 19, label = "NS"),  size=15)+
  scale_y_continuous(limits=c(-0.5,20),breaks=seq(0,20,2))+
  theme_bw()+
  theme(text=element_text(family="Times New Roman", face="bold", size=12))+ #Times New Roman, 12pt, Bold
  theme(panel.border = element_rect(colour = "black"), panel.grid.major = element_blank(), panel.grid.minor = element_blank())+
  theme(plot.title = element_text(color="black"))+ theme(axis.title.x = element_text(colour ="black", face="bold"))+ theme(axis.title.y = element_text(colour ="black", face="bold"))+ theme(axis.text = element_text(colour="black",color ="black", face="bold"))
figgiverelatedness
figgiverelatedness1b <- figgiverelatedness + geom_jitter(data = givereceive_data__2012,
                                                         mapping = aes(x=LRM,y=givencount),position=position_jitter(0.0))
figgiverelatedness1b
grid.arrange(figgivereceive_data1a, figgiverelatedness1b, ncol=2)

#2012 main effects help received and relatedness: RAFI greater or equal 0.5###
#model reported in the main text
givereceive_data__2012_rafi0.5_3 <- subset(givereceive_data__2012,RAFI>=0.5)
m1_givereceive_data_2012_rafi0.5_3 <-glmer(givencount ~ receivedcount + LRM + ABSOLUTERANKDIFFERENCE + sexsimilarity + birthmassdiff + (1 | id1_factor) + (1 | id2_factor), family="poisson", data=givereceive_data__2012_rafi0.5_3)
overdisp_fun(m1_givereceive_data_2012_rafi0.5_3)
summary(m1_givereceive_data_2012_rafi0.5_3)
vif(m1_givereceive_data_2012_rafi0.5_3)
r2(m1_givereceive_data_2012_rafi0.5_3)
plot(allEffects(m1_givereceive_data_2012_rafi0.5_3))

fixed_2012_rafi0.5_3 <- fixef(m1_givereceive_data_2012_rafi0.5_3)  
confnitfixed_2012_rafi0.5_3 <- confint(m1_givereceive_data_2012_rafi0.5_3,parm="beta_") 
exp(cbind(fixed_2012_rafi0.5_3,confnitfixed_2012_rafi0.5_3))
exp(0.09)
exp(0.82 + 0.09)
exp(0.82 + 0.09*10)
exp(0.82 + 0.09*15)


op <- par(mfrow = c(2, 3), mar = c(5, 4, 1, 2))
E2012_rafi0.5_3 <- resid(m1_givereceive_data_2012_rafi0.5_3)
plot(givereceive_data__2012_rafi0.5_3$receivedcount, E2012_rafi0.5_3, xlab = "Received count",
     ylab = "Residuals")
plot(givereceive_data__2012_rafi0.5_3$LRM, E2012_rafi0.5_3, xlab = "Relatedness",
     ylab = "Residuals")
plot(givereceive_data__2012_rafi0.5_3$sexsimilarity, E2012_rafi0.5_3, xlab = "Sex similarity",
     ylab = "Residuals")
plot(givereceive_data__2012_rafi0.5_3$ABSOLUTERANKDIFFERENCE, E2012_rafi0.5_3, xlab = "Rank difference",
     ylab = "Residuals")
plot(givereceive_data__2012_rafi0.5_3$birthmassdiff, E2012_rafi0.5_3, xlab = "Birth mass difference",
     ylab = "Residuals")

2/sqrt(25)
4/25
inf_m1_givereceive_data_2012_rafi0.5_3 <- influence(m1_givereceive_data_2012_rafi0.5_3,groups=c("id1_factor","id2_factor"))
dfbeta_val_2012_rafi0.5_3 <- data.frame(dfbeta(inf_m1_givereceive_data_2012_rafi0.5_3))
dfbetas_val_2012_rafi0.5_3 <- data.frame(dfbetas(inf_m1_givereceive_data_2012_rafi0.5_3))
library(car)
infIndexPlot(inf_m1_givereceive_data_2012_rafi0.5_3,vars="cookd",id=FALSE)

ggplot(dfbetas_val_2012_rafi0.5_3) +
  geom_point(aes(x = 1:nrow(dfbetas_val_2012_rafi0.5_3), y = receivedcount)) +
  geom_segment(aes(x = 1:nrow(dfbetas_val_2012_rafi0.5_3), xend = 1:nrow(dfbetas_val_2012_rafi0.5_3), y = 0, yend = receivedcount),
               color = 'blue') +
  labs(x = 'Observation index', y = 'DFBETAS',
       title = paste0('DFBETAS values for coefficient of ', colnames(dfbetas_val_2012_rafi0.5_3)[2]),
       subtitle = 'Thresholds are at \u00B1(2\u00F7\u221An)') +
  geom_text(aes(x = 1:nrow(dfbetas_val_2012_rafi0.5_3), y = ifelse(receivedcount > 0, receivedcount + .05, receivedcount - .05),
                label = ifelse(abs(receivedcount) > (2/sqrt(25)),
                               paste0(round(receivedcount, digits = 2), ' (', 1:nrow(dfbetas_val_2012_rafi0.5_3), ')'), '')))

ggplot(dfbetas_val_2012_rafi0.5_3) +
  geom_point(aes(x = 1:nrow(dfbetas_val_2012_rafi0.5_3), y = LRM)) +
  geom_segment(aes(x = 1:nrow(dfbetas_val_2012_rafi0.5_3), xend = 1:nrow(dfbetas_val_2012_rafi0.5_3), y = 0, yend = LRM),
               color = 'blue') +
  labs(x = 'Observation index', y = 'DFBETAS',
       title = paste0('DFBETAS values for coefficient of ', colnames(dfbetas_val_2012_rafi0.5_3)[3]),
       subtitle = 'Thresholds are at \u00B1(2\u00F7\u221An)') +
  geom_text(aes(x = 1:nrow(dfbetas_val_2012_rafi0.5_3), y = ifelse(LRM > 0, LRM + .05, LRM - .05),
                label = ifelse(abs(LRM) > (2/sqrt(25)),
                               paste0(round(LRM, digits = 2), ' (', 1:nrow(dfbetas_val_2012_rafi0.5_3), ')'), '')))

ggplot(dfbetas_val_2012_rafi0.5_3) +
  geom_point(aes(x = 1:nrow(dfbetas_val_2012_rafi0.5_3), y = sexsimilarity1)) +
  geom_segment(aes(x = 1:nrow(dfbetas_val_2012_rafi0.5_3), xend = 1:nrow(dfbetas_val_2012_rafi0.5_3), y = 0, yend = sexsimilarity1),
               color = 'blue') +
  labs(x = 'Observation index', y = 'DFBETAS',
       title = paste0('DFBETAS values for coefficient of ', colnames(dfbetas_val_2012_rafi0.5_3)[5]),
       subtitle = 'Thresholds are at \u00B1(2\u00F7\u221An)') +
  geom_text(aes(x = 1:nrow(dfbetas_val_2012_rafi0.5_3), y = ifelse(sexsimilarity1 > 0, sexsimilarity1 + .05, sexsimilarity1 - .05),
                label = ifelse(abs(sexsimilarity1) > (2/sqrt(25)),
                               paste0(round(sexsimilarity1, digits = 2), ' (', 1:nrow(dfbetas_val_2012_rafi0.5_3), ')'), '')))

ggplot(dfbetas_val_2012_rafi0.5_3) +
  geom_point(aes(x = 1:nrow(dfbetas_val_2012_rafi0.5_3), y = birthmassdiff)) +
  geom_segment(aes(x = 1:nrow(dfbetas_val_2012_rafi0.5_3), xend = 1:nrow(dfbetas_val_2012_rafi0.5_3), y = 0, yend = birthmassdiff),
               color = 'blue') +
  labs(x = 'Observation index', y = 'DFBETAS',
       title = paste0('DFBETAS values for coefficient of ', colnames(dfbetas_val_2012_rafi0.5_3)[6]),
       subtitle = 'Thresholds are at \u00B1(2\u00F7\u221An)') +
  geom_text(aes(x = 1:nrow(dfbetas_val_2012_rafi0.5_3), y = ifelse(birthmassdiff > 0, birthmassdiff + .05, birthmassdiff - .05),
                label = ifelse(abs(birthmassdiff) > (2/sqrt(25)),
                               paste0(round(birthmassdiff, digits = 2), ' (', 1:nrow(dfbetas_val_2012_rafi0.5_3), ')'), '')))

ggplot(dfbetas_val_2012_rafi0.5_3) +
  geom_point(aes(x = 1:nrow(dfbetas_val_2012_rafi0.5_3), y = ABSOLUTERANKDIFFERENCE)) +
  geom_segment(aes(x = 1:nrow(dfbetas_val_2012_rafi0.5_3), xend = 1:nrow(dfbetas_val_2012_rafi0.5_3), y = 0, yend = ABSOLUTERANKDIFFERENCE),
               color = 'blue') +
  labs(x = 'Observation index', y = 'DFBETAS',
       title = paste0('DFBETAS values for coefficient of ', colnames(dfbetas_val_2012_rafi0.5_3)[4]),
       subtitle = 'Thresholds are at \u00B1(2\u00F7\u221An)') +
  geom_text(aes(x = 1:nrow(dfbetas_val_2012_rafi0.5_3), y = ifelse(ABSOLUTERANKDIFFERENCE > 0, ABSOLUTERANKDIFFERENCE + .05, ABSOLUTERANKDIFFERENCE - .05),
                label = ifelse(abs(ABSOLUTERANKDIFFERENCE) > (2/sqrt(25)),
                               paste0(round(ABSOLUTERANKDIFFERENCE, digits = 2), ' (', 1:nrow(dfbetas_val_2012_rafi0.5_3), ')'), '')))


#dfbetas and cook's d points: no influential values 

#effect of outliers z-scores
summary(givereceive_data__2012_rafi0.5_3)
m1_givereceive_data_2012_rafi0.5_3_3 <-glmer(givencount ~ receivedcount_3_3 + LRM + ABSOLUTERANKDIFFERENCE + sexsimilarity + birthmassdiff + (1 | id1_factor) + (1 | id2_factor), family="poisson", data=givereceive_data__2012_rafi0.5_3)
summary(m1_givereceive_data_2012_rafi0.5_3_3)
overdisp_fun(m1_givereceive_data_2012_rafi0.5_3_3)#there is no overdispersion
vif(m1_givereceive_data_2012_rafi0.5_3_3)#no multicollinearity
r2(m1_givereceive_data_2012_rafi0.5_3_3)


#Figure for received count and given count
pi_givereceive_data_rafi0.5 <- as.data.frame(predictorEffect("receivedcount", m1_givereceive_data_2012_rafi0.5_3))
pi_givereceive_data_rafi0.5

summary(givereceive_data__2012$givencount)
summary(givereceive_data__2012$receivedcount)
table(givereceive_data__2012$givencount)

font_import()
loadfonts(device="win")       #Register fonts for Windows bitmap output
fonts()      

figgivereceive_data_rafi0.5 <- ggplot(data=pi_givereceive_data_rafi0.5,aes(x=receivedcount,y=fit))+labs(x="Received allonursing bouts")+labs(y="Given allonursing bouts")+
  geom_line(size=2)+
  #geom_segment(aes(x = 1.00, y = 2.86, xend = 15, yend = 10.77),size=2)+
  geom_ribbon(aes(ymin = lower, ymax = upper), alpha = 0.1)+
  geom_text(aes(x = 7.5, y = 19, label = "***"),  size=15)+
  scale_x_continuous(limits=c(-0.5,16),breaks=seq(0,16,2))+
  scale_y_continuous(limits=c(-0.5,20),breaks=seq(0,20,2))+
  theme_bw()+
  theme(text=element_text(family="Times New Roman", face="bold", size=12))+ #Times New Roman, 12pt, Bold
  theme(panel.border = element_rect(colour = "black"), panel.grid.major = element_blank(), panel.grid.minor = element_blank())+
  theme(plot.title = element_text(color="black"))+ theme(axis.title.x = element_text(colour ="black", face="bold"))+ theme(axis.title.y = element_text(colour ="black", face="bold"))+ theme(axis.text = element_text(colour="black",color ="black", face="bold"))
figgivereceive_data_rafi0.5
figgivereceive_data1a_rafi0.5 <- figgivereceive_data_rafi0.5 + geom_jitter(data = givereceive_data__2012,
                                                           mapping = aes(x=receivedcount,y=givencount),position=position_jitter(0.05))
figgivereceive_data1a_rafi0.5

grid.arrange(figgivereceive_data1a, figgiverelatedness1b,figgivereceive_data1a_rafi0.5, ncol=3)


#2013 closely-related group with the interaction between help received and relatedness###

givereceive_data__2013CR <- read.csv("insert path\\Data 2.csv",sep=",",header=TRUE)
attach(givereceive_data__2013CR)
str(givereceive_data__2013CR)
summary(givereceive_data__2013CR)
head(givereceive_data__2013CR)
givereceive_data__2013CR$id1_factor <- as.factor(givereceive_data__2013CR$id1)
givereceive_data__2013CR$id2_factor <- as.factor(givereceive_data__2013CR$id2)
givereceive_data__2013CR$id1_factor <- as.factor(givereceive_data__2013CR$id1_factor)
givereceive_data__2013CR$id2_factor <- as.factor(givereceive_data__2013CR$id2_factor)
givereceive_data__2013CR$PAIRS <- as.factor(givereceive_data__2013CR$PAIRS)
givereceive_data__2013CR$year <- as.factor(givereceive_data__2013CR$year)
givereceive_data__2013CR$GROUP <- as.factor(givereceive_data__2013CR$GROUP)
givereceive_data__2013CR$sexsimilarity <- as.factor(givereceive_data__2013CR$sexsimilarity)
givereceive_data__2013CR$sexsimilarity2 <- as.factor(givereceive_data__2013CR$sexsimilarity2)

#model reported in main text
m1_givereceive_data_2013CR_int3 <-glmer(givencount ~ receivedcount*LRM + ABSOLUTERANKDIFFERENCE + sexsimilarity + birthmassdiff + (1 | id1_factor) + (1 | id2_factor), family="poisson", data=givereceive_data__2013CR)
overdisp_fun(m1_givereceive_data_2013CR_int3)
summary(m1_givereceive_data_2013CR_int3)#the interaction is not significant
vif(m1_givereceive_data_2013CR_int3)
r2(m1_givereceive_data_2013CR_int3)

fixed_2013_int3 <- fixef(m1_givereceive_data_2013CR_int3)  
confnitfixed_2013_int3 <- confint(m1_givereceive_data_2013CR_int3,parm="beta_") 
exp(cbind(fixed_2013_int3,confnitfixed_2013_int3))


op <- par(mfrow = c(2, 3), mar = c(5, 4, 1, 2))
E2013CR_int3 <- resid(m1_givereceive_data_2013CR_int3)
plot(givereceive_data__2013CR$receivedcount, E2013CR_int3, xlab = "Received count",
     ylab = "Residuals")
plot(givereceive_data__2013CR$LRM, E2013CR_int3, xlab = "Relatedness",
     ylab = "Residuals")
plot(givereceive_data__2013CR$sexsimilarity, E2013CR_int3, xlab = "Sex similarity",
     ylab = "Residuals")
plot(givereceive_data__2013CR$ABSOLUTERANKDIFFERENCE, E2013CR_int3, xlab = "Rank difference",
     ylab = "Residuals")
plot(givereceive_data__2013CR$birthmassdiff, E2013CR_int3, xlab = "Birth mass difference",
     ylab = "Residuals")

2/sqrt(8)
4/8
inf_m1_givereceive_data_2013CR_int3 <- influence(m1_givereceive_data_2013CR_int3,groups=c("id1_factor","id2_factor"))
dfbeta_val_2013CR_int3 <- data.frame(dfbeta(inf_m1_givereceive_data_2013CR_int3))
dfbetas_val_2013CR_int3 <- data.frame(dfbetas(inf_m1_givereceive_data_2013CR_int3))
library(car)
infIndexPlot(inf_m1_givereceive_data_2013CR_int3,vars="cookd",id=FALSE)

ggplot(dfbetas_val_2013CR_int3) +
  geom_point(aes(x = 1:nrow(dfbetas_val_2013CR_int3), y = receivedcount)) +
  geom_segment(aes(x = 1:nrow(dfbetas_val_2013CR_int3), xend = 1:nrow(dfbetas_val_2013CR_int3), y = 0, yend = receivedcount),
               color = 'blue') +
  labs(x = 'Observation index', y = 'DFBETAS',
       title = paste0('DFBETAS values for coefficient of ', colnames(dfbetas_val_2013CR_int3)[2]),
       subtitle = 'Thresholds are at \u00B1(2\u00F7\u221An)') +
  geom_text(aes(x = 1:nrow(dfbetas_val_2013CR_int3), y = ifelse(receivedcount > 0, receivedcount + .05, receivedcount - .05),
                label = ifelse(abs(receivedcount) > (2/sqrt(8)),
                               paste0(round(receivedcount, digits = 2), ' (', 1:nrow(dfbetas_val_2013CR_int3), ')'), '')))

ggplot(dfbetas_val_2013CR_int3) +
  geom_point(aes(x = 1:nrow(dfbetas_val_2013CR_int3), y = LRM)) +
  geom_segment(aes(x = 1:nrow(dfbetas_val_2013CR_int3), xend = 1:nrow(dfbetas_val_2013CR_int3), y = 0, yend = LRM),
               color = 'blue') +
  labs(x = 'Observation index', y = 'DFBETAS',
       title = paste0('DFBETAS values for coefficient of ', colnames(dfbetas_val_2013CR_int3)[3]),
       subtitle = 'Thresholds are at \u00B1(2\u00F7\u221An)') +
  geom_text(aes(x = 1:nrow(dfbetas_val_2013CR_int3), y = ifelse(LRM > 0, LRM + .05, LRM - .05),
                label = ifelse(abs(LRM) > (2/sqrt(8)),
                               paste0(round(LRM, digits = 2), ' (', 1:nrow(dfbetas_val_2013CR_int3), ')'), '')))

ggplot(dfbetas_val_2013CR_int3) +
  geom_point(aes(x = 1:nrow(dfbetas_val_2013CR_int3), y = sexsimilarity1)) +
  geom_segment(aes(x = 1:nrow(dfbetas_val_2013CR_int3), xend = 1:nrow(dfbetas_val_2013CR_int3), y = 0, yend = sexsimilarity1),
               color = 'blue') +
  labs(x = 'Observation index', y = 'DFBETAS',
       title = paste0('DFBETAS values for coefficient of ', colnames(dfbetas_val_2013CR_int3)[5]),
       subtitle = 'Thresholds are at \u00B1(2\u00F7\u221An)') +
  geom_text(aes(x = 1:nrow(dfbetas_val_2013CR_int3), y = ifelse(sexsimilarity1 > 0, sexsimilarity1 + .05, sexsimilarity1 - .05),
                label = ifelse(abs(sexsimilarity1) > (2/sqrt(8)),
                               paste0(round(sexsimilarity1, digits = 2), ' (', 1:nrow(dfbetas_val_2013CR_int3), ')'), '')))

ggplot(dfbetas_val_2013CR_int3) +
  geom_point(aes(x = 1:nrow(dfbetas_val_2013CR_int3), y = birthmassdiff)) +
  geom_segment(aes(x = 1:nrow(dfbetas_val_2013CR_int3), xend = 1:nrow(dfbetas_val_2013CR_int3), y = 0, yend = birthmassdiff),
               color = 'blue') +
  labs(x = 'Observation index', y = 'DFBETAS',
       title = paste0('DFBETAS values for coefficient of ', colnames(dfbetas_val_2013CR_int3)[6]),
       subtitle = 'Thresholds are at \u00B1(2\u00F7\u221An)') +
  geom_text(aes(x = 1:nrow(dfbetas_val_2013CR_int3), y = ifelse(birthmassdiff > 0, birthmassdiff + .05, birthmassdiff - .05),
                label = ifelse(abs(birthmassdiff) > (2/sqrt(8)),
                               paste0(round(birthmassdiff, digits = 2), ' (', 1:nrow(dfbetas_val_2013CR_int3), ')'), '')))

ggplot(dfbetas_val_2013CR_int3) +
  geom_point(aes(x = 1:nrow(dfbetas_val_2013CR_int3), y = ABSOLUTERANKDIFFERENCE)) +
  geom_segment(aes(x = 1:nrow(dfbetas_val_2013CR_int3), xend = 1:nrow(dfbetas_val_2013CR_int3), y = 0, yend = ABSOLUTERANKDIFFERENCE),
               color = 'blue') +
  labs(x = 'Observation index', y = 'DFBETAS',
       title = paste0('DFBETAS values for coefficient of ', colnames(dfbetas_val_2013CR_int3)[4]),
       subtitle = 'Thresholds are at \u00B1(2\u00F7\u221An)') +
  geom_text(aes(x = 1:nrow(dfbetas_val_2013CR_int3), y = ifelse(ABSOLUTERANKDIFFERENCE > 0, ABSOLUTERANKDIFFERENCE + .05, ABSOLUTERANKDIFFERENCE - .05),
                label = ifelse(abs(ABSOLUTERANKDIFFERENCE) > (2/sqrt(8)),
                               paste0(round(ABSOLUTERANKDIFFERENCE, digits = 2), ' (', 1:nrow(dfbetas_val_2013CR_int3), ')'), '')))

ggplot(dfbetas_val_2013CR_int3) +
  geom_point(aes(x = 1:nrow(dfbetas_val_2013CR_int3), y = receivedcount.LRM)) +
  geom_segment(aes(x = 1:nrow(dfbetas_val_2013CR_int3), xend = 1:nrow(dfbetas_val_2013CR_int3), y = 0, yend = receivedcount.LRM),
               color = 'blue') +
  labs(x = 'Observation index', y = 'DFBETAS',
       title = paste0('DFBETAS values for coefficient of ', colnames(dfbetas_val_2013CR_int3)[7]),
       subtitle = 'Thresholds are at \u00B1(2\u00F7\u221An)') +
  geom_text(aes(x = 1:nrow(dfbetas_val_2013CR_int3), y = ifelse(receivedcount.LRM > 0, receivedcount.LRM + .05, receivedcount.LRM - .05),
                label = ifelse(abs(receivedcount.LRM) > (2/sqrt(8)),
                               paste0(round(receivedcount.LRM, digits = 2), ' (', 1:nrow(dfbetas_val_2013CR_int3), ')'), '')))


#dfbetas and cook's d points to dyads VA64NE24, VA64RU7, VA64VA60
subset(givereceive_data__2013CR, X==22 | X==23 | X==20)
givereceive_data_2013CR_intb <- subset(givereceive_data__2013CR, X!=22 & X!=23 & X!=20 )
givereceive_data_2013CR_intb <- droplevels(givereceive_data_2013CR_intb)
nrow(givereceive_data_2013CR_intb); nrow(givereceive_data__2013CR)
table(givereceive_data_2013CR_intb$PAIRS)

#model without the influential values
m1_givereceive_data_2013CR_int3b <-glmer(givencount ~ receivedcount*LRM + ABSOLUTERANKDIFFERENCE + sexsimilarity + birthmassdiff + (1 | id1_factor) + (1 | id2_factor), family="poisson", data=givereceive_data_2013CR_intb)
overdisp_fun(m1_givereceive_data_2013CR_int3b)
summary(m1_givereceive_data_2013CR_int3b)#the interaction is not significant
vif(m1_givereceive_data_2013CR_int3b)
#We report the results with the data points. We do not report the model results to avoid generating biased results due to selective removal of outliers (Kline, 2009; Forstmeier et al. 2017; Holman et al. 2016)

#effect of outliers z-scores
summary(givereceive_data__2013CR)
m1_givereceive_data_2013CR_int3_3_3 <-glmer(givencount ~ receivedcount_3_3*LRM + ABSOLUTERANKDIFFERENCE + sexsimilarity + birthmassdiff + (1 | id1_factor) + (1 | id2_factor), family="poisson", data=givereceive_data__2013CR)
overdisp_fun(m1_givereceive_data_2013CR_int3_3_3)
summary(m1_givereceive_data_2013CR_int3_3_3)#the interaction is not significant
vif(m1_givereceive_data_2013CR_int3_3_3)
r2(m1_givereceive_data_2013CR_int3_3_3)


#2013 closely-related group main effects for help received and relatedness###
#model in the main text
m1_givereceive_data_2013CR_3 <-glmer(givencount ~ receivedcount + LRM + ABSOLUTERANKDIFFERENCE + sexsimilarity + birthmassdiff + (1 | id1_factor) + (1 | id2_factor), family="poisson", data=givereceive_data__2013CR)
overdisp_fun(m1_givereceive_data_2013CR_3)
summary(m1_givereceive_data_2013CR_3)
vif(m1_givereceive_data_2013CR_3)
r2(m1_givereceive_data_2013CR_3)
summary(givereceive_data__2013CR)

fixed_2013CR_3 <- fixef(m1_givereceive_data_2013CR_3)  
confnitfixed_2013CR_3 <- confint(m1_givereceive_data_2013CR_3,parm="beta_") 
exp(cbind(fixed_2013CR_3,confnitfixed_2013CR_3))

op <- par(mfrow = c(2, 3), mar = c(5, 4, 1, 2))
E2013CR_3 <- resid(m1_givereceive_data_2013CR_3)
plot(givereceive_data__2013CR$receivedcount, E2013CR_3, xlab = "Received count",
     ylab = "Residuals")
plot(givereceive_data__2013CR$LRM, E2013CR_3, xlab = "Relatedness",
     ylab = "Residuals")
plot(givereceive_data__2013CR$sexsimilarity, E2013CR_3, xlab = "Sex similarity",
     ylab = "Residuals")
plot(givereceive_data__2013CR$ABSOLUTERANKDIFFERENCE, E2013CR_3, xlab = "Rank difference",
     ylab = "Residuals")
plot(givereceive_data__2013CR$birthmassdiff, E2013CR_3, xlab = "Birth mass difference",
     ylab = "Residuals")

2/sqrt(8)
4/8
inf_m1_givereceive_data_2013CR_3 <- influence(m1_givereceive_data_2013CR_3,groups=c("id1_factor","id2_factor"))
dfbeta_val_2013CR_3 <- data.frame(dfbeta(inf_m1_givereceive_data_2013CR_3))
dfbetas_val_2013CR_3 <- data.frame(dfbetas(inf_m1_givereceive_data_2013CR_3))
library(car)
infIndexPlot(inf_m1_givereceive_data_2013CR_3,vars="cookd",id=FALSE)

ggplot(dfbetas_val_2013CR_3) +
  geom_point(aes(x = 1:nrow(dfbetas_val_2013CR_3), y = receivedcount)) +
  geom_segment(aes(x = 1:nrow(dfbetas_val_2013CR_3), xend = 1:nrow(dfbetas_val_2013CR_3), y = 0, yend = receivedcount),
               color = 'blue') +
  labs(x = 'Observation index', y = 'DFBETAS',
       title = paste0('DFBETAS values for coefficient of ', colnames(dfbetas_val_2013CR_3)[2]),
       subtitle = 'Thresholds are at \u00B1(2\u00F7\u221An)') +
  geom_text(aes(x = 1:nrow(dfbetas_val_2013CR_3), y = ifelse(receivedcount > 0, receivedcount + .05, receivedcount - .05),
                label = ifelse(abs(receivedcount) > (2/sqrt(8)),
                               paste0(round(receivedcount, digits = 2), ' (', 1:nrow(dfbetas_val_2013CR_3), ')'), '')))

ggplot(dfbetas_val_2013CR_3) +
  geom_point(aes(x = 1:nrow(dfbetas_val_2013CR_3), y = LRM)) +
  geom_segment(aes(x = 1:nrow(dfbetas_val_2013CR_3), xend = 1:nrow(dfbetas_val_2013CR_3), y = 0, yend = LRM),
               color = 'blue') +
  labs(x = 'Observation index', y = 'DFBETAS',
       title = paste0('DFBETAS values for coefficient of ', colnames(dfbetas_val_2013CR_3)[3]),
       subtitle = 'Thresholds are at \u00B1(2\u00F7\u221An)') +
  geom_text(aes(x = 1:nrow(dfbetas_val_2013CR_3), y = ifelse(LRM > 0, LRM + .05, LRM - .05),
                label = ifelse(abs(LRM) > (2/sqrt(8)),
                               paste0(round(LRM, digits = 2), ' (', 1:nrow(dfbetas_val_2013CR_3), ')'), '')))

ggplot(dfbetas_val_2013CR_3) +
  geom_point(aes(x = 1:nrow(dfbetas_val_2013CR_3), y = sexsimilarity1)) +
  geom_segment(aes(x = 1:nrow(dfbetas_val_2013CR_3), xend = 1:nrow(dfbetas_val_2013CR_3), y = 0, yend = sexsimilarity1),
               color = 'blue') +
  labs(x = 'Observation index', y = 'DFBETAS',
       title = paste0('DFBETAS values for coefficient of ', colnames(dfbetas_val_2013CR_3)[5]),
       subtitle = 'Thresholds are at \u00B1(2\u00F7\u221An)') +
  geom_text(aes(x = 1:nrow(dfbetas_val_2013CR_3), y = ifelse(sexsimilarity1 > 0, sexsimilarity1 + .05, sexsimilarity1 - .05),
                label = ifelse(abs(sexsimilarity1) > (2/sqrt(8)),
                               paste0(round(sexsimilarity1, digits = 2), ' (', 1:nrow(dfbetas_val_2013CR_3), ')'), '')))

ggplot(dfbetas_val_2013CR_3) +
  geom_point(aes(x = 1:nrow(dfbetas_val_2013CR_3), y = birthmassdiff)) +
  geom_segment(aes(x = 1:nrow(dfbetas_val_2013CR_3), xend = 1:nrow(dfbetas_val_2013CR_3), y = 0, yend = birthmassdiff),
               color = 'blue') +
  labs(x = 'Observation index', y = 'DFBETAS',
       title = paste0('DFBETAS values for coefficient of ', colnames(dfbetas_val_2013CR_3)[6]),
       subtitle = 'Thresholds are at \u00B1(2\u00F7\u221An)') +
  geom_text(aes(x = 1:nrow(dfbetas_val_2013CR_3), y = ifelse(birthmassdiff > 0, birthmassdiff + .05, birthmassdiff - .05),
                label = ifelse(abs(birthmassdiff) > (2/sqrt(8)),
                               paste0(round(birthmassdiff, digits = 2), ' (', 1:nrow(dfbetas_val_2013CR_3), ')'), '')))

ggplot(dfbetas_val_2013CR_3) +
  geom_point(aes(x = 1:nrow(dfbetas_val_2013CR_3), y = ABSOLUTERANKDIFFERENCE)) +
  geom_segment(aes(x = 1:nrow(dfbetas_val_2013CR_3), xend = 1:nrow(dfbetas_val_2013CR_3), y = 0, yend = ABSOLUTERANKDIFFERENCE),
               color = 'blue') +
  labs(x = 'Observation index', y = 'DFBETAS',
       title = paste0('DFBETAS values for coefficient of ', colnames(dfbetas_val_2013CR_3)[4]),
       subtitle = 'Thresholds are at \u00B1(2\u00F7\u221An)') +
  geom_text(aes(x = 1:nrow(dfbetas_val_2013CR_3), y = ifelse(ABSOLUTERANKDIFFERENCE > 0, ABSOLUTERANKDIFFERENCE + .05, ABSOLUTERANKDIFFERENCE - .05),
                label = ifelse(abs(ABSOLUTERANKDIFFERENCE) > (2/sqrt(8)),
                               paste0(round(ABSOLUTERANKDIFFERENCE, digits = 2), ' (', 1:nrow(dfbetas_val_2013CR_3), ')'), '')))


#dfbetas and cook's d pos to dyads VA64RU7
subset(givereceive_data__2013CR, X==22)
givereceive_data_2013CR_3b <- subset(givereceive_data__2013CR, X!=22 )
givereceive_data_2013CR_3b <- droplevels(givereceive_data_2013CR_3b)
nrow(givereceive_data_2013CR_3b); nrow(givereceive_data__2013CR)
table(givereceive_data_2013CR_3b$PAIRS)

#model without the influential values
m1_givereceive_data_2013CR_3b <-glmer(givencount ~ receivedcount + LRM + ABSOLUTERANKDIFFERENCE + sexsimilarity + birthmassdiff + (1 | id1_factor) + (1 | id2_factor), family="poisson", data=givereceive_data_2013CR_3b)
overdisp_fun(m1_givereceive_data_2013CR_3b)
summary(m1_givereceive_data_2013CR_3b)
vif(m1_givereceive_data_2013CR_3b)
r2(m1_givereceive_data_2013CR_3b)
#We report the results with the data points. We do not report the model results to avoid generating biased results due to selective removal of outliers (Kline, 2009; Forstmeier et al. 2017; Holman et al. 2016)

#effect of outliers z-scores
summary(givereceive_data__2013CR)
m1_givereceive_data_2013CR_3_3_3 <-glmer(givencount ~ receivedcount_3_3 + LRM + ABSOLUTERANKDIFFERENCE + sexsimilarity + birthmassdiff + (1 | id1_factor) + (1 | id2_factor), family="poisson", data=givereceive_data__2013CR)
overdisp_fun(m1_givereceive_data_2013CR_3_3_3)
summary(m1_givereceive_data_2013CR_3_3_3)
vif(m1_givereceive_data_2013CR_3_3_3)
r2(m1_givereceive_data_2013CR_3_3_3)


#2013 distantly-related group main effects for help received and relatedness###

givereceive_data__2013DR <- read.csv("insert path\\Data 3.csv",sep=",",header=TRUE)
attach(givereceive_data__2013DR)
str(givereceive_data__2013DR)
summary(givereceive_data__2013DR)
head(givereceive_data__2013DR)
givereceive_data__2013DR$id1_factor <- as.factor(givereceive_data__2013DR$id1)
givereceive_data__2013DR$id2_factor <- as.factor(givereceive_data__2013DR$id2)
givereceive_data__2013DR$id1_factor <- as.factor(givereceive_data__2013DR$id1_factor)
givereceive_data__2013DR$id2_factor <- as.factor(givereceive_data__2013DR$id2_factor)
givereceive_data__2013DR$PAIRS <- as.factor(givereceive_data__2013DR$PAIRS)
givereceive_data__2013DR$year <- as.factor(givereceive_data__2013DR$year)
givereceive_data__2013DR$GROUP <- as.factor(givereceive_data__2013DR$GROUP)
givereceive_data__2013DR$sexsimilarity <- as.factor(givereceive_data__2013DR$sexsimilarity)
givereceive_data__2013DR$sexsimilarity2 <- as.factor(givereceive_data__2013DR$sexsimilarity2)


#model reported in the main text
m1_givereceive_data_2013DR_nb_3 <-glmer.nb(givencount ~ receivedcount + LRM + ABSOLUTERANKDIFFERENCE + sexsimilarity + birthmassdiff + (1 | id1_factor) + (1 | id2_factor), data=givereceive_data__2013DR)
overdisp_fun(m1_givereceive_data_2013DR_nb_3)
summary(m1_givereceive_data_2013DR_nb_3)
vif(m1_givereceive_data_2013DR_nb_3)
r2(m1_givereceive_data_2013DR_nb_3)
r.squaredGLMM(m1_givereceive_data_2013DR_nb_3)
summary(givereceive_data__2013DR)

fixed_2013DR_nb_3 <- fixef(m1_givereceive_data_2013DR_nb_3)  
confnitfixed_2013DR_nb_3 <- confint(m1_givereceive_data_2013DR_nb_3,parm="beta_") 
exp(cbind(fixed_2013DR_nb_3,confnitfixed_2013DR_nb_3))


op <- par(mfrow = c(2, 3), mar = c(5, 4, 1, 2))
E2013DR_nb_3 <- resid(m1_givereceive_data_2013DR_nb_3)
plot(givereceive_data__2013DR$receivedcount, E2013DR_nb_3, xlab = "Received count",
     ylab = "Residuals")
plot(givereceive_data__2013DR$LRM, E2013DR_nb_3, xlab = "Relatedness",
     ylab = "Residuals")
plot(givereceive_data__2013DR$sexsimilarity, E2013DR_nb_3, xlab = "Sex similarity",
     ylab = "Residuals")
plot(givereceive_data__2013DR$ABSOLUTERANKDIFFERENCE, E2013DR_nb_3, xlab = "Rank difference",
     ylab = "Residuals")
plot(givereceive_data__2013DR$birthmassdiff, E2013DR_nb_3, xlab = "Birth mass difference",
     ylab = "Residuals")

2/sqrt(8)
4/8
inf_m1_givereceive_data_2013DR_nb_3 <- influence(m1_givereceive_data_2013DR_nb_3,groups=c("id1_factor","id2_factor"))
dfbeta_val_2013DR_nb_3 <- data.frame(dfbeta(inf_m1_givereceive_data_2013DR_nb_3))
dfbetas_val_2013DR_nb_3 <- data.frame(dfbetas(inf_m1_givereceive_data_2013DR_nb_3))
library(car)
infIndexPlot(inf_m1_givereceive_data_2013DR_nb_3,vars="cookd",id=TRUE)

ggplot(dfbetas_val_2013DR_nb_3) +
  geom_point(aes(x = 1:nrow(dfbetas_val_2013DR_nb_3), y = receivedcount)) +
  geom_segment(aes(x = 1:nrow(dfbetas_val_2013DR_nb_3), xend = 1:nrow(dfbetas_val_2013DR_nb_3), y = 0, yend = receivedcount),
               color = 'blue') +
  labs(x = 'Observation index', y = 'DFBETAS',
       title = paste0('DFBETAS values for coefficient of ', colnames(dfbetas_val_2013DR_nb_3)[2]),
       subtitle = 'Thresholds are at \u00B1(2\u00F7\u221An)') +
  geom_text(aes(x = 1:nrow(dfbetas_val_2013DR_nb_3), y = ifelse(receivedcount > 0, receivedcount + .05, receivedcount - .05),
                label = ifelse(abs(receivedcount) > (2/sqrt(8)),
                               paste0(round(receivedcount, digits = 2), ' (', 1:nrow(dfbetas_val_2013DR_nb_3), ')'), '')))

ggplot(dfbetas_val_2013DR_nb_3) +
  geom_point(aes(x = 1:nrow(dfbetas_val_2013DR_nb_3), y = LRM)) +
  geom_segment(aes(x = 1:nrow(dfbetas_val_2013DR_nb_3), xend = 1:nrow(dfbetas_val_2013DR_nb_3), y = 0, yend = LRM),
               color = 'blue') +
  labs(x = 'Observation index', y = 'DFBETAS',
       title = paste0('DFBETAS values for coefficient of ', colnames(dfbetas_val_2013DR_nb_3)[3]),
       subtitle = 'Thresholds are at \u00B1(2\u00F7\u221An)') +
  geom_text(aes(x = 1:nrow(dfbetas_val_2013DR_nb_3), y = ifelse(LRM > 0, LRM + .05, LRM - .05),
                label = ifelse(abs(LRM) > (2/sqrt(8)),
                               paste0(round(LRM, digits = 2), ' (', 1:nrow(dfbetas_val_2013DR_nb_3), ')'), '')))

ggplot(dfbetas_val_2013DR_nb_3) +
  geom_point(aes(x = 1:nrow(dfbetas_val_2013DR_nb_3), y = sexsimilarity1)) +
  geom_segment(aes(x = 1:nrow(dfbetas_val_2013DR_nb_3), xend = 1:nrow(dfbetas_val_2013DR_nb_3), y = 0, yend = sexsimilarity1),
               color = 'blue') +
  labs(x = 'Observation index', y = 'DFBETAS',
       title = paste0('DFBETAS values for coefficient of ', colnames(dfbetas_val_2013DR_nb_3)[5]),
       subtitle = 'Thresholds are at \u00B1(2\u00F7\u221An)') +
  geom_text(aes(x = 1:nrow(dfbetas_val_2013DR_nb_3), y = ifelse(sexsimilarity1 > 0, sexsimilarity1 + .05, sexsimilarity1 - .05),
                label = ifelse(abs(sexsimilarity1) > (2/sqrt(8)),
                               paste0(round(sexsimilarity1, digits = 2), ' (', 1:nrow(dfbetas_val_2013DR_nb_3), ')'), '')))

ggplot(dfbetas_val_2013DR_nb_3) +
  geom_point(aes(x = 1:nrow(dfbetas_val_2013DR_nb_3), y = birthmassdiff)) +
  geom_segment(aes(x = 1:nrow(dfbetas_val_2013DR_nb_3), xend = 1:nrow(dfbetas_val_2013DR_nb_3), y = 0, yend = birthmassdiff),
               color = 'blue') +
  labs(x = 'Observation index', y = 'DFBETAS',
       title = paste0('DFBETAS values for coefficient of ', colnames(dfbetas_val_2013DR_nb_3)[6]),
       subtitle = 'Thresholds are at \u00B1(2\u00F7\u221An)') +
  geom_text(aes(x = 1:nrow(dfbetas_val_2013DR_nb_3), y = ifelse(birthmassdiff > 0, birthmassdiff + .05, birthmassdiff - .05),
                label = ifelse(abs(birthmassdiff) > (2/sqrt(8)),
                               paste0(round(birthmassdiff, digits = 2), ' (', 1:nrow(dfbetas_val_2013DR_nb_3), ')'), '')))

ggplot(dfbetas_val_2013DR_nb_3) +
  geom_point(aes(x = 1:nrow(dfbetas_val_2013DR_nb_3), y = ABSOLUTERANKDIFFERENCE)) +
  geom_segment(aes(x = 1:nrow(dfbetas_val_2013DR_nb_3), xend = 1:nrow(dfbetas_val_2013DR_nb_3), y = 0, yend = ABSOLUTERANKDIFFERENCE),
               color = 'blue') +
  labs(x = 'Observation index', y = 'DFBETAS',
       title = paste0('DFBETAS values for coefficient of ', colnames(dfbetas_val_2013DR_nb_3)[4]),
       subtitle = 'Thresholds are at \u00B1(2\u00F7\u221An)') +
  geom_text(aes(x = 1:nrow(dfbetas_val_2013DR_nb_3), y = ifelse(ABSOLUTERANKDIFFERENCE > 0, ABSOLUTERANKDIFFERENCE + .05, ABSOLUTERANKDIFFERENCE - .05),
                label = ifelse(abs(ABSOLUTERANKDIFFERENCE) > (2/sqrt(8)),
                               paste0(round(ABSOLUTERANKDIFFERENCE, digits = 2), ' (', 1:nrow(dfbetas_val_2013DR_nb_3), ')'), '')))

#dfbetas and cook's d pos to dyads RU1VA61, P5VA61, VI2P19, VI2RU1: X=8, X=9, X=14, X=16
subset(givereceive_data__2013DR, PAIRS=="RU1VA61" | PAIRS=="P5VA61" | PAIRS=="VI2P19" | PAIRS=="VI2RU1")
givereceive_data_2013DR_nb_3b <- subset(givereceive_data__2013DR, PAIRS!="RU1VA61" & PAIRS!="P5VA61" & PAIRS!="VI2P19" & PAIRS!="VI2RU1")
givereceive_data_2013DR_nb_3b <- droplevels(givereceive_data_2013DR_nb_3b)
nrow(givereceive_data_2013DR_nb_3b); nrow(givereceive_data__2013DR)
table(givereceive_data_2013DR_nb_3b$PAIRS)

#model without the influential values
m1_givereceive_data_2013DR_3b <-glmer(givencount ~ receivedcount + LRM + ABSOLUTERANKDIFFERENCE + sexsimilarity + birthmassdiff + (1 | id1_factor) + (1 | id2_factor), family="poisson", data=givereceive_data_2013DR_nb_3b)
overdisp_fun(m1_givereceive_data_2013DR_3b)
summary(m1_givereceive_data_2013DR_3b)
vif(m1_givereceive_data_2013DR_3b)
r2(m1_givereceive_data_2013DR_3b)
r.squaredGLMM(m1_givereceive_data_2013DR_3b)

m1_givereceive_data_2013DR_glm_3b <-glm(givencount ~ receivedcount + LRM + ABSOLUTERANKDIFFERENCE + sexsimilarity + birthmassdiff, family="poisson", data=givereceive_data_2013DR_nb_3b)
overdisp_fun(m1_givereceive_data_2013DR_glm_3b)
summary(m1_givereceive_data_2013DR_glm_3b)
vif(m1_givereceive_data_2013DR_glm_3b)
r2(m1_givereceive_data_2013DR_glm_3b)
r.squaredGLMM(m1_givereceive_data_2013DR_glm_3b)


#effect of outliers z-scores
summary(givereceive_data__2013DR)
m1_givereceive_data_2013DR_nb_3nb_3_3 <-glmer.nb(givencount ~ receivedcount_3_3 + LRM + ABSOLUTERANKDIFFERENCE + sexsimilarity + birthmassdiff + (1 | id1_factor) + (1 | id2_factor), data=givereceive_data__2013DR)
overdisp_fun(m1_givereceive_data_2013DR_nb_3nb_3_3)
summary(m1_givereceive_data_2013DR_nb_3nb_3_3)
vif(m1_givereceive_data_2013DR_nb_3nb_3_3)
r2(m1_givereceive_data_2013DR_nb_3nb_3_3)
r.squaredGLMM(m1_givereceive_data_2013DR_nb_3nb_3_3)

#likelihood of allonursing####

li_2012 <- read.csv("insert path\\Data 4.csv",header=TRUE,sep=",")
attach(li_2012)
str(li_2012)
summary(li_2012)
table(li_2012$order)
li_2012$doeid <- as.factor(li_2012$doeid)
li_2012$doeid_short <- as.factor(li_2012$doeid_short)
li_2012$motherofcalf <- as.factor(li_2012$motherofcalf_short)
li_2012$motherofcalf <- as.factor(li_2012$motherofcalf)
li_2012$observer <- as.factor(li_2012$observer)
li_2012$calfid <- as.factor(li_2012$calfid)
li_2012$sex <- as.factor(li_2012$sex)
li_2012$year <- as.factor(li_2012$year)
li_2012$filiality <- as.factor(li_2012$filiality)
li_2012$pairmothers <- as.factor(li_2012$pairmothers)
li_2012$sexsimilarity <- as.factor(li_2012$sexsimilarity)
li_2012$group <- as.factor(li_2012$group)
li_2012$RAFI <- as.numeric(li_2012$RAFI)
head(li_2012)
table(li_2012$RAFI)
summary(li_2012$sex)
sum(li_2012$response)
summary(li_2012)

li_2013CR <- read.csv("insert path\\Data 5.csv",header=TRUE,sep=",")
attach(li_2013CR)
str(li_2013CR)
summary(li_2013CR)
table(li_2013CR$order)
li_2013CR$doeid <- as.factor(li_2013CR$doeid)
li_2013CR$motherofcalf <- as.factor(li_2013CR$motherofcalf)
li_2013CR$doeid_short <- as.factor(li_2013CR$doeid_short)
li_2013CR$motherofcalf <- as.factor(li_2013CR$motherofcalf_short)
li_2013CR$observer <- as.factor(li_2013CR$observer)
li_2013CR$calfid <- as.factor(li_2013CR$calfid)
li_2013CR$sex <- as.factor(li_2013CR$sex)
li_2013CR$year <- as.factor(li_2013CR$year)
li_2013CR$filiality <- as.factor(li_2013CR$filiality)
li_2013CR$pairmothers <- as.factor(li_2013CR$pairmothers)
li_2013CR$sexsimilarity <- as.factor(li_2013CR$sexsimilarity)
li_2013CR$group <- as.factor(li_2013CR$group)
li_2013CR$RAFI <- as.numeric(li_2013CR$RAFI)
head(li_2013CR)
table(li_2013CR$RAFI)
summary(li_2013CR$sex)
sum(li_2013CR$response)
summary(li_2013CR)

li_2013DR <- read.csv("insert path\\Data 6.csv",header=TRUE,sep=",")
attach(li_2013DR)
str(li_2013DR)
summary(li_2013DR)
table(li_2013DR$order)
li_2013DR$doeid <- as.factor(li_2013DR$doeid)
li_2013DR$motherofcalf <- as.factor(li_2013DR$motherofcalf)
li_2013DR$doeid_short <- as.factor(li_2013DR$doeid_short)
li_2013DR$motherofcalf <- as.factor(li_2013DR$motherofcalf_short)
li_2013DR$observer <- as.factor(li_2013DR$observer)
li_2013DR$calfid <- as.factor(li_2013DR$calfid)
li_2013DR$sex <- as.factor(li_2013DR$sex)
li_2013DR$year <- as.factor(li_2013DR$year)
li_2013DR$filiality <- as.factor(li_2013DR$filiality)
li_2013DR$pairmothers <- as.factor(li_2013DR$pairmothers)
li_2013DR$sexsimilarity <- as.factor(li_2013DR$sexsimilarity)
li_2013DR$group <- as.factor(li_2013DR$group)
li_2013DR$RAFI <- as.numeric(li_2013DR$RAFI)
head(li_2013DR)
table(li_2013DR$RAFI)
summary(li_2013DR$sex)
sum(li_2013DR$response)
summary(li_2013DR)

summary(li_2012)
m1int_li_2012 <- glmer(response ~ RAFI*relatednessLRM + sex + absrankdifference + scale_birthmassdiff_3_3 + (1|doeid_short) + (1|motherofcalf_short),family=binomial, data= li_2012)
summary(m1int_li_2012)
vif(m1int_li_2012)
r2(m1int_li_2012)

m1_li_2012 <- glmer(response ~ RAFI + relatednessLRM + sex + absrankdifference + scale_birthmassdiff_3_3 + (1|doeid_short) + (1|motherofcalf_short),family=binomial, data= li_2012)
summary(m1_li_2012)
vif(m1_li_2012)
r2(m1_li_2012)
plot(allEffects(m1_li_2012))

#Figure for likelihood of allonursing and RAFI
pi_li <- as.data.frame(predictorEffect("RAFI", m1_li_2012))
pi_li

figlikelihood <- ggplot(data=pi_li,aes(x=RAFI,y=fit))+labs(x="RAFI")+labs(y="Likelihood of allonursing")+
  geom_text(aes(x = 0.5, y = 0.9, label = "***"),  size=15)+
  geom_line(size=2)+
  geom_point(data=li_2012,aes(x=RAFI,y=response))+ 
  geom_ribbon(aes(ymin = lower, ymax = upper), alpha = 0.1)+
  scale_x_continuous(limits=c(0,1),breaks=seq(0,1,0.2))+
  scale_y_continuous(limits=c(0,1),breaks=seq(0,1,0.1))+
  theme_bw()+
  theme(text=element_text(family="Times New Roman", face="bold", size=12))+ #Times New Roman, 12pt, Bold
  theme(panel.border = element_rect(colour = "black"), panel.grid.major = element_blank(), panel.grid.minor = element_blank())+
  theme(plot.title = element_text(color="black"))+ theme(axis.title.x = element_text(colour ="black", face="bold"))+ theme(axis.title.y = element_text(colour ="black", face="bold"))+ theme(axis.text = element_text(colour="black",color ="black", face="bold"))
figlikelihood

pi_li_rel <- as.data.frame(predictorEffect("relatednessLRM", m1_li_2012))
pi_li_rel

figlikelihood_LRM <- ggplot(data=pi_li_rel,aes(x=relatednessLRM,y=fit))+labs(x="Pairwise genetic relatedness")+labs(y="Likelihood of allonursing")+
  geom_line(size=2)+
  geom_point(data=li_2012,aes(x=relatednessLRM,y=response))+ 
  geom_text(aes(x = 0.05, y = 0.9, label = "NS"),  size=15)+
  geom_ribbon(aes(ymin = lower, ymax = upper), alpha = 0.1)+
  scale_y_continuous(limits=c(0,1),breaks=seq(0,1,0.1))+
  theme_bw()+
  theme(text=element_text(family="Times New Roman", face="bold", size=12))+ #Times New Roman, 12pt, Bold
  theme(panel.border = element_rect(colour = "black"), panel.grid.major = element_blank(), panel.grid.minor = element_blank())+
  theme(plot.title = element_text(color="black"))+ theme(axis.title.x = element_text(colour ="black", face="bold"))+ theme(axis.title.y = element_text(colour ="black", face="bold"))+ theme(axis.text = element_text(colour="black",color ="black", face="bold"))
figlikelihood_LRM

grid.arrange(figlikelihood, figlikelihood_LRM, ncol=2)

summary(li_2013CR)
m1int_li_2013CR <- glmer(response ~ RAFI*relatednessLRM + sex + absrankdifference + scale_birthmassdiff_3_3 + (1|doeid_short) + (1|motherofcalf_short),family=binomial, data= li_2013CR)
summary(m1int_li_2013CR)
vif(m1int_li_2013CR)
r2(m1int_li_2013CR)
r.squaredGLMM(m1int_li_2013CR)

m1_li_2013CR <- glmer(response ~ RAFI + relatednessLRM + sex + absrankdifference + scale_birthmassdiff_3_3 + (1|doeid) + (1|motherofcalf),family=binomial, data= li_2013CR)
summary(m1_li_2013CR)
vif(m1_li_2013CR)
r2(m1_li_2013CR)
r.squaredGLMM(m1_li_2013CR)

summary(li_2013DR)
m1int_li_2013DR <- glmer(response ~ RAFI*relatednessLRM + sex + absrankdifference + scale_birthmassdiff_3_3 + (1|doeid) + (1|motherofcalf),family=binomial, data= li_2013DR)
summary(m1int_li_2013DR)
vif(m1int_li_2013DR)
r2(m1int_li_2013DR)
r.squaredGLMM(m1int_li_2013DR)

m1_li_2013DR <- glmer(response ~ RAFI + relatednessLRM + sex + absrankdifference + scale_birthmassdiff_3_3 + (1|doeid) + (1|motherofcalf),family=binomial, data= li_2013DR)
summary(m1_li_2013DR)
vif(m1_li_2013DR)
r2(m1_li_2013DR)
r.squaredGLMM(m1_li_2013DR)

#meta-analysis with odds ratio as effect size for direct reciprocity####

count_coefficient <- c(0.71, -0.36, 0.48)
se_count_coefficient <- c(0.15, 0.44, 0.83)
group <- c("2012","2013 closely related","2013 distantly related")
odds_ratio_likelihood <- data.frame(count_coefficient,se_count_coefficient,group)

dr_or_allonursing <- metagen(TE = count_coefficient,
                             seTE = se_count_coefficient,
                             studlab = group,
                             data = odds_ratio_likelihood,
                             sm = "OR",
                             backtransf = TRUE,
                             fixed = TRUE,
                             random = FALSE,
                             #method.tau = "REML",
                             #hakn = TRUE,
                             # random = TRUE,
                             # method.tau = "REML",
                             # hakn = TRUE,
                             prediction =  FALSE,
                             title = "Direct reciprocity decisoin rule: odds ratio of help given")
summary(dr_or_allonursing)


#meta-analysis with incidence rate ratio as effect size for direct reciprocity####
 
irr_count_allonursing <- c(1.05, 0.96, 1.12)#actual IRR values
se_irr_count_allonursing <- c(0.02, 0.07, 0.11)#IRR standard errors
group <- c("2012","2013 closely related","2013 distantly related")
#se calculation from 95% CI: (upper - lower)/3.92
(1.09-1.01)/3.92 #2012
(1.10-0.83)/3.92 #2013CR
(1.34-0.92)/3.92 #2013DR

irr_count_allo <- data.frame(group, irr_count_allonursing,se_irr_count_allonursing)

irr_association_allonursing_dr <- metagen(TE = irr_count_allonursing,
                                          seTE = se_irr_count_allonursing,
                                          studlab = group,
                                          data = irr_count_allo,
                                          backtransf = FALSE,
                                          sm = "IRR",
                                          fixed = TRUE,
                                          random = FALSE,
                                          #method.tau = "REML",
                                          #hakn = TRUE,
                                          prediction =  FALSE,
                                          title = "Direct reciprocity decisoin rule: association of the amount of help received and given")
summary(irr_association_allonursing_dr)


#Kin discrimination decision rule: effect of LRM on RAFI#####
givereceive_data__2012$RAFI_100_integer <- as.integer(round(100*givereceive_data__2012$RAFI))
givereceive_data__2013CR$RAFI_100_integer <- as.integer(round(100*givereceive_data__2013CR$RAFI))
givereceive_data__2013DR$RAFI_100_integer <- as.integer(round(100*givereceive_data__2013DR$RAFI))

m_RAFI_2012_1_nb <- glmer.nb(RAFI_100_integer ~ LRM + ABSOLUTERANKDIFFERENCE + birthmassdiff + abs_ageofmother_diff + (1 | id1_factor) + (1 | id2_factor),glmerControl(optimizer="bobyqa", optCtrl = list(maxfun = 100000)), data =  givereceive_data__2012)
summary(m_RAFI_2012_1_nb)
overdisp_fun(m_RAFI_2012_1_nb)
r.squaredGLMM(m_RAFI_2012_1_nb)
fixed_RAFI_2012_1_nb <- fixef(m_RAFI_2012_1_nb)  
confintfixed_RAFI_2012_1_nb <- confint(m_RAFI_2012_1_nb,parm="beta_") 
exp(cbind(fixed_RAFI_2012_1_nb,confintfixed_RAFI_2012_1_nb))

m_RAFI_2013CR_1 <- glmer(RAFI_100_integer ~ LRM + ABSOLUTERANKDIFFERENCE + birthmassdiff + abs_ageofmother_diff + (1 | id1_factor) + (1 | id2_factor), family="poisson", data =  givereceive_data__2013CR)
summary(m_RAFI_2013CR_1)
overdisp_fun(m_RAFI_2013CR_1)
vif(m_RAFI_2013CR_1)#multicollinearity
r.squaredGLMM(m_RAFI_2013CR_1)

m_RAFI_2013CR_2 <- glmer.nb(RAFI_100_integer ~ LRM + birthmassdiff + abs_ageofmother_diff + (1 | id1_factor) + (1 | id2_factor), data =  givereceive_data__2013CR)
summary(m_RAFI_2013CR_2)
overdisp_fun(m_RAFI_2013CR_2)
vif(m_RAFI_2013CR_2)
r.squaredGLMM(m_RAFI_2013CR_2)
fixed_RAFI_2013CR_2 <- fixef(m_RAFI_2013CR_2)  
confintfixed_RAFI_2013CR_2 <- confint.merMod(m_RAFI_2013CR_2,method="Wald")
exp(fixed_RAFI_2013CR_2)
exp(confintfixed_RAFI_2013CR_2)


m_RAFI_2013DR_1 <- glmer(RAFI_100_integer ~ LRM +  ABSOLUTERANKDIFFERENCE + birthmassdiff + abs_ageofmother_diff + (1 | id1_factor) + (1 | id2_factor), family="poisson", data =  givereceive_data__2013DR)
summary(m_RAFI_2013DR_1)
overdisp_fun(m_RAFI_2013DR_1)
vif(m_RAFI_2013DR_1)#multicollinearity
r.squaredGLMM(m_RAFI_2013DR_1)

m_RAFI_2013DR_2 <- glmer(RAFI_100_integer ~ LRM + abs_ageofmother_diff + (1 | id1_factor) + (1 | id2_factor), family="poisson", data =  givereceive_data__2013DR)
summary(m_RAFI_2013DR_2)
overdisp_fun(m_RAFI_2013DR_2)
vif(m_RAFI_2013DR_2)
r.squaredGLMM(m_RAFI_2013DR_2)
fixed_RAFI_2013DR_2 <- fixef(m_RAFI_2013DR_2) 
confintfixed_RAFI_2013DR_2 <- confint.merMod(m_RAFI_2013DR_2,method="Wald")
exp(fixed_RAFI_2013DR_2)
exp(confintfixed_RAFI_2013DR_2)


#generalized reciprocity####

gen_rep_give_receive <- read.csv("insert path\\Data 7.csv",sep=",",header=TRUE)
attach(gen_rep_give_receive)
str(gen_rep_give_receive)
summary(gen_rep_give_receive)
head(gen_rep_give_receive)
gen_rep_give_receive$id <- as.factor(gen_rep_give_receive$id)
gen_rep_give_receive$year <- as.factor(gen_rep_give_receive$year)
gen_rep_give_receive$offspringsex <- as.factor(gen_rep_give_receive$offspringsex)

m1_givereceive_gen_rep1 <-glmer(givencount ~ receivedcount + (1|id) + (1|year) + offset(log(days)), family="poisson", data=gen_rep_give_receive) 
summary(m1_givereceive_gen_rep1)
overdisp_fun(m1_givereceive_gen_rep1)
r2(m1_givereceive_gen_rep1)

fixed_gen_rep1 <- fixef(m1_givereceive_gen_rep1)  
confnitfixed_gen_rep1 <- confint(m1_givereceive_gen_rep1,parm="beta_") 
exp(cbind(fixed_gen_rep1,confnitfixed_gen_rep1))


#Latency to give help after receiving help: direct reciprocity versus generalized reciprocity####
load("Data8.RData")
latency_grvsdr <- Data8
summary(latency_grvsdr)

mDRorGRlatencyyears <- lmer(log(latency_day) ~ DRorGR + ageofmother_scale + offspringsex + LRM + (1|group) + (1|CALFSMOTHER), data = latency_grvsdr) 
summary(mDRorGRlatencyyears)
r2(mDRorGRlatencyyears)

plot(allEffects(mDRorGRlatencyyears))

plot(resid(mDRorGRlatencyyears) ~ fitted(mDRorGRlatencyyears), 
     xlab = 'Predicted values', 
     ylab = 'Normalized residuals')
abline(h = 0, lty = 2)

plot(resid(mDRorGRlatencyyears) ~ latency_grvsdr$ageofmother, 
     xlab = "age of mothers", ylab = "Normalized residuals")
abline(h = 0, lty = 2)

boxplot(resid(mDRorGRlatencyyears) ~ DRorGR, data = latency_grvsdr, 
        xlab = "decision rule", ylab = "Normalized residuals")
abline(h = 0, lty = 2)

boxplot(resid(mDRorGRlatencyyears) ~ offspringsex, data = latency_grvsdr, 
        xlab = "Offspring sex", ylab = "Normalized residuals")
abline(h = 0, lty = 2)

boxplot(resid(mDRorGRlatencyyears) ~ LRM, data = latency_grvsdr, 
        xlab = "Pairwise genetic relatedness", ylab = "Normalized residuals")
abline(h = 0, lty = 2)

hist(resid(mDRorGRlatencyyears))

piDRorGR <- as.data.frame(predictorEffect("DRorGR", mDRorGRlatencyyears))
piDRorGR
piDRorGR <- as.data.frame(piDRorGR)
range(log(latency_grvsdr$latency_day))
range(latency_grvsdr$latency_day)
summary(latency_grvsdr$latency_day)

#Figure for generalized reciprocity vs direct reciprocity latency
DRGRobs <- ggplot(data=piDRorGR,aes(x=DRorGR,y=fit))+labs(x="Reciprocity mechanisms")+labs(y="Latency to give help (log days)")+
  geom_point(size=3.5)+
  geom_errorbar(aes(ymin=lower,ymax=upper),width=0.25, size=1.2)+
  geom_text(aes(x = 1.5, y = 4.5, label = "***"),  size=15)+
  scale_y_continuous(limits=c(-10.5,5),breaks=seq(-10,5,1))+
  theme_bw()+
  theme(text=element_text(family="Times New Roman", face="bold", size=12))+ #Times New Roman, 12pt, Bold
  theme(panel.border = element_rect(colour = "black"), panel.grid.major = element_blank(), panel.grid.minor = element_blank())+
  theme(plot.title = element_text(color="black"))+ theme(axis.title.x = element_text(colour ="black", face="bold"))+ theme(axis.title.y = element_text(colour ="black", face="bold"))+ theme(axis.text = element_text(colour="black",color ="black", face="bold"))
DRGRobs
DRGRobs + geom_jitter(data = latency_grvsdr, size = 0.5,
                      mapping = aes(x=DRorGR,y=log(latency_day)),position=position_jitter(0.15))


#age of offspring ####
ageoffspring <- read.csv("insert path\\Data 9.csv",sep=",",header=TRUE)

attach(ageoffspring)
str(ageoffspring)
ageoffspring$id <- as.factor(ageoffspring$id)
ageoffspring$group <- as.factor(ageoffspring$group)
ageoffspring$year <- as.factor(ageoffspring$year)
save(ageoffspring)

m_offspringage_May30 <-glmer(age_onMay30_indays ~ group + (1|year), family="poisson", data= ageoffspring)
summary(m_offspringage_May30)#
overdisp_fun(m_offspringage_May30)
plot(allEffects(m_offspringage_May30))
summary(glht(m_offspringage_May30, mcp(group="Tukey")))
